# Supplementary material for: Glucose-dependent phosphorylation signaling pathways and crosstalk to mitochondrial respiration in insulin secreting cells
Source: Cell Commun Signal. 2019 Feb 20;17:14. doi: 10.1186/s12964-019-0326-6 (PMC6381748; doi:10.1186/s12964-019-0326-6)
Supplement: Supplementary file 3 — Table S1. Significantly regulated p-sites upon 5 min of glucose stimulation. The table shows p-site quantification of five experimental replicates performed on both experimental conditions (2.5 and 16.7 mM glucose), including delta differences and p-values. The table displays only regulated p-sites with p-value ≤0.05 (unpaired t-test) and FC (Log2) > 0.3 or < − 0.3, and includes information on the p-sites identified and quantified, comprising localization probability, peptide sequence and protein accession number (Uniprot KB). (XLSX 29 kb) [file 12964_2019_326_MOESM3_ESM.xlsx]

## Sheet: 5min, Gluc 16.7 vs 2.5mM
						2.5mM Glucose (5min)					16.7mM Glucose (5min)
ACCESSION_NUMBER	USER_PROTEIN_NAME	PEPTIDE_SEQUENCE	Site	Best_AScore	Localization_Probability	Exp-01	Exp-02	Exp-03	Exp-04	Exp-05	Exp-01	Exp-02	Exp-03	Exp-04	Exp-05	T-test (paired)	FC (Log 2)
F1LNI8	Calcium/calmodulin-dependent protein kinase type II subunit beta OS=Rattus norvegicus GN=Camk2b PE=4 SV=1	ADGVKPQTNSTK	S334	20.2	98	-0.133492	-0.752452	-0.421893	-0.379165	NA	0.881217	0.963272	1.00815	0.552895	NA	0.0061307	1.30854
D3ZVD8	Protein LOC100911205 OS=Rattus norvegicus GN=Hdac6 PE=4 SV=2	ALLAQGQSSEQAAK	S912	30.97	100	-0.255248	-0.212454	-0.238607	-0.193215	-0.0615582	0.724497	0.737095	1.02521	0.861596	0.909146	5.53603e-05	1.0485
Q6MG48	Protein PRRC2A OS=Rattus norvegicus GN=Prrc2a PE=1 SV=1	FSREEFPTLQAAGDQDK	S166	119.45	100	-0.0558157	-0.74972	-0.298934	-0.400515	-0.242564	0.850069	0.617266	0.595944	0.347604	0.428332	0.00161661	0.938718
G3V949	CAP-Gly domain-containing linker protein 2 OS=Rattus norvegicus GN=Clip2 PE=4 SV=1	QASGPSSAGATTTVSEKPGPK	S50	23.2	99	-0.192612	-0.190565	-0.552724	-0.38412	-0.0101457	0.386492	0.646887	0.758678	0.539957	0.647153	0.00254437	0.885533
D3ZH28	Protein Alpk3 OS=Rattus norvegicus GN=Alpk3 PE=4 SV=2	NYLLLLLK	Y961	1000	100	0.826099	NA	NA	NA	-0.358118	1.7269	NA	NA	NA	0.50565	0.0133603	0.882404
Q5M9H1	Leucine-rich repeat-containing protein 41 OS=Rattus norvegicus GN=Lrrc41 PE=2 SV=1	RSTQESLTIGGTDSK	T327	19.53	99	-0.347488	-0.579063	-0.347821	-0.195694	NA	0.452178	0.531561	0.290425	0.411573	NA	0.00637573	0.803206
B1H2A6	Fxr2 protein OS=Rattus norvegicus GN=Fxr2 PE=2 SV=1	TKPSEDSLSGQK	S636	37.77	100	-0.262444	-0.112939	NA	-0.363513	NA	0.379584	0.447395	NA	0.631631	NA	0.031612	0.74514
D4A2N1	Arginyl-tRNA--protein transferase 1 OS=Rattus norvegicus GN=Ate1 PE=3 SV=1	KEGSKDLIHPQAIEEK	S167	1000	100	NA	-0.123568	-0.23953	NA	-0.0349474	NA	0.343758	0.638964	NA	0.532867	0.0356404	0.648703
E9PSJ4	Protein Spag9 OS=Rattus norvegicus GN=Spag9 PE=4 SV=2	RSSTLSQLPGDK	S580	18.44	96	-0.11625	NA	-0.211376	-0.187273	NA	0.2914	NA	0.551094	0.409925	NA	0.0289687	0.59636
Q9JHY1	Junctional adhesion molecule A OS=Rattus norvegicus GN=F11r PE=2 SV=1	VIYSQPSARSEGEFK	S288	49.99	100	-0.62055	-0.479897	-0.392321	NA	-0.0258827	-0.0284014	0.281957	0.193197	NA	0.292027	0.00863849	0.572952
D3ZZZ9	Catenin (Cadherin associated protein), delta 1 (Predicted), isoform CRA_a OS=Rattus norvegicus GN=Ctnnd1 PE=1 SV=1	SDKKPDREEIPMSNMGSNTK	S873	42.65	100	-0.265706	-0.0394096	-0.393954	-0.623734	-0.317699	0.089591	0.0324717	0.344763	0.380487	0.140938	0.0304996	0.561523
D4A2G9	Protein Ranbp1 OS=Rattus norvegicus GN=Ranbp1 PE=4 SV=1	FASENDLPEWK	S60	1000	100	-0.139635	-0.478456	-0.242236	-0.486613	-0.196794	0.460433	0.471165	0.0457191	0.0554705	0.0802927	0.0125242	0.553042
F1M754	Mitogen-activated protein kinase kinase kinase kinase 4 (Predicted) OS=Rattus norvegicus GN=Map4k4 PE=4 SV=2	RDSPLQGSGQQNSQAGQR	S574	89.22	100	0.0741024	-0.534963	-0.333781	-0.0834012	-0.350972	0.31286	0.244941	-0.097682	0.827104	-0.048162	0.0274682	0.523671
P63086	Mitogen-activated protein kinase 1 OS=Rattus norvegicus GN=Mapk1 PE=1 SV=3	VADPDHDHTGFLTEYVATR	T183	34.49	100	-0.382143	-0.420793	-0.144888	-0.130025	-0.219662	0.227377	0.264574	0.363328	0.138015	0.292984	0.00182909	0.523459
B2RYU7	Cbx5 protein OS=Rattus norvegicus GN=Cbx5 PE=2 SV=1	SSFSNSADDIK KSSFSNSADDIK	S93	26.2	100	-0.0556545	-1.04273	-0.707097	-0.179799	-0.389407	0.287731	-0.0704031	-0.447527	0.400456	-0.0595493	0.0189713	0.522027
Q5M7A4	Ubiquitin-like modifier-activating enzyme 5 OS=Rattus norvegicus GN=Uba5 PE=2 SV=1	KREDSVSEVTVEDSGESLEDLMAR	S380	24.95	100	-0.214929	-0.15174	-0.112046	-0.243267	NA	0.175116	0.2808	0.570866	0.283082	NA	0.00434204	0.512404
P63086	Mitogen-activated protein kinase 1 OS=Rattus norvegicus GN=Mapk1 PE=1 SV=3	VADPDHDHTGFLTEYVATR	Y185	72.94	100	-0.304288	-0.324978	-0.358727	-0.162046	-0.186512	0.210443	0.189857	0.363328	0.213171	0.212254	0.00119126	0.510456
F1LTD7	Protein Dennd4c OS=Rattus norvegicus GN=Dennd4c PE=4 SV=2	DLISLDSIDNHSSTGGQSDQGYGSK	S953	27.28	100	-0.266582	-0.160624	-0.217846	-0.217479	-0.0489998	0.0524616	0.543939	0.133699	0.113148	0.666013	0.00631045	0.496133
F1LPG2	Protein Dock8 OS=Rattus norvegicus GN=Dock8 PE=4 SV=2	TLSFEENGVGSNFK	S451	43.97	100	-0.360968	0.0927029	NA	-0.242285	NA	0.20508	0.391857	NA	0.24988	NA	0.0295578	0.456785
D4ABN3	Synaptojanin-1 OS=Rattus norvegicus GN=Synj1 PE=4 SV=2	SVYPDSLGNTAASFDDDWSK	S1516	106.01	100	-0.327166	-0.152368	-0.160106	-0.106256	0.0643969	0.303934	0.225324	0.341339	0.287421	0.395666	0.0011461	0.451118
D4A3E3	AT rich interactive domain 1A (Swi1 like) (Predicted) OS=Rattus norvegicus GN=Arid1a PE=4 SV=2	SNSVGIQDAFPDGSEPTFQK	S801	39.54	100	-0.073308	-0.140033	0.0701499	-0.150275	-0.319957	0.320381	0.290188	0.448555	0.15062	0.329882	0.00184132	0.43552
F8W1V5	ATPase, Ca++ transporting, plasma membrane 1, isoform CRA_b OS=Rattus norvegicus GN=Atp2b1 PE=3 SV=1	NSLKEANHDGDFGITLAELR	S17	239.46	100	-0.270472	-0.172514	-0.348305	-0.408554	-0.278326	0.261622	0.199697	0.187044	-0.0867929	0.115996	0.000581636	0.433779
O35274	Neurabin-2 OS=Rattus norvegicus GN=Ppp1r9b PE=1 SV=1	ASSLNENVDHSALLK	S100	23.2	100	-0.0685349	-0.603673	-0.360319	-0.000163078	-0.013031	0.154614	0.300916	-0.150751	0.378475	0.317876	0.0328439	0.433718
P13668	Stathmin OS=Rattus norvegicus GN=Stmn1 PE=1 SV=2	RASGQAFELILSPR	S16	1000	100	-0.41186	-0.526891	-0.412857	-0.288392	0.101977	-0.0577974	0.287112	-0.0347805	0.0997667	0.24431	0.0191603	0.432587
P21708	Isoform 2 of Mitogen-activated protein kinase 3 OS=Rattus norvegicus GN=Mapk3	IADPEHDHTGFLTEYVATR	T203	54.32	100	-0.273807	-0.354115	-0.279598	-0.144053	0.0787945	0.38616	0.183338	0.153748	0.249065	0.144391	0.0136792	0.431155
O55043	Rho guanine nucleotide exchange factor 7 OS=Rattus norvegicus GN=Arhgef7 PE=1 SV=1	KPSDEEFAVR	S516	1000	100	-0.107626	-0.195711	-0.19308	-0.379461	0.0295105	0.251047	0.341518	0.237575	0.119251	0.254	0.00178707	0.414155
P13668	Stathmin OS=Rattus norvegicus GN=Stmn1 PE=1 SV=2	ASGQAFELILSPR RASGQAFELILSPR	S25	1000	100	-0.494863	-0.610652	-0.412857	-0.369222	-0.0179176	-0.0545726	0.175077	-0.112889	-0.0494633	0.105306	0.0233633	0.411263
D3ZU13	Protein LOC100911431 OS=Rattus norvegicus GN=Eif4g1 PE=4 SV=1	ITKPGSIDSNNQLFAPGGR	S1079	64.24	100	0.0266142	-0.126857	0.0862427	-0.00551033	-0.00561619	0.596451	0.241526	0.647271	0.262206	0.248595	0.00417346	0.410811
D3ZGD0	Protein Gemin5 OS=Rattus norvegicus GN=Gemin5 PE=4 SV=2	LPIKQDSSIGNEDESVR	S757	27.96	100	0.0657053	-0.0861015	0.084878	0.00332642	-0.162542	0.423822	0.34736	0.522557	0.476488	0.167753	0.000108985	0.40753
P21708	Isoform 2 of Mitogen-activated protein kinase 3 OS=Rattus norvegicus GN=Mapk3	IADPEHDHTGFLTEYVATR	Y205	70.9	100	-0.174097	-0.284434	-0.313908	-0.208871	-0.254412	0.38616	0.183338	0.0825353	-0.0331116	0.148645	0.00322149	0.406129
D3ZF26	Protein Tnks1bp1 OS=Rattus norvegicus GN=Tnks1bp1 PE=1 SV=1	FSEGVLRPPSQDQEK	S431	107.04	100	NA	-0.115053	-0.0173635	NA	0.0168352	NA	0.239448	0.430441	NA	0.429833	0.00448533	0.405613
F1LP80	Protein LOC100909521 OS=Rattus norvegicus GN=LOC100909521 PE=4 SV=2	QNALLFAEEEDGEAGAEDKRSQEEAPGHR	S423	1000	100	-0.740909	0.55063	0.0387917	-0.3496	NA	-0.138906	0.61043	0.446486	0.141294	NA	0.0446485	0.40382
F1LNR1	Uncharacterized protein OS=Rattus norvegicus GN=Clasp1 PE=4 SV=2	TSPLTSPTNCSHGGLSPSMLDYDTENLNSEEIYSSLR	S1023	20.19	96	0.0117941	0.210199	NA	-0.327958	-0.352327	0.26229	0.455623	NA	0.266284	0.130752	0.020199	0.40121
D4A702	Protein Synpo2 OS=Rattus norvegicus GN=Synpo2 PE=4 SV=2	AQSPTPSLPASWK	S904	31.7	100	-0.305257	-0.407077	NA	NA	NA	0.114845	-0.0416231	NA	NA	NA	0.0442162	0.393037
P11345	RAF proto-oncogene serine/threonine-protein kinase OS=Rattus norvegicus GN=Raf1 PE=1 SV=1	DAVFDGSSCISPTIVQQFGYQR	S29	55.89	100	-0.407927	-0.223166	-0.11869	-0.248647	-0.147248	0.12455	0.142424	0.228079	0.114258	0.183454	0.000455982	0.389603
Q9EQH1	GRB2-associated-binding protein 2 OS=Rattus norvegicus GN=Gab2 PE=2 SV=2	NNTVIDELPFKSPVTK	S532	49.77	100	-0.0736217	NA	0.00176334	NA	NA	0.301871	NA	0.377422	NA	NA	0.000140638	0.375576
Q9QYF3	Unconventional myosin-Va OS=Rattus norvegicus GN=Myo5a PE=1 SV=1	TSSIADEGTYTLDSILR	S1625	23.2	99	0.144652	-0.436235	-0.422118	-0.587883	-0.147983	0.462273	0.286279	-0.0477762	-0.451608	0.0434647	0.0275135	0.363687
Q2THW7	Palmitoyltransferase ZDHHC5 OS=Rattus norvegicus GN=Zdhhc5 PE=1 SV=1	SEPSLEPESFRSPTFGK	S409	30.78	100	-0.15959	NA	-0.21042	NA	NA	0.227296	NA	0.126746	NA	NA	0.0436479	0.362239
D3ZKR9	Protein Zcchc6 OS=Rattus norvegicus GN=Zcchc6 PE=4 SV=2	YTGSGEDALSEDDDLAEPAKGEDLEESGEHMGGALLIDLNR	S882	40.26	100	NA	0.00472546	NA	-0.310095	NA	NA	0.360635	NA	0.0389943	NA	0.00615851	0.352503
O35828	Coronin-7 OS=Rattus norvegicus GN=Coro7 PE=2 SV=2	LGNREDPLPQDSFEGVDEDEWD	S912	1000	100	NA	-0.279649	-0.0790424	-0.133762	-0.00217485	NA	0.0647888	0.376493	0.18491	0.277865	0.00264976	0.351164
P09456	cAMP-dependent protein kinase type I-alpha regulatory subunit OS=Rattus norvegicus GN=Prkar1a PE=2 SV=2	TDSREDEISPPPPNPVVK SGIRTDSREDEISPPPPNPVVK	S77	42	100	0.0133266	-0.0739355	-0.130507	-0.0137863	0.0784383	0.329017	0.310383	0.302868	0.279653	0.399822	0.000171885	0.350571
D3ZPI4	GTPase activating RANGAP domain-like 4 (Predicted), isoform CRA_a OS=Rattus norvegicus GN=Rap1gap2 PE=4 SV=1	CDSASSTPKTPDGGHSSQEIK	T345	34.14	100	-0.250264	-0.482216	NA	-0.486936	-0.218797	0.0225348	0.0111561	NA	-0.0936222	-0.0381494	0.0162973	0.339901
D3ZAH8	Unconventional myosin-IXb OS=Rattus norvegicus GN=Myo9b PE=4 SV=2	DKKPSLEGVEETEGSGGQAAQEAPAR	S1398	22.03	99	-0.0867462	NA	0.017518	-0.105227	0.0477285	0.330258	NA	0.45645	0.191358	0.241289	0.00970717	0.33987
D3ZAY8	Protein Pnn OS=Rattus norvegicus GN=Pnn PE=4 SV=1	RGFSDSGGGPPAK	S66	62.51	100	0.0428381	-0.541206	-0.170824	-0.195745	-0.0432634	0.149167	0.11703	0.102828	0.241529	0.0977993	0.0338286	0.338056
D3ZJR1	Epidermal growth factor receptor pathway substrate 15-like 1 OS=Rattus norvegicus GN=Eps15l1 PE=2 SV=2	ALLFSNNSQELHPDPFQAEDPFK	S581	81.07	100	-0.144988	-0.194342	0.0510569	-0.0606227	0.0815144	0.14995	0.403178	0.149485	0.234921	0.376352	0.0167518	0.325305
D3ZC82	Protein Nufip2 OS=Rattus norvegicus GN=LOC687994 PE=4 SV=2	NDSWGSFDLR	S648	56.2	100	-0.245458	-0.120049	-0.1911	-0.204828	-0.207151	0.121093	0.293822	-0.0203009	0.196897	0.0355492	0.00263688	0.322273
G3V661	Bromodomain adjacent to zinc finger domain protein 1B OS=Rattus norvegicus GN=Baz1b PE=4 SV=1	STGNSKSPSK	S421	43.77	100	NA	-0.669024	-0.236277	-0.138381	NA	NA	-0.294778	-0.00033474	0.213507	NA	0.0174001	0.321954
Q63396	Activated RNA polymerase II transcriptional coactivator p15 OS=Rattus norvegicus GN=Sub1 PE=2 SV=3	QSSSSRDDNMFQIGK	S58	20.98	98	0.0708723	-0.0697184	0.350895	-0.363455	NA	0.385142	0.123537	0.736894	0.0156479	NA	0.00569216	0.320201
D4A456	Protein Lrch2 OS=Rattus norvegicus GN=Lrch2 PE=4 SV=1	SVSADEGNSPLSPLAWQPLENQK	S528	64.24	100	-0.133978	-0.388234	-0.0841351	-0.478583	NA	0.0395188	0.177991	0.151871	-0.231422	NA	0.0406115	0.314125
F1LNS0	A-kinase anchor protein SPHKAP (Fragment) OS=Rattus norvegicus GN=Sphkap PE=4 SV=2	SNSLLESTDYWLQNQR	S50	83.49	100	-0.0190048	-0.0289745	-0.109899	-0.0669694	-0.0345263	0.16822	0.299069	0.234475	0.307385	0.24804	0.000742311	0.304767
D3Z951	Protein Arhgap11a OS=Rattus norvegicus GN=Arhgap11a PE=4 SV=2	SLSGDEGNLAFETLQK	S583	39.54	100	-0.566002	0.0813971	0.0199471	-0.241534	-0.0288272	-0.130686	0.214574	0.211559	0.120731	0.345294	0.00669242	0.303914
Q6IMY8	Heterogeneous nuclear ribonucleoprotein U OS=Rattus norvegicus GN=Hnrnpu PE=2 SV=1	LQAALDNEAGGRPAMEPGNGSLDLGGDAAGR	S58	1000	100	0.168264	-0.298293	-0.250248	-0.155611	-0.183535	0.560118	0.108426	-0.0456266	0.201659	-0.0654607	0.00661184	0.300162
D3ZQK5	Protein RGD1561149 OS=Rattus norvegicus GN=RGD1561149 PE=1 SV=1	GLAVAPASPGK	S544	1000	100	0.120737	0.265069	0.224107	0.241833	0.174523	-0.0819449	-0.10159	0.0181394	-0.228904	-0.10693	0.0039169	-0.301932
D4A9D8	Oxysterol-binding protein OS=Rattus norvegicus GN=Osbp PE=1 SV=2	TGSNISGASSDISLDEQYK	S261	42.13	100	-0.106154	-0.386101	-0.146494	-0.251082	-0.0217552	-0.60076	-0.388512	-0.48668	-0.405621	-0.637403	0.0443158	-0.304334
Q5XI67	F-box only protein 30 OS=Rattus norvegicus GN=Fbxo30 PE=2 SV=1	DVNGSPLSHATSFK	S379	20.2	99	-0.0384693	NA	NA	0.133883	NA	-0.378407	NA	NA	-0.175855	NA	0.0295718	-0.324759
D3ZUD3	Protein Wipf2 OS=Rattus norvegicus GN=Wipf2 PE=4 SV=1	EGHPAPPPVKPPPSPVNVR	S235	1000	100	-0.15428	-0.0115061	0.11338	0.0710592	0.311849	-0.338594	-0.46841	-0.187923	-0.129528	-0.212939	0.00805737	-0.327207
M0R7A6	Protein Itsn2 OS=Rattus norvegicus GN=Itsn2 PE=4 SV=1	TVSPGSVSPIHGQGQAVENLK	S868	34.27	100	0.0690207	0.0399742	-0.0325422	0.0184522	-0.10736	-0.352558	-0.174008	-0.220651	-0.346401	-0.581045	0.00416611	-0.328005
P84903	Stromal interaction molecule 1 OS=Rattus norvegicus GN=Stim1 PE=1 SV=1	DLTHSDSESSLHTSDR	S523	36.98	99	-0.011848	0.129562	0.107147	-0.00721836	-0.0718818	-0.415022	-0.142884	-0.514184	-0.149778	-0.346339	0.0133004	-0.333934
F1LU97	Protein Sash1 OS=Rattus norvegicus GN=Sash1 PE=4 SV=2	LLADSQGLSGRSPR	S711	55.24	100	-0.0766582	0.356021	0.148394	0.0653934	0.122589	-0.396627	-0.0224295	-0.186295	-0.117867	-0.384676	0.00271011	-0.340963
D3ZRN2	Protein Med1 OS=Rattus norvegicus GN=Med1 PE=4 SV=1	LSSSDSIGPDVTDILSDIAEEASK	S759	21.95	99	0.209286	0.727839	0.361897	0.609759	0.380077	-0.254746	0.375859	-0.128329	0.207292	0.241388	0.00410433	-0.363908
B4F7E3	CREB-regulated transcription coactivator 2 OS=Rattus norvegicus GN=Crtc2 PE=4 SV=1	HGSGPNIILTGDSSPGFSK	S611	242.92	100	0.0121136	0.0974016	0.0319214	0.187373	0.0796261	-0.356737	-0.189523	-0.522474	-0.274631	-0.106594	0.00449246	-0.365919
F1LPE9	ELKS/Rab6-interacting/CAST family member 1 OS=Rattus norvegicus GN=Erc1 PE=4 SV=1	VEPSSQSPGRSPR	S21	75.46	100	0.180472	0.202376	-0.0593777	0.163264	0.193947	-0.177193	-0.388839	-0.109643	-0.0231924	-0.58255	0.0408978	-0.368658
O89038	Myocyte-specific enhancer factor 2D OS=Rattus norvegicus GN=Mef2d PE=1 SV=1	ASPGLLPVANGNGLNK	S231	1000	100	0.0573053	0.385145	0.250079	-0.00193405	0.0774245	-0.129038	-0.11486	-0.458326	-0.150419	-0.317659	0.0198788	-0.373113
Q5PQN6	Spermatogenesis-defective protein 39 homolog OS=Rattus norvegicus GN=Vipas39 PE=2 SV=1	TRPGSFQSLSDALSDTPAK	S119	48.63	100	0.0485816	0.130858	0.0957489	-0.0328851	0.16572	-0.203065	-0.36371	-0.226	-0.538788	-0.212561	0.00135944	-0.387078
P80386	5'-AMP-activated protein kinase subunit beta-1 OS=Rattus norvegicus GN=Prkab1 PE=1 SV=4	SQNNFVAILDLPEGEHQYK	S108	539.1	100	0.207577	0.240361	0.222733	0.0408792	-0.0755501	-0.106885	-0.319626	-0.250857	-0.307851	-0.403088	0.00108249	-0.401711
F1MAL5	Protein Irs2 OS=Rattus norvegicus GN=Irs2 PE=4 SV=2	TASEGDGGAAGGAGTAGGRPMSVAGSPLSPGPVR	S389	45.98	100	0.380336	0.339368	0.353092	0.293536	NA	0.196339	-0.242759	-0.275345	-0.0121861	NA	0.0287867	-0.413041
D3ZF86	Protein RGD1309903 (Fragment) OS=Rattus norvegicus GN=RGD1309903 PE=4 SV=2	TSGSSGLLGELEFK	S823	30.97	100	0.421946	0.257172	0.0210857	-0.361713	-1.0134	-0.31083	-0.536388	-0.425751	-0.659354	-1.01879	0.0346434	-0.425786
D4A4P1	Myc box-dependent-interacting protein 1 OS=Rattus norvegicus GN=Bin1 PE=4 SV=2	VNHEPEPASGASPGATIPKSPSQLR	S333	41.18	100	0.0825777	0.40751	0.183118	0.277825	0.275632	-0.270638	-0.168084	-0.21006	-0.154685	-0.205303	0.000313106	-0.445055
F1M9W9	Protein Trappc8 OS=Rattus norvegicus GN=Trappc8 PE=4 SV=2	NSDSNLLSLDGLDNEVK	S273	37.97	100	0.337585	0.274757	0.262204	0.298701	NA	-0.0914769	-0.238087	-0.180725	-0.122881	NA	0.000216507	-0.451156
D4ABD7	Protein Trip11 OS=Rattus norvegicus GN=Trip11 PE=4 SV=2	LSVHDLKPLDSPGR	S1880	1000	100	-0.131973	-0.125897	NA	-0.0711403	-0.101633	-0.476755	-0.421343	NA	-0.562321	-0.826184	0.0170247	-0.454587
D4ABD7	Protein Trip11 OS=Rattus norvegicus GN=Trip11 PE=4 SV=2	LSVHDLKPLDSPGR	S1889	1000	100	-0.131973	-0.125897	NA	-0.0711403	-0.101633	-0.476755	-0.421343	NA	-0.562321	-0.826184	0.0170247	-0.454587
P05197	Elongation factor 2 OS=Rattus norvegicus GN=Eef2 PE=1 SV=4	AGETRFTDTR	T57	27.45	100	0.428026	0.0516329	0.179681	NA	NA	-0.260011	-0.297437	-0.203918	NA	NA	0.0480226	-0.465731
D4A7D8	Protein Wdfy3 OS=Rattus norvegicus GN=Wdfy3 PE=4 SV=2	VSSGFGLSK	S2278	26.2	100	0.0942202	0.187229	0.158476	0.221735	NA	-0.310576	-0.25089	-0.430191	-0.259418	NA	0.00125963	-0.476538
Q3B8N7	TSC22 domain family protein 4 OS=Rattus norvegicus GN=Tsc22d4 PE=2 SV=1	SFTGGLGQLAGPGK	S165	86.89	100	NA	0.231091	NA	NA	0.336865	NA	-0.243185	NA	NA	-0.14504	0.00507982	-0.478086
O35828	Coronin-7 OS=Rattus norvegicus GN=Coro7 PE=2 SV=2	SLQSLLGPSSK	S459	112.12	100	0.285507	-0.0182619	0.0670757	-0.155007	-0.176661	-0.420315	-0.7133	-0.569597	-0.677763	-0.287135	0.00851556	-0.516097
F1LTD7	Protein Dennd4c OS=Rattus norvegicus GN=Dennd4c PE=4 SV=2	VPSGLFDTNNR	S1037	115.81	100	0.0339646	0.218949	0.164739	0.0190392	0.19208	-0.372972	-0.407237	-0.505575	-0.417017	-0.341584	0.000482081	-0.530977
D4AC12	Ankyrin repeat and SAM domain containing 1 (Predicted) OS=Rattus norvegicus GN=Anks1a PE=4 SV=1	SLSKSDSDLLTCSPTEDTTMGSR	S617	24.95	99	NA	NA	NA	0.563758	0.417392	NA	NA	NA	0.0438261	-0.141751	0.0231232	-0.539404
B2RYP4	Protein Snx2 OS=Rattus norvegicus GN=Snx2 PE=2 SV=1	SISAPVIFDR	S119	29.21	100	0.249532	0.642703	0.120558	0.157305	NA	-0.0529637	0.0647669	-0.816676	-0.341478	NA	0.0222329	-0.561331
Q8VIL3	ZW10 interactor OS=Rattus norvegicus GN=Zwint PE=1 SV=1	NQSYLQLLCSLQNK	S232	19.53	99	0.00815725	-0.152191	0.24404	-0.000871658	0.101745	-0.523331	-0.667897	-0.656154	-0.389385	-0.570716	0.00230795	-0.591415
D3ZDU2	Protein Rptor OS=Rattus norvegicus GN=Rptor PE=4 SV=2	SVSSYGNIR	S722	22.52	99	0.124972	0.185821	0.252949	0.175621	0.24362	-0.222453	-0.702364	-0.439594	-0.511744	-0.286302	0.00224814	-0.617667
F1LNS0	A-kinase anchor protein SPHKAP (Fragment) OS=Rattus norvegicus GN=Sphkap PE=4 SV=2	ETSACHNAVALKSPR	S1399	203.07	100	0.209809	0.250168	NA	NA	0.42099	-0.459955	-0.241808	NA	NA	-0.391796	0.0193023	-0.652189
Q5XFX0	Transgelin-2 OS=Rattus norvegicus GN=Tagln2 PE=2 SV=1	NFSDNQLQEGK	S163	1000	100	0.0985456	-0.108192	0.175461	-0.173169	-0.155608	-0.450446	-0.85557	-0.588144	-0.637322	-0.935668	0.000514616	-0.654969
D3ZCR9	Protein LOC100911374 (Fragment) OS=Rattus norvegicus GN=LOC100911374 PE=4 SV=2	SPHKDLGHR	S276	1000	100	3.48977	3.95028	NA	NA	NA	9.53674e-07	0	NA	NA	NA	0.0393538	-3.70173
