# Supplementary material for: Glucose-dependent phosphorylation signaling pathways and crosstalk to mitochondrial respiration in insulin secreting cells
Source: Cell Commun Signal. 2019 Feb 20;17:14. doi: 10.1186/s12964-019-0326-6 (PMC6381748; doi:10.1186/s12964-019-0326-6)
Supplement: Supplementary file 4 — Table S2. Significantly regulated p-sites upon 30 min of glucose stimulation. The table shows p-site quantification of five experimental replicates performed on both experimental conditions (2.5 and 16.7 mM glucose), including delta differences and p-values. The table displays only regulated p-sites with p-value ≤0.05 (unpaired t-test) and FC (Log2) > 0.3 or < − 0.3, and includes information on the p-sites identified and quantified, comprising localization probability, peptide sequence and protein accession number (Uniprot KB). (XLSX 37 kb) [file 12964_2019_326_MOESM4_ESM.xlsx]

## Sheet: 30min, Gluc 16.7 vs 2.5mM
						Glu2.5mM_30min					Glu16.7mM_30min
ACCESSION_NUMBER	USER_PROTEIN_NAME	PEPTIDE_SEQUENCE	Site	Best_AScore	Localization_Probability	Exp-01	Exp-02	Exp-03	Exp-04	Exp-05	Exp-01	Exp-02	Exp-03	Exp-04	Exp-05	T-Test (paired)	FC (Log2)
F1MAL5	Protein Irs2 OS=Rattus norvegicus GN=Irs2 PE=4 SV=2	TASEGDGGAAGGAGTAGGRPMSVAGSPLSPGPVR	S363	63.05	100	-0.0887127	-0.540607	-0.830537	-0.120457	NA	0.661325	0.42966	0.273119	0.658742	NA	7.6844e-07	0.908083
D3ZVD8	Protein LOC100911205 OS=Rattus norvegicus GN=Hdac6 PE=4 SV=2	ALLAQGQSSEQAAK	S912	30.97	100	-0.80262	-0.232855	-0.823092	-0.149455	-0.436773	-0.125839	0.496446	0.303743	0.643952	0.448481	0.000691	0.851271
D4A4R1	Protein Eml3 OS=Rattus norvegicus GN=Eml3 PE=4 SV=1	GNKDPLSSPGGPGSR	S199	19.53	99	-0.232351	-0.288578	-0.351697	-0.605243	NA	0.528265	0.413033	0.515754	0.29946	NA	0.000231205	0.810881
F1LNI8	Calcium/calmodulin-dependent protein kinase type II subunit beta OS=Rattus norvegicus GN=Camk2b PE=4 SV=1	ADGVKPQTNSTK	S334	20.2	98	-0.595846	-0.258517	-0.999672	-0.394686	NA	-0.16429	0.555658	0.0531502	0.433776	NA	0.0120901	0.798539
D3ZFX4	Phosphoglucomutase 3 (Predicted), isoform CRA_a OS=Rattus norvegicus GN=Pgm3 PE=3 SV=1	STIGVMVTASHNPEEDNGVK	S64	55.89	100	-0.465663	-0.287708	-0.350905	-0.112416	-0.164863	0.00150728	0.771502	0.340281	0.782993	0.369915	0.00831807	0.746684
D4A2N1	Arginyl-tRNA--protein transferase 1 OS=Rattus norvegicus GN=Ate1 PE=3 SV=1	KEGSKDLIHPQAIEEK	S167	1000	100	NA	-0.389459	-0.499552	NA	-0.275494	NA	0.471574	0.0831814	NA	0.403788	0.0245567	0.712336
G3V949	CAP-Gly domain-containing linker protein 2 OS=Rattus norvegicus GN=Clip2 PE=4 SV=1	QASGPSSAGATTTVSEKPGPK	S50	23.2	99	-0.550765	-0.135746	-0.911462	-0.407963	-0.160149	-0.266134	0.413766	0.203734	0.504144	0.375119	0.00795277	0.709985
Q5XI67	F-box only protein 30 OS=Rattus norvegicus GN=Fbxo30 PE=2 SV=1	DVNGSPLSHATSFK	S379	20.2	99	-0.436632	NA	NA	-0.329418	NA	0.279567	NA	NA	0.293552	NA	0.0317607	0.670337
O55043	Rho guanine nucleotide exchange factor 7 OS=Rattus norvegicus GN=Arhgef7 PE=1 SV=1	KPSDEEFAVR	S516	1000	100	-0.158386	-0.352251	-0.46758	-0.223588	-0.082489	0.290315	0.332938	0.267262	0.475672	0.545721	0.000217301	0.642703
Q5M9H1	Leucine-rich repeat-containing protein 41 OS=Rattus norvegicus GN=Lrrc41 PE=2 SV=1	RSTQESLTIGGTDSK	T327	19.53	99	-0.5455	-0.439482	-0.876029	-0.144082	NA	0.00794077	0.212342	-0.0767584	0.364709	NA	0.000414534	0.63269
D4A2G9	Protein Ranbp1 OS=Rattus norvegicus GN=Ranbp1 PE=4 SV=1	FASENDLPEWK	S60	1000	100	-0.0578203	-0.431156	-0.137577	-0.218768	-0.379874	0.13	0.44642	-0.0381746	0.550795	0.591306	0.0353698	0.625337
Q6MG48	Protein PRRC2A OS=Rattus norvegicus GN=Prrc2a PE=1 SV=1	FSREEFPTLQAAGDQDK	S166	119.45	100	-0.45486	-0.533047	-0.552451	-0.304182	-0.359951	0.074544	0.072504	0.184373	0.246109	0.115685	0.0001521	0.582326
P63086	Mitogen-activated protein kinase 1 OS=Rattus norvegicus GN=Mapk1 PE=1 SV=3	VADPDHDHTGFLTEYVATR	T183	34.49	100	-0.5704	-0.173245	-0.15749	-0.303478	-0.166998	0.268209	0.323909	0.349944	0.252904	0.220393	0.000725525	0.565572
Q4KM77	Etoposide-induced protein 2.4 homolog OS=Rattus norvegicus GN=Ei24 PE=2 SV=1	FPSPHPSPAK	S326	1000	100	-0.723277	-0.132025	NA	-0.257529	NA	-0.119528	0.312103	NA	0.375351	NA	0.0155428	0.562608
Q4KM77	Etoposide-induced protein 2.4 homolog OS=Rattus norvegicus GN=Ei24 PE=2 SV=1	FPSPHPSPAK	S330	1000	100	-0.723277	-0.132025	NA	-0.257529	NA	-0.119528	0.312103	NA	0.375351	NA	0.0155428	0.562608
D4A0G7	Protein LOC100364984 OS=Rattus norvegicus GN=LOC100364984 PE=3 SV=1	SPPFSPNYDLTGK	S23	83.65	100	-0.151607	-0.253282	-0.173252	-0.262833	NA	0.382217	0.19676	0.359094	0.434797	NA	0.00256707	0.556296
P13668	Stathmin OS=Rattus norvegicus GN=Stmn1 PE=1 SV=2	ASGQAFELILSPR RASGQAFELILSPR	S25	1000	100	-0.611115	-0.612385	-0.459505	-0.121886	-0.00645542	0.18927	-0.0310121	0.129512	0.303357	0.318229	0.00085661	0.553311
D4AEL8	5-azacytidine induced gene 1 (Predicted), isoform CRA_a OS=Rattus norvegicus GN=Azi1 PE=4 SV=1	LGSGNLLDLHR	S304	1000	100	-0.270723	-0.0348883	-0.0158243	-0.276588	-0.0500679	0.457207	0.314026	0.128324	0.543918	0.530735	0.0136898	0.545306
P21708-2	Isoform 2 of Mitogen-activated protein kinase 3 OS=Rattus norvegicus GN=Mapk3	IADPEHDHTGFLTEYVATR	Y205	70.9	100	-0.280601	-0.417432	-0.34734	-0.147523	-0.204354	0.516444	0.0378332	0.141543	0.313293	0.262116	0.0031722	0.540022
Q62901	Arginine-glutamic acid dipeptide repeats protein OS=Rattus norvegicus GN=Rere PE=2 SV=2	SSGRNSPSAASTSSNDSK	S612	37.97	100	-0.744019	NA	-0.703145	NA	0.319942	-0.00279713	NA	-0.0989752	NA	0.533154	0.0348253	0.536371
F1LPH1	Calpastatin OS=Rattus norvegicus GN=Cast PE=4 SV=1	NEAITGPLPDSPKPMGIDHAIDALSSDFTCSSPTGK	S260	64.53	100	-0.356936	-0.367791	-0.13614	-0.325804	-0.162114	0.269156	0.175975	0.242414	0.48772	0.0633154	0.00886285	0.531631
D3ZAE5	ATPase, Ca++ transporting, plasma membrane 1, isoform CRA_b OS=Rattus norvegicus GN=Atp2b1 PE=3 SV=1	NSLKEANHDGDFGITLAELR	S17	239.46	100	-0.209977	-0.347409	-0.179943	-0.241979	-0.312151	0.405211	0.318981	0.245181	0.229796	0.111804	0.000784166	0.524055
Q9JHY1	Junctional adhesion molecule A OS=Rattus norvegicus GN=F11r PE=2 SV=1	VIYSQPSARSEGEFK	S288	49.99	100	-0.520225	-0.422752	-0.446692	NA	-0.146066	0.0611768	0.255312	0.0860982	NA	0.0985894	0.0115297	0.517988
P21708-2	Isoform 2 of Mitogen-activated protein kinase 3 OS=Rattus norvegicus GN=Mapk3	IADPEHDHTGFLTEYVATR	T203	54.32	100	-0.280601	-0.417432	-0.346532	-0.0705442	-0.142039	0.539678	0.0378332	0.149686	0.313293	0.208961	0.00719801	0.511477
P63086	Mitogen-activated protein kinase 1 OS=Rattus norvegicus GN=Mapk1 PE=1 SV=3	VADPDHDHTGFLTEYVATR	Y185	72.94	100	-0.455988	-0.276465	-0.187596	-0.141362	-0.129331	0.199466	0.333894	0.32521	0.251744	0.220393	0.000647089	0.50916
D3ZPI4	GTPase activating RANGAP domain-like 4 (Predicted), isoform CRA_a OS=Rattus norvegicus GN=Rap1gap2 PE=4 SV=1	CDSASSTPKTPDGGHSSQEIK	T345	34.14	100	-0.306288	-0.481819	NA	-0.0586481	-0.163155	0.530414	0.0158796	NA	0.304571	0.0974584	0.0408333	0.506451
F1LQI5	E3 ubiquitin-protein ligase UBR4 OS=Rattus norvegicus GN=Ubr4 PE=1 SV=1	TGSTSSKEEDYESDAATIVQK	S362	27.96	99	-0.00188351	-0.0972328	-0.292686	NA	-0.329911	0.408769	0.365502	0.325242	NA	0.129679	0.00125537	0.489867
Q6AXS5	Plasminogen activator inhibitor 1 RNA-binding protein OS=Rattus norvegicus GN=Serbp1 PE=1 SV=2	SKSEEAHAEDSVMDHHFR SEEAHAEDSVMDHHFR	S329	124.27	100	-0.461873	-0.192822	-0.559976	-0.200107	-0.25313	0.190763	0.00629711	0.0705185	0.228291	0.178438	0.00345563	0.477691
F1LQ09	Protein Atl2 OS=Rattus norvegicus GN=Atl2 PE=4 SV=1	QTSDSSVGVNHVSSTTSLGEDYEDADLVNSDEVMR	S24	24.95	98	-0.25796	NA	0.0159831	NA	NA	0.222843	NA	0.457999	NA	NA	0.0291214	0.46154
Q6PCT3	Tumor protein D54 OS=Rattus norvegicus GN=Tpd52l2 PE=2 SV=1	NSATFKSFEDR	S180	67.98	100	-0.446531	-0.154363	-0.127555	-0.15414	-0.223302	0.0302076	0.294204	0.294637	0.156335	0.354845	0.00072049	0.449807
Q4KM74	Vesicle-trafficking protein SEC22b OS=Rattus norvegicus GN=Sec22b PE=1 SV=3	NLGSINTELQDVQR	S137	69.51	100	-0.225481	0.00639725	-0.2739	-0.176462	-0.233359	0.211219	0.202148	0.296905	0.563747	-0.0311699	0.0218652	0.444675
Q63396	Activated RNA polymerase II transcriptional coactivator p15 OS=Rattus norvegicus GN=Sub1 PE=2 SV=3	QSSSSRDDNMFQIGK	S58	20.98	98	0.0830803	-0.0635853	0.33103	-0.189922	NA	0.485298	0.160594	0.804507	0.454801	NA	0.0179766	0.444015
G3V6F5	ElaC homolog 2 (E. coli) OS=Rattus norvegicus GN=Elac2 PE=4 SV=1	AALLTQQADSSEDREPHQK	S800	19.23	98	-0.282415	-0.354341	NA	-0.1648	NA	0.136078	0.230095	NA	0.123307	NA	0.0359352	0.435458
B2RYU7	Cbx5 protein OS=Rattus norvegicus GN=Cbx5 PE=2 SV=1	SSFSNSADDIK KSSFSNSADDIK	S93	26.2	100	0.0636292	-0.570918	-0.787689	0.0413165	-0.307443	0.612513	-0.0989199	-0.157805	0.257398	-0.069952	0.0108261	0.430379
P09456	cAMP-dependent protein kinase type I-alpha regulatory subunit OS=Rattus norvegicus GN=Prkar1a PE=2 SV=2	TDSREDEISPPPPNPVVK SGIRTDSREDEISPPPPNPVVK	S77	42	100	-0.311935	-0.139104	-0.388346	-0.103724	-0.295011	0.0178843	0.238104	0.136283	0.345279	0.166762	0.000285157	0.430087
B2RYW7	Protein Srp14 OS=Rattus norvegicus GN=Srp14 PE=2 SV=1	KSSVEGLEPAENK	S45	20.19	99	-0.230539	-0.235117	-0.491724	0.119883	-0.328012	-0.0206585	0.449759	0.111679	0.233327	0.109805	0.0235022	0.426493
Q5RJK5	Chromobox homolog 3 (HP1 gamma homolog, Drosophila) OS=Rattus norvegicus GN=Cbx3 PE=2 SV=1	RKSLSDSESDDSK	S93	53.49	100	NA	-0.476626	-0.421857	-0.0878429	-0.009902	NA	0.0708976	0.0957584	0.2415	0.250867	0.00354267	0.418924
P09951	Synapsin-1 OS=Rattus norvegicus GN=Syn1 PE=1 SV=3	QSRPVAGGPGAPPAARPPASPSPQR	S551	15.46	97	-0.163069	-0.43258	0.000151634	0.0766916	-0.53535	0.1692	0.309755	0.172611	0.410174	-0.137254	0.0120733	0.408532
D4A0C3	Protein Hid1 OS=Rattus norvegicus GN=Hid1 PE=4 SV=1	AGSQEGASMEGSRPAAPAEPGTLK	S593	67.08	100	-0.540418	-0.0211554	-0.128169	0.0869489	-0.0973749	-0.152264	0.339478	0.325426	0.392267	0.364228	0.000404719	0.395045
G3V6G6	Synaptotagmin-like 4, isoform CRA_a OS=Rattus norvegicus GN=Sytl4 PE=4 SV=1	VLESNGSWR	S99	67.98	100	-0.389686	-0.811378	-0.525736	-0.529101	NA	-0.118314	-0.406595	-0.0827465	-0.118174	NA	0.00220272	0.383996
Q5M7A4	Ubiquitin-like modifier-activating enzyme 5 OS=Rattus norvegicus GN=Uba5 PE=2 SV=1	KREDSVSEVTVEDSGESLEDLMAR	S380	24.95	100	-0.215255	-0.101353	-0.234522	-0.0775714	NA	0.0597906	0.352399	0.225826	0.22679	NA	0.00633496	0.375839
P13668	Stathmin OS=Rattus norvegicus GN=Stmn1 PE=1 SV=2	RASGQAFELILSPR	S16	1000	100	-0.425408	-0.500434	-0.36068	0.0333643	0.000926018	0.12613	-0.121319	0.00798321	0.303357	0.248996	0.00109523	0.367543
Q6IMY8	Heterogeneous nuclear ribonucleoprotein U OS=Rattus norvegicus GN=Hnrnpu PE=2 SV=1	LQAALDNEAGGRPAMEPGNGSLDLGGDAAGR	S58	1000	100	0.15622	-0.316179	-0.553997	-0.115746	-0.0847983	0.39299	0.0392075	-0.125926	0.397672	0.152726	0.00339217	0.358286
Q6MG48	Protein PRRC2A OS=Rattus norvegicus GN=Prrc2a PE=1 SV=1	LISGPLSPMSR	S1222	50.19	100	-0.0466785	-0.441442	NA	NA	NA	0.290026	-0.0636177	NA	NA	NA	0.0455418	0.357411
F1MAL5	Protein Irs2 OS=Rattus norvegicus GN=Irs2 PE=4 SV=2	LCPSLPASSPK	S617	27.96	100	-0.00580692	-0.396242	-0.284481	-0.297272	-0.133317	0.385821	-0.129753	0.0763464	0.262064	0.00693321	0.010935	0.350407
F1LVX2	Protein Ehbp1 OS=Rattus norvegicus GN=Ehbp1 PE=4 SV=2	TSGSDDPGLSSSTDSAQALILLGK	S667	23.2	99	-0.0828362	NA	-0.204166	-0.132959	-0.256511	0.213601	NA	0.24852	0.242443	0.00247478	0.00550779	0.347817
D3ZGD0	Protein Gemin5 OS=Rattus norvegicus GN=Gemin5 PE=4 SV=2	LPIKQDSSIGNEDESVR	S757	27.96	100	-0.0117702	0.156789	-0.54307	0.418465	-0.110349	0.121123	0.465714	0.198033	0.464576	0.277786	0.0362585	0.344353
Q56A27	Nuclear cap-binding protein subunit 1 OS=Rattus norvegicus GN=Ncbp1 PE=2 SV=1	TSDANETEDHLESLICK KTSDANETEDHLESLICK	S22	31.14	100	-0.00581264	-0.339702	-0.212389	-0.168499	-0.0578804	0.444805	0.0308161	0.172456	0.293092	-0.0599527	0.0209575	0.342734
G3V6G6	Synaptotagmin-like 4, isoform CRA_a OS=Rattus norvegicus GN=Sytl4 PE=4 SV=1	SVPGLSVDMEEEEEEEEDIDHLVK	S301	87.07	100	0.148742	-0.325059	-0.0838633	-0.0820293	-0.129216	0.223879	0.34278	0.0866022	0.232907	0.274438	0.0309508	0.341276
Q56A27	Nuclear cap-binding protein subunit 1 OS=Rattus norvegicus GN=Ncbp1 PE=2 SV=1	TSDANETEDHLESLICK KTSDANETEDHLESLICK	T27	33.21	98	-0.018239	-0.244528	-0.155361	-0.292041	-0.0458703	0.346017	-0.0635004	0.281946	0.260537	0.0525041	0.0183675	0.336227
D3ZC82	Protein Nufip2 OS=Rattus norvegicus GN=LOC687994 PE=4 SV=2	DYEIENQNPLASPTNTLLGSAK	S625	43.97	100	-0.0673413	-0.209827	-0.245569	-0.0367408	0.0270367	0.111923	0.23581	0.145782	0.403412	0.225487	0.00541853	0.335725
B2RYE6	Uncharacterized protein OS=Rattus norvegicus PE=2 SV=1	ALSSGGSITSPPLSPALPK	S26	20.19	99	-0.0660572	0.0645137	-0.140903	-0.185172	-0.130694	0.22527	0.499684	0.208442	0.103834	0.136261	0.00189055	0.32766
F1LMX4	Calcium/calmodulin-dependent 3',5'-cyclic nucleotide phosphodiesterase 1C OS=Rattus norvegicus GN=Pde1c PE=4 SV=2	RSSLNSINSSDAK	S529	19.53	99	-0.169104	-0.144304	-0.431337	0.052886	-0.545213	0.0834484	0.0287971	0.153378	0.321309	-0.250266	0.00983916	0.321897
Q6JE36	Protein NDRG1 OS=Rattus norvegicus GN=Ndrg1 PE=1 SV=1	TASGSSVTSLEGTR SRTASGSSVTSLEGTR	S330	54.16	100	-0.293255	-0.131369	-0.153864	-0.223852	-0.297212	0.0199375	0.0946689	0.000675201	0.199748	0.161227	0.00579519	0.319725
D3ZC82	Protein Nufip2 OS=Rattus norvegicus GN=LOC687994 PE=4 SV=2	NDSWGSFDLR	S648	56.2	100	-0.169291	-0.114429	-0.210098	-0.00793266	-0.129456	0.020813	0.136271	0.124409	0.253318	0.395845	0.00878312	0.317149
D3ZCP0	Histone-lysine N-methyltransferase, H3 lysine-79 specific OS=Rattus norvegicus GN=Dot1l PE=1 SV=1	HLSQDHTGASK	S793	65.46	100	-0.0747871	NA	-0.363952	-0.383738	NA	0.1135	NA	-0.0153685	0.0190125	NA	0.0283077	0.316047
F1MAF1	Protein Hsf1 OS=Rattus norvegicus GN=Hsf1 PE=3 SV=1	VLEASPGRPASMDTPLSPTAFIDSILR	S326	22.57	99	-0.139076	NA	-0.410986	-0.019516	NA	0.0592756	NA	0.0400443	0.264957	NA	0.0369402	0.315129
O35889	Afadin OS=Rattus norvegicus GN=Mllt4 PE=1 SV=1	ITSVSTGNLCTEEQTPPPRPEAYPIPTQTYTR	T1218	47.18	100	-0.0921946	0.144299	0.0426006	-0.390773	-0.100875	0.133132	0.516681	0.275319	0.0698557	0.168299	0.00221158	0.314949
D3ZWS0	Protein Scrib OS=Rattus norvegicus GN=Scrib PE=4 SV=1	MVEPENAVTITPLRPEDDYSPR	S819	18.44	96	-0.201773	-0.320153	-0.217214	-0.227116	-0.325228	0.180795	-0.0866222	0.122879	0.0726495	-0.0151205	0.000569624	0.314047
F1LSM3	WD repeat-containing protein 44 (Fragment) OS=Rattus norvegicus GN=Wdr44 PE=4 SV=1	YNTEGRVSPSPSQESLSSSK	S537	77.66	100	-0.215868	-0.0373697	-0.226627	-0.445688	-0.579206	-0.129223	0.331044	-0.0429249	0.01373	-0.149823	0.0137568	0.312728
D3ZJR1	Epidermal growth factor receptor pathway substrate 15-like 1 OS=Rattus norvegicus GN=Eps15l1 PE=2 SV=2	ALLFSNNSQELHPDPFQAEDPFK	S581	81.07	100	-0.138269	-0.161541	-0.145106	-0.0197272	-0.106551	0.0659876	0.172249	0.127954	0.369414	0.235907	0.00139608	0.309947
Q9WU49	Calcium-regulated heat stable protein 1 OS=Rattus norvegicus GN=Carhsp1 PE=1 SV=1	GNVVPSPLPTR	S41	70.16	100	0.0138617	0.106859	0.231033	0.0531912	0.20837	-0.45272	-0.0643735	-0.110678	-0.205551	-0.0966249	0.0017984	-0.305386
Q5XI97	Alanyl-tRNA editing protein Aarsd1 OS=Rattus norvegicus GN=Aarsd1 PE=2 SV=1	RAEVQALLQDYVSTQSAEE AEVQALLQDYVSTQSAEE	S409	17.99	97	0.384746	0.285194	NA	-0.0114236	0.21401	-0.053916	-0.206926	NA	-0.283303	0.1436	0.0489626	-0.308731
F1LV89	RAP1, GTPase activating protein 1, isoform CRA_a OS=Rattus norvegicus GN=Rap1gap PE=4 SV=2	SRSQSMDAMGLSNK	S503	39.54	100	-0.0375643	0.0762711	-0.00166082	0.114739	0.205867	-0.216738	-0.271868	-0.24632	-0.236264	-0.295588	0.00511623	-0.320755
#NAME?	Tumor protein D54 OS=Rattus norvegicus GN=Tpd52l2 PE=2 SV=1	SWHDVQGSTAYVK	S96	275.25	100	0.130053	0.263055	0.566401	0.0216713	0.0702381	-0.0304642	-0.437293	0.0299225	-0.0781689	-0.164723	0.0428585	-0.328281
Q6AYN4	Phytanoyl-CoA hydroxylase-interacting protein-like OS=Rattus norvegicus GN=Phyhipl PE=2 SV=2	LDHALSSPSSPCEEIK	S15	19.53	98	0.195096	0.0391684	0.149625	0.100307	-0.0162425	0.016778	-0.513657	-0.242664	-0.242649	-0.232728	0.00426676	-0.330458
Q5M7W5	Microtubule-associated protein 4 OS=Rattus norvegicus GN=Map4 PE=1 SV=1	ATSPSTLVSTGSSSR	S786	27.96	100	NA	0.228035	0.312357	0.10397	0.127913	NA	-0.101511	-0.0855274	-0.215	-0.163408	0.00170359	-0.333901
Q9JI66	Electrogenic sodium bicarbonate cotransporter 1 OS=Rattus norvegicus GN=Slc4a4 PE=1 SV=1	NLTSSSLNDISDKPEK NLTSSSLNDISDKPEKDQLK	S257	23.2	99	0.470735	0.0282688	0.217028	-0.0470743	0.0897484	0.0851231	-0.436109	-0.274639	-0.344673	-0.00679588	0.00915416	-0.33996
D3ZQK5	Protein RGD1561149 OS=Rattus norvegicus GN=RGD1561149 PE=1 SV=1	GLAVAPASPGK	S544	1000	100	0.0550375	0.215447	0.0126457	0.157738	0.0824957	-0.0111098	-0.179783	-0.235015	-0.587038	-0.330402	0.0233852	-0.356351
Q1AAU6	Arf-GAP with SH3 domain, ANK repeat and PH domain-containing protein 1 OS=Rattus norvegicus GN=Asap1 PE=2 SV=2	SHTGDLSPNVQSR	S1042	114.24	100	0.244016	0.105844	-0.198353	0.228435	0.120268	-0.0369778	-0.318918	-0.398376	-0.441021	-0.173527	0.0101124	-0.364749
D4A8M4	Protein Lrch3 OS=Rattus norvegicus GN=Lrch3 PE=4 SV=2	RWSGNEPTDEFSDLPLR	S320	99.09	100	0.200301	0.354241	0.386416	0.128855	0.295154	-0.0244617	0.0305691	-0.33995	-0.149107	-0.116352	0.0100311	-0.382405
Q9JMB3	Erythrocyte protein band 4.1-like 3, isoform CRA_d OS=Rattus norvegicus GN=Epb41l3 PE=2 SV=1	VESISVGSVSPGGVK	S980	63.52	100	0.179723	0.339763	0.0540733	0.137727	0.049089	-0.194394	-0.110641	-0.25551	-0.411675	-0.22087	0.00163926	-0.387246
D3ZUD3	Protein Wipf2 OS=Rattus norvegicus GN=Wipf2 PE=4 SV=1	EGHPAPPPVKPPPSPVNVR	S235	1000	100	0.184283	0.0143147	0.378414	-0.0977268	0.0473762	-0.392179	-0.314319	-0.223985	-0.382312	-0.157229	0.0118493	-0.390507
O35314	Secretogranin-1 OS=Rattus norvegicus GN=Chgb PE=1 SV=2	AAEFPDFYDSEEQMGPHQEAEDEKDR	Y622	1000	100	NA	-0.406263	0	0.40743	0	NA	-0.903327	-0.290153	-0.0631938	-0.361491	0.00924675	-0.402409
F1LSH0	Protein Sympk OS=Rattus norvegicus GN=Sympk PE=4 SV=2	DERSPQNLSHAVEEALK	S1252	83.01	100	-0.091526	-0.0169473	0.212788	0.306748	0.178704	-0.588297	-0.281808	-0.116764	-0.248868	-0.217302	0.00195434	-0.404657
D4A450	Protein Bclaf1 OS=Rattus norvegicus GN=Bclaf1 PE=1 SV=2	TDGDWDDQEVLDYFSDKESAK GRTDGDWDDQEVLDYFSDKESAK	S530	33.47	98	0.312195	0.212167	0.063962	0.182098	0.0735674	-0.0328479	-0.432031	-0.384787	-0.221652	-0.168936	0.0022953	-0.41082
Q66HL2	Cortactin OS=Rattus norvegicus GN=Cttn PE=1 SV=1	KQTPPASPSPQPAEDRPPSSPIYEDAAPLK	S380	18.44	98	-0.0703955	NA	NA	NA	0.0889053	-0.49095	NA	NA	NA	-0.32056	0.0277711	-0.414999
D3ZKL3	Cytoplasmic polyadenylation element binding protein 4 (Predicted) OS=Rattus norvegicus GN=Cpeb4 PE=4 SV=1	GDQPLHSGLGSPHCFTHQNGER	S447	39.15	100	0.226868	NA	NA	0.127727	-0.140771	-0.138087	NA	NA	-0.46518	-0.446764	0.0415374	-0.416074
Q5PQN6	Spermatogenesis-defective protein 39 homolog OS=Rattus norvegicus GN=Vipas39 PE=2 SV=1	TRPGSFQSLSDALSDTPAK	S119	48.63	100	0.256831	0.160014	0.257263	0.287076	0.0275688	-0.158482	-0.345313	-0.19387	-0.243083	-0.175396	0.00213946	-0.416166
Q5FVG8	GRAM domain-containing protein 3 OS=Rattus norvegicus GN=Gramd3 PE=2 SV=1	LDFNDEFSDLDGVVQQR	S265	1000	100	0.199429	0.0902872	0.191663	0.222996	-0.013896	-0.386342	-0.403379	-0.132255	-0.0639687	-0.429071	0.000930419	-0.416977
D4AB03	Protein Fam120a OS=Rattus norvegicus GN=Fam120a PE=4 SV=2	SQGAIQGRPPYAASAEEVAK	S1021	53.24	100	0.261611	0.109781	0.314564	0.179234	0.220632	-0.138865	-0.415074	-0.0981255	-0.327125	-0.0766478	0.000155172	-0.425989
F1M0J3	Sodium bicarbonate cotransporter 3 OS=Rattus norvegicus GN=Slc4a7 PE=4 SV=2	NGILASPQSAPGNLDSSK	S254	53.24	100	0.508773	0.0725241	0.0708256	0.197921	0.119532	-0.0268202	-0.424149	-0.12946	-0.352233	-0.276029	0.00415616	-0.429679
D3ZMI4	Band 4.1-like protein 1 OS=Rattus norvegicus GN=Epb41l1 PE=1 SV=1	SLSPIIGK	S1454	50.64	100	-0.0102696	0.173918	0.250828	NA	NA	-0.366106	-0.302684	-0.226566	NA	NA	0.0157242	-0.43547
O35987	NSFL1 cofactor p47 OS=Rattus norvegicus GN=Nsfl1c PE=1 SV=1	FYAGGSER	S99	105.44	100	-0.440265	-0.325212	-0.0308809	0.127101	0.0774908	-0.66588	-0.738148	-0.3522	-0.514966	-0.554998	0.0103439	-0.437323
F1MAL5	Protein Irs2 OS=Rattus norvegicus GN=Irs2 PE=4 SV=2	TASEGDGGAAGGAGTAGGRPMSVAGSPLSPGPVR	S389	45.98	100	0.596467	-0.0440955	0.0353594	0.290309	NA	-0.163599	-0.266397	-0.571142	-0.00520086	NA	0.049663	-0.454408
D3ZVD8	Protein LOC100911205 OS=Rattus norvegicus GN=Hdac6 PE=4 SV=2	KLPQSASPVSAK	S862	43.77	100	-0.139124	0.280462	-0.0195007	0.385272	0.158397	-0.244428	-0.155973	-0.542446	-0.561919	-0.268331	0.0240044	-0.46311
M0RDY6	Protein LOC100360726 OS=Rattus norvegicus GN=LOC100360726 PE=4 SV=1	MESTNLSSPNK	S448	24.95	100	0.00571012	0.265652	-0.0122843	0.297282	0.218611	-0.439591	-0.168287	-0.41007	-0.323327	-0.211783	0.000691958	-0.463491
D4A4P1	Myc box-dependent-interacting protein 1 OS=Rattus norvegicus GN=Bin1 PE=4 SV=2	VNHEPEPASGASPGATIPKSPSQLR	S333	41.18	100	0.109298	0.152522	0.406792	0.280453	0.0889654	-0.149947	-0.227021	-0.253904	-0.222518	-0.471	0.00336227	-0.46564
O89038	Myocyte-specific enhancer factor 2D OS=Rattus norvegicus GN=Mef2d PE=1 SV=1	ASPGLLPVANGNGLNK	S231	1000	100	0.0388269	0.290809	0.0579634	0.261801	0.1649	-0.26669	-0.210994	-0.211395	-0.564345	-0.34895	0.00709723	-0.47015
F1M836	MAP/microtubule affinity-regulating kinase 3 OS=Rattus norvegicus GN=Mark3 PE=4 SV=1	KSPAVPSSNAASGGMTR	S489	239.46	100	0.0219307	0.241114	0.110713	0.141756	0.010788	-0.332903	-0.223125	-0.464588	-0.528339	-0.501386	0.000490361	-0.511448
F1LU97	Protein Sash1 OS=Rattus norvegicus GN=Sash1 PE=4 SV=2	LLADSQGLSGRSPR	S711	55.24	100	-0.049202	0.230882	0.298059	0.246589	0.0596256	-0.384303	-0.396561	-0.0545101	-0.581009	-0.439109	0.00375002	-0.51687
F1LZG6	Protein Lrba (Fragment) OS=Rattus norvegicus GN=Lrba PE=4 SV=2	LDVSSVASDTERFELK	S1121	27.96	100	0.171795	0.476875	0.238133	0.189379	NA	-0.479506	-0.0927234	-0.0643854	-0.424782	NA	0.00528595	-0.527692
F1LZG6	Protein Lrba (Fragment) OS=Rattus norvegicus GN=Lrba PE=4 SV=2	LDVSSVASDTERFELK	S1124	21.95	100	0.171795	0.476875	0.238133	0.189379	NA	-0.479506	-0.0927234	-0.0643854	-0.424782	NA	0.00528595	-0.527692
B3DMA1	Atxn2l protein OS=Rattus norvegicus GN=Atxn2l PE=2 SV=1	STSTPTSPGPR	S681	24.95	99	0.352025	0.405934	0.154487	0.179453	0.442116	-0.01688	-0.194848	-0.236404	-0.459618	-0.291862	0.00164114	-0.539605
D4A631	Brefeldin A-inhibited guanine nucleotide-exchange protein 1 OS=Rattus norvegicus GN=Arfgef1 PE=1 SV=1	QLDAISQKSVDIHDSAQPR	S1563	122.19	100	0.33825	0.649501	0.356257	0.33442	0.00804901	-0.310591	0.043313	-0.240407	-0.214271	-0.48588	0.000460568	-0.577882
F1LNS0	A-kinase anchor protein SPHKAP (Fragment) OS=Rattus norvegicus GN=Sphkap PE=4 SV=2	ETSACHNAVALKSPR	S1399	203.07	100	0.181014	0.284525	NA	NA	0.15385	-0.210727	-0.549216	NA	NA	-0.393504	0.0389928	-0.579522
D4A7D8	Protein Wdfy3 OS=Rattus norvegicus GN=Wdfy3 PE=4 SV=2	VSSGFGLSK	S2278	26.2	100	0.193718	0.11439	0.199707	0.351863	NA	-0.455921	-0.597598	-0.408314	-0.292961	NA	7.33877e-05	-0.653137
F1M9W9	Protein Trappc8 OS=Rattus norvegicus GN=Trappc8 PE=4 SV=2	NSDSNLLSLDGLDNEVK	S273	37.97	100	0.510984	0.265894	0.287349	0.0269804	NA	-0.608354	-0.550056	-0.111261	-0.379153	NA	0.0310537	-0.654279
D3ZT14	Protein Pikfyve OS=Rattus norvegicus GN=Pikfyve PE=4 SV=1	GTAGKSPDLSSQK	S1708	47.18	100	NA	0.520582	NA	0.208781	0.112084	NA	-0.202856	NA	-0.610808	-0.343195	0.0315404	-0.65773
D3ZYD7	Protein Ccdc88a OS=Rattus norvegicus GN=Ccdc88a PE=4 SV=2	SSPMLQHK	S1655	21.95	99	0.214009	-0.186457	0.12783	0.200594	0.0743618	-0.567051	-0.743522	-0.384764	-0.567761	-0.621573	0.000595539	-0.658821
F1M0J3	Sodium bicarbonate cotransporter 3 OS=Rattus norvegicus GN=Slc4a7 PE=4 SV=2	SFADIGK	S229	1000	100	0.570416	NA	0.134123	0.226944	NA	-0.15859	NA	-0.417158	-0.506624	NA	0.021311	-0.668755
M0R7A6	Protein Itsn2 OS=Rattus norvegicus GN=Itsn2 PE=4 SV=1	TVSPGSVSPIHGQGQAVENLK	S868	34.27	100	0.270826	0.167523	0.259298	0.178621	0.173056	-0.418353	-0.0596075	-0.27792	-0.734206	-0.980732	0.00532017	-0.669224
D3ZDU2	Protein Rptor OS=Rattus norvegicus GN=Rptor PE=4 SV=2	SVSSYGNIR	S722	22.52	99	0.248409	0.291934	0.262636	0.174928	0.309331	-0.508667	-0.683239	-0.269261	-0.46221	-0.326858	0.00033245	-0.69974
Q8VIL3	ZW10 interactor OS=Rattus norvegicus GN=Zwint PE=1 SV=1	NQSYLQLLCSLQNK	S232	19.53	99	0.392782	0.264333	0.0186491	0.343444	0.377767	-0.697777	-0.728616	-0.449106	-0.445227	-0.430672	0.00150952	-0.813502
F1LTD7	Protein Dennd4c OS=Rattus norvegicus GN=Dennd4c PE=4 SV=2	VPSGLFDTNNR	S1037	115.81	100	0.119511	0.336246	0.326319	0.422349	0.405562	-0.486829	-0.779437	-0.572494	-0.595162	-0.165751	0.000953536	-0.825398
P80386	5'-AMP-activated protein kinase subunit beta-1 OS=Rattus norvegicus GN=Prkab1 PE=1 SV=4	EVYLSGSFNNWSK	S96	55.89	100	0.62908	0.113272	0.154155	0.257969	NA	-0.664384	-0.716115	-0.273566	-0.685299	NA	0.0238324	-0.840224
D4A533	Protein Tapt1 (Fragment) OS=Rattus norvegicus GN=Tapt1 PE=4 SV=2	ENVIPLLVTSNSDQFLTTPDGDEKDITQENSELK ENVIPLLVTSNSDQFLTTPDGDEK	S413	23.2	99	0.262019	0.571327	0.535101	0.190446	0.319692	-0.170095	-0.984113	-0.428294	-1.00293	-0.105333	0.00949978	-0.848737
D4A9D8	Oxysterol-binding protein OS=Rattus norvegicus GN=Osbp PE=1 SV=2	TGSNISGASSDISLDEQYK	S261	42.13	100	0.549972	0.426448	0.32365	0.15691	0.304803	-0.848005	-0.482684	-0.529006	-0.452821	-0.439771	0.00247755	-0.879439
P80386	5'-AMP-activated protein kinase subunit beta-1 OS=Rattus norvegicus GN=Prkab1 PE=1 SV=4	SQNNFVAILDLPEGEHQYK	S108	539.1	100	0.42072	0.263938	0.36164	0.2498	0.347103	-0.508128	-0.724489	-0.540154	-0.62342	-0.659874	4.68581e-06	-0.938962
O35828	Coronin-7 OS=Rattus norvegicus GN=Coro7 PE=2 SV=2	SLQSLLGPSSK	S459	112.12	100	0.589231	0.292354	0.454979	0.125415	0.215954	-0.547254	-0.815963	-0.673357	-0.731903	-0.606555	0.000588609	-1.00371
F1MA21	CREB-regulated transcription coactivator 2 OS=Rattus norvegicus GN=Crtc2 PE=4 SV=1	HGSGPNIILTGDSSPGFSK	S611	242.92	100	-0.0568314	0.326625	0.669904	0.321139	0.324514	-0.659905	-0.550413	-0.795877	-0.811991	-0.817616	0.00405554	-1.01515
D3ZF86	Protein RGD1309903 (Fragment) OS=Rattus norvegicus GN=RGD1309903 PE=4 SV=2	TSGSSGLLGELEFK	S823	30.97	100	1.15107	0.807325	0.809358	0.388339	-0.163214	-1.09809	-1.36485	-0.824678	0	-1.30009	0.0198136	-1.34142
Q02356	AMP deaminase 2 OS=Rattus norvegicus GN=Ampd2 PE=2 SV=2	TDSDSDLQLYK QDFLKTDSDSDLQLYK QDFLKTDSDSDLQLYKEQGEGQGDR	S135	86.89	100	0.750561	0.787593	0.584308	0.848636	0.420584	-0.760222	-0.933209	-0.971772	-0.782388	-0.810946	0.000217349	-1.52027
D4ABD7	Protein Trip11 OS=Rattus norvegicus GN=Trip11 PE=4 SV=2	LSVHDLKPLDSPGR	S1880	1000	100	0.561744	0.351312	NA	0.523863	0.427377	-1.08418	-1.29491	NA	-1.15599	-1.36248	7.14879e-05	-1.68927
D4ABD7	Protein Trip11 OS=Rattus norvegicus GN=Trip11 PE=4 SV=2	LSVHDLKPLDSPGR	S1889	1000	100	0.561744	0.351312	NA	0.523863	0.427377	-1.08418	-1.29491	NA	-1.15599	-1.36248	7.14879e-05	-1.68927
Q5XFX0	Transgelin-2 OS=Rattus norvegicus GN=Tagln2 PE=2 SV=1	NFSDNQLQEGK	S163	1000	100	0.797091	0.690835	0.814801	0.541128	0.585204	-1.22045	-1.65777	-0.959101	-1.02871	-1.28412	5.95883e-05	-1.89295
