# Supplementary material for: Glucose-dependent phosphorylation signaling pathways and crosstalk to mitochondrial respiration in insulin secreting cells
Source: Cell Commun Signal. 2019 Feb 20;17:14. doi: 10.1186/s12964-019-0326-6 (PMC6381748; doi:10.1186/s12964-019-0326-6)
Supplement: Supplementary file 5 — Table S3. Significantly regulated p-sites upon 60 min of glucose stimulation. The table shows p-site quantification of five experimental replicates performed on both experimental conditions (2.5 and 16.7 mM glucose), including delta differences and p-values. The table displays only regulated p-sites with p-value ≤0.05 (unpaired t-test) and FC (Log2) > 0.3 or < − 0.3, and includes information on the p-sites identified and quantified, comprising localization probability, peptide sequence and protein accession number (Uniprot KB). (XLSX 48 kb) [file 12964_2019_326_MOESM5_ESM.xlsx]

## Sheet: 60min, Gluc 16.7 vs 2.5mM
						2.5mM Glucose 60min					16.7mM Glucose 60min
ACCESSION_NUMBER	USER_PROTEIN_NAME	PEPTIDE_SEQUENCE	Site	Best_AScore	Localization_Probability	Exp-01	Exp-02	Exp-03	Exp-04	Exp-05	Exp-01	Exp-02	Exp-03	Exp-04	Exp-05	T-test (paired)	FC (Log2)
Q499Q4	Phosphoglucomutase 1 OS=Rattus norvegicus GN=Pgm1 PE=2 SV=2	AIGGIILTASHNPGGPNGDFGIK	S117	61.15	100	-0.686391	-0.323893	-0.730216	-0.645569	-0.646922	-0.0928488	1.1728	0.639296	0.0529118	0.937164	0.0182596	1.2061
F1MAL5	Protein Irs2 OS=Rattus norvegicus GN=Irs2 PE=4 SV=2	TASEGDGGAAGGAGTAGGRPMSVAGSPLSPGPVR	S363	63.05	100	-0.412007	-0.566021	-0.413562	-0.740094	NA	0.48559	0.589719	0.384803	0.44903	NA	0.00143156	1.01974
Q63396	Activated RNA polymerase II transcriptional coactivator p15 OS=Rattus norvegicus GN=Sub1 PE=2 SV=3	ELVSSSSSGSDSDSEVEKK	S17	54.52	100	NA	-0.750084	-0.349364	NA	NA	NA	0.189029	0.366038	NA	NA	0.0251943	0.83159
F1LP80	Protein LOC100909521 OS=Rattus norvegicus GN=LOC100909521 PE=4 SV=2	QNALLFAEEEDGEAGAEDKRSQEEAPGHR	S423	1000	100	-0.700638	-0.270473	-0.346429	-0.763685	NA	0.520623	0.38155	0.183317	0.00908375	NA	0.0160891	0.818665
D3ZZZ9	Catenin (Cadherin associated protein), delta 1 (Predicted), isoform CRA_a OS=Rattus norvegicus GN=Ctnnd1 PE=1 SV=1	SDKKPDREEIPMSNMGSNTK	S873	42.65	100	-0.816744	-0.442209	-0.662665	-0.875966	-0.806485	-0.401529	0.303643	0.158324	0.0138273	0.0600185	0.00194484	0.757574
D4A0G7	Protein LOC100364984 OS=Rattus norvegicus GN=LOC100364984 PE=3 SV=1	SPPFSPNYDLTGK	S23	83.65	100	-0.315052	-0.278383	-0.202053	-0.0737419	NA	0.618667	0.255566	0.430781	0.787994	NA	0.00930697	0.74973
B2RYU7	Cbx5 protein OS=Rattus norvegicus GN=Cbx5 PE=2 SV=1	SSFSNSADDIK KSSFSNSADDIK	S93	26.2	100	-0.362679	-0.741944	-0.396414	-0.189006	0.0326653	0.80508	-0.240263	0.559472	0.564133	0.171028	0.0283993	0.746463
F1LQ09	Protein Atl2 OS=Rattus norvegicus GN=Atl2 PE=4 SV=1	QTSDSSVGVNHVSSTTSLGEDYEDADLVNSDEVMR	S24	24.95	98	-1.011	NA	-0.281241	NA	NA	-0.16899	NA	0.359836	NA	NA	0.0499615	0.745041
Q63081	Protein disulfide-isomerase A6 OS=Rattus norvegicus GN=Pdia6 PE=1 SV=2	EPWDGKDGELPVEDDIDLSDVELDDLEKDEL	S428	1000	100	-0.454109	-0.0792112	-0.829967	-0.636793	NA	0.347187	0.181568	0.187917	0.0687904	NA	0.0167223	0.72171
B2RYE6	Uncharacterized protein OS=Rattus norvegicus PE=2 SV=1	ALSSGGSITSPPLSPALPK	S30	29.73	100	-0.355493	NA	NA	NA	-0.422618	0.293091	NA	NA	NA	0.264005	0.00784974	0.667728
D3ZFX4	Phosphoglucomutase 3 (Predicted), isoform CRA_a OS=Rattus norvegicus GN=Pgm3 PE=3 SV=1	STIGVMVTASHNPEEDNGVK	S64	55.89	100	-0.303572	-0.274024	-0.395378	-0.387985	-0.287152	0.205122	0.449026	0.333096	0.224779	0.426929	0.000260316	0.659913
B2RYW7	Protein Srp14 OS=Rattus norvegicus GN=Srp14 PE=2 SV=1	KSSVEGLEPAENK	S45	20.19	99	-0.550552	-0.237558	-0.414747	-0.391395	-0.70239	0.14602	0.38915	0.280648	0.227331	-0.0798702	6.52983e-05	0.652435
D3ZAE5	ATPase, Ca++ transporting, plasma membrane 1, isoform CRA_b OS=Rattus norvegicus GN=Atp2b1 PE=3 SV=1	NSLKEANHDGDFGITLAELR	S17	239.46	100	-0.370625	-0.289442	-0.348593	-0.445366	-0.634461	0.302607	0.330963	0.288911	0.160171	0.0864277	5.03137e-06	0.65211
D3ZFD0	Uncharacterized protein OS=Rattus norvegicus GN=Myo18a PE=1 SV=2	SRDESASETSTPSEHSAAPSPQVEVR	S145	25.69	98	-0.844725	-0.204966	-0.342404	NA	NA	0.0505738	0.343335	0.0959415	NA	NA	0.0216572	0.640747
P13668	Stathmin OS=Rattus norvegicus GN=Stmn1 PE=1 SV=2	ASGQAFELILSPR RASGQAFELILSPR	S25	1000	100	-0.799359	-0.178847	-0.288377	-0.151451	-0.0947156	-0.0134568	0.355332	0.20659	0.457071	0.530629	0.000145889	0.613315
P52632	Signal transducer and activator of transcription 5B OS=Rattus norvegicus GN=Stat5b PE=2 SV=1	AADGYVKPQIK	Y699	1000	100	NA	-0.731554	NA	-1.05779	NA	NA	-0.14064	NA	-0.429188	NA	0.0476702	0.609881
D4A4R1	Protein Eml3 OS=Rattus norvegicus GN=Eml3 PE=4 SV=1	GNKDPLSSPGGPGSR	S199	19.53	99	-0.32937	-0.600339	-0.456606	-0.485232	NA	0.16135	0.182031	0.0720086	0.122543	NA	0.00189875	0.606809
Q9JHY1	Junctional adhesion molecule A OS=Rattus norvegicus GN=F11r PE=2 SV=1	VIYSQPSARSEGEFK	S288	49.99	100	-0.883759	-0.401559	-0.620851	NA	-0.499981	-0.0939941	0.0406914	-0.177643	NA	0.186258	0.00594454	0.598419
F1LQI5	E3 ubiquitin-protein ligase UBR4 OS=Rattus norvegicus GN=Ubr4 PE=1 SV=1	TGSTSSKEEDYESDAATIVQK	S362	27.96	99	-0.156076	0.0107985	-0.46353	NA	-0.0224972	0.384551	0.632925	0.313025	NA	0.394762	0.00280529	0.595067
O55043	Rho guanine nucleotide exchange factor 7 OS=Rattus norvegicus GN=Arhgef7 PE=1 SV=1	KPSDEEFAVR	S516	1000	100	-0.454479	-0.229388	-0.316427	-0.213093	-0.107959	0.238727	0.303433	0.315504	0.343417	0.37721	1.30339e-05	0.581828
Q4KM77	Etoposide-induced protein 2.4 homolog OS=Rattus norvegicus GN=Ei24 PE=2 SV=1	FPSPHPSPAK	S326	1000	100	-0.801325	-0.272204	NA	-0.506891	NA	-0.123145	0.270594	NA	-0.0282297	NA	0.00790157	0.568961
Q4KM77	Etoposide-induced protein 2.4 homolog OS=Rattus norvegicus GN=Ei24 PE=2 SV=1	FPSPHPSPAK	S330	1000	100	-0.801325	-0.272204	NA	-0.506891	NA	-0.123145	0.270594	NA	-0.0282297	NA	0.00790157	0.568961
D4AEL8	5-azacytidine induced gene 1 (Predicted), isoform CRA_a OS=Rattus norvegicus GN=Azi1 PE=4 SV=1	LGSGNLLDLHR	S304	1000	100	-0.152479	-0.338166	-0.315724	0.167183	-0.177072	0.417003	0.25928	0.296358	0.395638	0.319451	0.00122794	0.507491
D3ZVD8	Protein LOC100911205 OS=Rattus norvegicus GN=Hdac6 PE=4 SV=2	ALLAQGQSSEQAAK	S912	30.97	100	-1.0116	-0.250603	-0.443529	-0.193609	-0.362004	-0.276452	-0.0212197	0.0544996	0.228456	0.229342	0.00201104	0.505014
D4A0C3	Protein Hid1 OS=Rattus norvegicus GN=Hid1 PE=4 SV=1	AGSQEGASMEGSRPAAPAEPGTLK	S593	67.08	100	-0.743523	-0.0965233	-0.196783	-0.184865	-0.326262	-0.173927	0.314389	0.134782	0.358507	0.318027	0.00113828	0.504336
Q6PCT3	Tumor protein D54 OS=Rattus norvegicus GN=Tpd52l2 PE=2 SV=1	NSATFKSFEDR	S180	67.98	100	-0.770982	-0.231036	-0.262425	-0.322914	-0.581978	0.00929356	0.0505266	0.0816183	-0.0570698	0.123563	0.00796473	0.492699
P63086	Mitogen-activated protein kinase 1 OS=Rattus norvegicus GN=Mapk1 PE=1 SV=3	VADPDHDHTGFLTEYVATR	T183	34.49	100	-0.338045	-0.200521	-0.332001	-0.228975	-0.428679	-0.00890017	0.233195	0.204888	0.144043	0.269215	0.00213867	0.480267
Q5M9H1	Leucine-rich repeat-containing protein 41 OS=Rattus norvegicus GN=Lrrc41 PE=2 SV=1	RSTQESLTIGGTDSK	T327	19.53	99	-0.780487	-0.665825	-0.703025	-0.327831	NA	-0.29266	-0.135203	-0.191124	0.0572767	NA	0.000138566	0.479947
Q5M7A4	Ubiquitin-like modifier-activating enzyme 5 OS=Rattus norvegicus GN=Uba5 PE=2 SV=1	KREDSVSEVTVEDSGESLEDLMAR	S380	24.95	100	-0.730795	-0.287716	-0.440392	-0.231131	NA	-0.0801902	0.0937586	0.0153465	0.162343	NA	0.000862652	0.474446
D3Z8N2	E3 ubiquitin-protein ligase RNF187 OS=Rattus norvegicus GN=Rnf187 PE=1 SV=2	AFFVEEEEHFLQEAEKDEGASDDDELADPADR	S200	1000	100	-1.60891	-0.106811	-0.372143	-0.0831041	0.037673	-0.80341	0.171816	-0.0537109	0.339986	0.518901	0.00262458	0.473941
G3V949	CAP-Gly domain-containing linker protein 2 OS=Rattus norvegicus GN=Clip2 PE=4 SV=1	QASGPSSAGATTTVSEKPGPK	S50	23.2	99	-0.834323	-0.359707	-0.818613	-0.0972033	-0.255894	-0.433318	0.0705547	-0.131868	0.215411	0.241129	0.00110931	0.471095
P13668	Stathmin OS=Rattus norvegicus GN=Stmn1 PE=1 SV=2	RASGQAFELILSPR	S16	1000	100	-0.822554	-0.163492	-0.149763	-0.0895815	-0.0247526	-0.0310011	0.124121	0.168013	0.308451	0.445132	0.00202465	0.464809
P21708-2	Isoform 2 of Mitogen-activated protein kinase 3 OS=Rattus norvegicus GN=Mapk3	IADPEHDHTGFLTEYVATR	Y205	70.9	100	-0.338524	-0.150529	-0.345051	-0.228958	-0.327521	0.214503	0.190255	0.0422726	0.161289	0.278157	0.00105999	0.459197
G3V6G6	Synaptotagmin-like 4, isoform CRA_a OS=Rattus norvegicus GN=Sytl4 PE=4 SV=1	VLESNGSWR	S99	67.98	100	-0.486407	-0.757701	-0.574151	-0.577808	NA	-0.0758138	-0.289041	-0.292902	0.0666866	NA	0.0146498	0.457199
P63086	Mitogen-activated protein kinase 1 OS=Rattus norvegicus GN=Mapk1 PE=1 SV=3	VADPDHDHTGFLTEYVATR	Y185	72.94	100	-0.377344	-0.22573	-0.332001	-0.234429	-0.328014	-0.0260735	0.245879	0.161778	0.142643	0.207988	0.000399409	0.447657
P13668	Stathmin OS=Rattus norvegicus GN=Stmn1 PE=1 SV=2	SHEAEVLK RKSHEAEVLK	S63	1000	100	-0.273187	-0.218222	-0.129012	0.200202	NA	0.268123	0.273849	0.400217	0.387136	NA	0.0102558	0.44447
P97526	Neurofibromin OS=Rattus norvegicus GN=Nf1 PE=1 SV=1	HGSASQVQK	S2798	18.55	99	-0.568044	-0.371143	-0.397692	NA	-0.104541	-0.025075	0.118674	0.0992661	NA	0.100499	0.00786083	0.439673
Q8R511-4	Isoform 4 of Formin-binding protein 1 OS=Rattus norvegicus GN=Fnbp1	RQSGLYDGQTHQTVTNCAQDR	T474	33.34	97	-1.09645	NA	NA	-0.119562	-0.330935	-0.423675	NA	NA	0.0958023	0.053587	0.028869	0.436715
Q63396	Activated RNA polymerase II transcriptional coactivator p15 OS=Rattus norvegicus GN=Sub1 PE=2 SV=3	QSSSSRDDNMFQIGK	S58	20.98	98	0.258504	-0.00589943	0.343322	-0.204198	NA	0.511185	0.196548	0.918008	0.457745	NA	0.0433132	0.436597
P11345	RAF proto-oncogene serine/threonine-protein kinase OS=Rattus norvegicus GN=Raf1 PE=1 SV=1	DAVFDGSSCISPTIVQQFGYQR	S29	55.89	100	-0.320063	-0.259029	-0.0334902	-0.241762	-0.49332	0.0232229	-0.0177174	0.226102	0.326845	0.156297	0.00741575	0.422167
Q6AXS5	Plasminogen activator inhibitor 1 RNA-binding protein OS=Rattus norvegicus GN=Serbp1 PE=1 SV=2	SKSEEAHAEDSVMDHHFR SEEAHAEDSVMDHHFR	S329	124.27	100	-0.607697	0.0122519	-0.147779	-0.14277	-0.119805	-0.018322	0.248081	0.411529	0.131999	0.293857	0.00348804	0.421717
F1LSM3	WD repeat-containing protein 44 (Fragment) OS=Rattus norvegicus GN=Wdr44 PE=4 SV=1	YNTEGRVSPSPSQESLSSSK	S537	77.66	100	-0.377061	-0.579046	-0.45071	-0.80347	-0.900063	0.00872898	-0.158058	-0.309509	-0.253979	-0.332542	0.00372905	0.420894
Q4KM74	Vesicle-trafficking protein SEC22b OS=Rattus norvegicus GN=Sec22b PE=1 SV=3	NLGSINTELQDVQR	S137	69.51	100	-0.392063	-0.0273438	-0.087431	-0.208437	-0.219872	0.113526	0.526932	0.325015	0.235274	-0.0953116	0.00855758	0.415618
D4A2N1	Arginyl-tRNA--protein transferase 1 OS=Rattus norvegicus GN=Ate1 PE=3 SV=1	KEGSKDLIHPQAIEEK	S167	1000	100	NA	-0.379916	-0.366656	NA	-0.294086	NA	-0.0329981	0.0830431	NA	0.137486	0.00922145	0.410087
F1LTD7	Protein Dennd4c OS=Rattus norvegicus GN=Dennd4c PE=4 SV=2	NLADEIESYMNLKSPLGSK	S1291	23.77	100	-0.438364	-0.0571127	-0.0380344	NA	-0.19121	0.0946627	0.314291	0.318438	NA	0.171776	0.000442648	0.407882
P09951	Synapsin-1 OS=Rattus norvegicus GN=Syn1 PE=1 SV=3	QSRPVAGGPGAPPAARPPASPSPQR	S551	15.46	97	-0.353924	-0.303269	-0.396541	0.0539627	-0.701821	0.224497	0.214546	0.0370398	0.0093174	-0.293251	0.0338009	0.39451
Q5FVG8	GRAM domain-containing protein 3 OS=Rattus norvegicus GN=Gramd3 PE=2 SV=1	SSFDGSNLLSDK SSFDGSNLLSDKNDCK	S85	26.2	100	-0.610651	0.275954	-0.198057	-0.649743	-0.273638	-0.152598	0.293169	0.00241709	0.153317	0.094346	0.0442462	0.39399
E9PTK8	Protein Lmo7 OS=Rattus norvegicus GN=Lmo7 PE=1 SV=1	SASVNKEPICLTGIMR	S1543	47.48	100	-0.626818	0.0137253	-0.119936	-0.104255	-0.376677	-0.0449553	0.277079	0.123101	0.25362	0.0941806	0.000941698	0.389126
Q5XI28	Ribonucleoprotein PTB-binding 1 OS=Rattus norvegicus GN=Raver1 PE=2 SV=1	LLSPIASNR	S576	77.83	100	-0.350165	-0.0415869	-0.157556	-0.278014	-0.442772	0.160811	0.182049	0.243464	-0.0151358	0.0453882	0.00219627	0.381982
B2GUY4	Epb4.9 protein OS=Rattus norvegicus GN=Dmtn PE=1 SV=1	QRESVGGSPQSK	S152	69.63	100	NA	-0.299376	-0.307047	-0.336253	NA	NA	0.180902	0.0775166	-0.0679131	NA	0.033881	0.380322
G3V9J7	Rab GTPase-binding effector protein 1 OS=Rattus norvegicus GN=Rabep1 PE=4 SV=1	RAQSTDSLGTSSSLQSK	S407	27.96	100	-0.198608	-0.0776196	0.159225	-0.087636	-0.0928602	0.341016	0.296275	0.437351	0.347753	0.15792	0.00161052	0.37944
D3ZIE4	Protein Fyb OS=Rattus norvegicus GN=Fyb PE=4 SV=1	LTAGTPWGQSQEK	S319	93.15	100	-0.764093	NA	NA	-0.105093	NA	-0.292159	NA	NA	0.169271	NA	0.0497772	0.376529
P21708-2	Isoform 2 of Mitogen-activated protein kinase 3 OS=Rattus norvegicus GN=Mapk3	IADPEHDHTGFLTEYVATR	T203	54.32	100	-0.366485	-0.345619	-0.336814	-0.186381	-0.0309925	0.145995	0.190255	0.0336313	-0.0075922	0.212046	0.00569527	0.375064
D4AAG8	Protein Smchd1 OS=Rattus norvegicus GN=Smchd1 PE=4 SV=1	RCSDSLCLSPK	S1968	47.48	100	-0.350495	NA	NA	-0.0901022	-0.191498	0.133493	NA	NA	0.25629	0.0746937	0.0239815	0.368344
Q6MG48	Protein PRRC2A OS=Rattus norvegicus GN=Prrc2a PE=1 SV=1	FSREEFPTLQAAGDQDK	S166	119.45	100	-0.644577	-0.529398	-0.254735	-0.310143	-0.347562	-0.235466	-0.111515	0.041316	0.0293303	0.0272055	1.06067e-05	0.368162
D3ZBZ6	Dispatched homolog 2 (Drosophila) (Predicted), isoform CRA_d OS=Rattus norvegicus GN=Disp2 PE=4 SV=1	RSPSFDTSTATSK	S1121	36.63	100	-0.340197	-0.223565	-0.294357	-0.443301	-0.73072	-0.145452	0.0132704	0.142708	-0.169547	-0.0914116	0.00854464	0.365873
D3ZHP6	Condensin complex subunit 1 OS=Rattus norvegicus GN=Ncapd2 PE=3 SV=1	QQPLTSVDSDNDFVTPKPR	S1322	55.24	100	0.046186	-0.0209637	-0.211985	-0.364214	-0.692234	0.383136	0.236628	0.229695	-0.0136271	-0.258584	0.0003621	0.365687
D3ZN76	Protein Sec16a OS=Rattus norvegicus GN=Sec16a PE=4 SV=1	SPPGSARPQELVGTFIQQEVGK	S546	65.46	100	-0.270315	0.139929	-0.169061	-0.0630674	-0.211428	0.215956	0.352854	0.221827	0.319933	0.127975	0.00064477	0.365209
Q6MG48	Protein PRRC2A OS=Rattus norvegicus GN=Prrc2a PE=1 SV=1	KQSSSEISLAVER	S455	27.96	100	-0.350101	-0.214938	-0.103718	-0.172636	NA	0.193172	-0.0121756	0.341683	0.0369072	NA	0.0298876	0.357887
D3ZPI4	GTPase activating RANGAP domain-like 4 (Predicted), isoform CRA_a OS=Rattus norvegicus GN=Rap1gap2 PE=4 SV=1	CDSASSTPKTPDGGHSSQEIK	T345	34.14	100	-0.229531	-0.134588	NA	-0.156649	-0.152129	0.195809	0.18925	NA	0.264917	0.0911946	0.00450744	0.355479
Q5RJK5	Chromobox homolog 3 (HP1 gamma homolog, Drosophila) OS=Rattus norvegicus GN=Cbx3 PE=2 SV=1	RKSLSDSESDDSK	S93	53.49	100	NA	-0.328146	-0.111271	0.341475	-0.0179167	NA	0.000577927	0.501539	0.553703	0.204994	0.0392771	0.353521
Q6MG48	Protein PRRC2A OS=Rattus norvegicus GN=Prrc2a PE=1 SV=1	QRGSETGSETHESDLAPSDK GSETGSETHESDLAPSDK GSETGSETHESDLAPSDKEAPPPK	T1115	26.83	99	-0.0733232	-0.140101	-0.318255	-0.00844765	-0.220401	0.242436	-0.0391965	0.113729	0.357723	0.291381	0.00785292	0.35184
P19814	Trans-Golgi network integral membrane protein TGN38 OS=Rattus norvegicus GN=Ttgn1 PE=1 SV=1	VLGPSSSENQEGTLTDSMK VLGPSSSENQEGTLTDSMKDEK	S271	21.95	99	-0.0249825	-0.136215	-0.202642	-0.134341	-0.358838	0.201149	0.266738	0.213137	0.169342	0.0107231	0.000581447	0.345323
F1LU97	Protein Sash1 OS=Rattus norvegicus GN=Sash1 PE=4 SV=2	RVSQDLDVEKPDASPTSLQLR	S81	187.77	100	-0.376532	NA	NA	-0.105923	NA	0.0191317	NA	NA	0.186259	NA	0.0484809	0.34485
Q5I034	Uncharacterized protein C12orf43 homolog OS=Rattus norvegicus PE=2 SV=1	RQPPSSSEDSDEELQR	S174	57.6	100	-0.426395	-0.303568	0.0381565	-0.812824	-0.503536	0.0566735	-0.0872049	0.15987	-0.385303	-0.067872	0.00679947	0.343691
D3ZWS0	Protein Scrib OS=Rattus norvegicus GN=Scrib PE=4 SV=1	MVEPENAVTITPLRPEDDYSPR	S819	18.44	96	-0.233707	-0.21529	-0.21778	-0.0535641	-0.189212	0.217227	0.0516758	0.0856018	0.321292	0.121468	0.000838353	0.342836
F1LPH1	Calpastatin OS=Rattus norvegicus GN=Cast PE=4 SV=1	NEAITGPLPDSPKPMGIDHAIDALSSDFTCSSPTGK	S260	64.53	100	-0.152627	-0.23457	-0.409146	-0.470229	-0.44597	0.0221844	-0.0729413	0.0934315	0.00759125	-0.108319	0.00935836	0.338098
F1M062	Protein Larp1 (Fragment) OS=Rattus norvegicus GN=Larp1 PE=4 SV=2	NTFTAWSDEDSDYEIDDRDVNK	S488	60.5	100	-0.148751	-0.119655	-0.361041	-0.265107	-0.351196	0.423225	-0.0656309	-0.0745745	-0.121552	0.187761	0.0486801	0.333861
B2RZD4	60S ribosomal protein L34 OS=Rattus norvegicus GN=Rpl34 PE=2 SV=1	RLSYNTASNK	S12	40.2	100	-0.683319	0.28011	-0.131791	-0.330115	NA	-0.310173	0.680507	0.190046	-0.105648	NA	0.0240218	0.331508
D3Z951	Protein Arhgap11a OS=Rattus norvegicus GN=Arhgap11a PE=4 SV=2	SLSGDEGNLAFETLQK	S583	39.54	100	-0.690726	-0.274845	-0.14614	-0.410431	-0.00378227	-0.312166	0.17077	0.100325	0.00693893	0.133226	0.00435145	0.329605
B2RYA6	Papillary renal cell carcinoma (Translocation-associated) (Predicted) OS=Rattus norvegicus GN=Prcc PE=2 SV=1	IAAPELHKGDSDSEEDEPAK	S155	1000	100	0.0553179	-0.203424	-0.186764	-0.391074	-0.15932	0.134574	0.106067	0.195241	-0.150918	0.424556	0.0272353	0.328581
F1LNI8	Calcium/calmodulin-dependent protein kinase type II subunit beta OS=Rattus norvegicus GN=Camk2b PE=4 SV=1	NSSAITSPK	S343	27.96	100	-0.0224142	-0.0356998	-0.0443282	0.0251312	0.013587	0.345476	0.259916	0.175954	0.344771	0.431452	0.00111612	0.325802
Q5M7W5	Microtubule-associated protein 4 OS=Rattus norvegicus GN=Map4 PE=1 SV=1	VGSLDNVGHLPAGGTVK	S978	206.95	100	-0.213351	-0.432518	-0.301538	-0.413511	-0.475997	-0.00800228	0.0700893	-0.132737	-0.198809	0.0212202	0.0136304	0.325574
F1M0J3	Sodium bicarbonate cotransporter 3 OS=Rattus norvegicus GN=Slc4a7 PE=4 SV=2	GNGSGGSRENSTVDFSK	S275	53.24	100	0.018774	-0.128862	-0.0567951	-0.109859	NA	0.493982	0.144905	0.254743	0.0995302	NA	0.0215325	0.320862
F1LR12	Protein Nav2 OS=Rattus norvegicus GN=Nav2 PE=4 SV=2	KTSMDGAPNQDDGYLSLSSR	S1167	17.98	98	-0.29134	-0.159542	-0.100878	-0.219391	-0.083107	0.170157	0.232802	0.368497	-0.018651	-0.054966	0.0256322	0.320309
G3V6A2	Protein Slain2 OS=Rattus norvegicus GN=Slain2 PE=4 SV=1	SLPNLSR	S414	81.16	100	-0.501172	-0.163875	-0.0561934	-0.357553	-0.251012	-0.0255103	0.0440111	0.254226	0.0261459	-0.046917	0.00231141	0.320141
F1LSH0	Protein Sympk OS=Rattus norvegicus GN=Sympk PE=4 SV=2	RLSVQGQAISVVGSQSTMSPLEEEVPQAK	S494	149.6	100	-0.338827	-0.307796	0.00562191	-0.25456	-0.287422	0.131146	0.10788	0.066546	0.0759296	-0.0052104	0.0111772	0.318609
D4A450	Protein Bclaf1 OS=Rattus norvegicus GN=Bclaf1 PE=1 SV=2	SSSPYSKSPVSK	S294	23.2	99	0.117962	-0.156562	NA	NA	NA	0.403054	0.191382	NA	NA	NA	0.0100326	0.31686
Q5M7V8	Thyroid hormone receptor-associated protein 3 OS=Rattus norvegicus GN=Thrap3 PE=1 SV=1	HGLTHEELKSPR	S695	163.56	100	0.0987759	-0.221788	0.0419931	NA	0.0261755	0.334237	0.296829	0.21823	NA	0.327316	0.0193382	0.313802
F1MAQ7	Protein Son OS=Rattus norvegicus GN=Son PE=4 SV=2	EDDDVIVNKPHVSDEEEEEPPFYHHPFK	S2149	85.92	100	0.0250225	-0.299953	NA	-0.17948	NA	0.312578	0.0510674	NA	0.121346	NA	0.000879147	0.313393
P09456	cAMP-dependent protein kinase type I-alpha regulatory subunit OS=Rattus norvegicus GN=Prkar1a PE=2 SV=2	TDSREDEISPPPPNPVVK SGIRTDSREDEISPPPPNPVVK	S77	42	100	-0.436226	-0.346626	-0.240554	-0.239481	-0.283283	-0.121205	-0.0595331	-0.0250015	0.127148	0.0462484	0.000496765	0.303646
B2RYE6	Uncharacterized protein OS=Rattus norvegicus PE=2 SV=1	ALSSGGSITSPPLSPALPK	S26	20.19	99	-0.0863948	-0.380073	-0.356613	-0.213848	-0.179384	0.101954	0.168379	-0.0278025	-0.0296793	0.0544243	0.0113288	0.303354
F1MAP9	E3 ubiquitin-protein ligase HUWE1 OS=Rattus norvegicus GN=Huwe1 PE=4 SV=2	ESQLAHIKDEPPPLSPAPLTPATPSSLDPFFSR	T3903	72.84	100	-0.272028	-0.294579	-0.168162	-0.274568	-0.24665	-0.0055294	0.202923	0.331256	-0.163298	-0.162418	0.0405885	0.303014
G3V6F5	ElaC homolog 2 (E. coli) OS=Rattus norvegicus GN=Elac2 PE=4 SV=1	AALLTQQADSSEDREPHQK	S800	19.23	98	-0.641182	-0.255376	NA	-0.417147	NA	-0.33789	-0.0700836	NA	-0.00612164	NA	0.0496229	0.30281
D4A3D8	Protein Xpc OS=Rattus norvegicus GN=Xpc PE=4 SV=1	AVKEEALSDDGDDFRDSLSNCR	S93	135.37	100	-0.288919	-0.340703	-0.0491729	NA	-0.362926	0.0606909	0.0301218	0.0687437	NA	-0.00952339	0.0130844	0.301601
D3ZJ32	Protein Esyt2 OS=Rattus norvegicus GN=Esyt2 PE=4 SV=2	SSSSLLASPSHIAAK	S667	81.39	100	-0.0732574	-0.394178	-0.186142	-0.545071	-0.253103	0.119741	-0.0421114	0.098577	-0.112844	-0.0262308	0.000739259	0.300372
D3ZKG0	Protein Kmt2b (Fragment) OS=Rattus norvegicus GN=Kmt2b PE=4 SV=2	VESAGPGGDSEPTGSAGALAHTPR	S932	57.6	100	NA	0.224147	0.227502	NA	NA	NA	-0.0662675	-0.0825596	NA	NA	0.0194736	-0.300204
Q5M7V8	Thyroid hormone receptor-associated protein 3 OS=Rattus norvegicus GN=Thrap3 PE=1 SV=1	FSGEEGEIEDDESGTENREEK	S935	57.42	100	0.184206	0.413467	0.378476	0.159539	0.145898	-0.102324	-0.0220671	-0.0019722	0.0685101	-0.20528	0.00829046	-0.303904
F1LRS8	CD2-associated protein OS=Rattus norvegicus GN=Cd2ap PE=1 SV=2	FNGGHSPTQSPEK	S510	89.54	100	0.230071	0.248775	0.236749	0.410109	0.287037	0.0232763	-0.0417328	-0.0779009	0.0745344	-0.130815	0.00077227	-0.31146
D4A4P1	Myc box-dependent-interacting protein 1 OS=Rattus norvegicus GN=Bin1 PE=4 SV=2	VNHEPEPASGASPGATIPKSPSQLR	S333	41.18	100	0.217874	0.304043	0.098546	0.115564	0.137307	-0.124938	-0.170919	-0.16075	-0.0308046	-0.228086	0.0051498	-0.313562
D4A8M4	Protein Lrch3 OS=Rattus norvegicus GN=Lrch3 PE=4 SV=2	RWSGNEPTDEFSDLPLR	S320	99.09	100	0.297724	0.26979	0.0673428	0.092371	0.0746074	-0.173462	0.0431643	-0.262618	-0.406776	-0.00914335	0.0120808	-0.313768
Q5FVG8	GRAM domain-containing protein 3 OS=Rattus norvegicus GN=Gramd3 PE=2 SV=1	LDFNDEFSDLDGVVQQR	S265	1000	100	0.221735	0.422026	0.359512	0.277146	0.169158	-0.207878	0.114973	-0.117184	0.045392	0.0152893	0.00514734	-0.314801
F1M8I7	Ena/VASP-like protein (Fragment) OS=Rattus norvegicus GN=Evl PE=4 SV=1	VKPAGSVNDVGLDALDLDR	S345	1000	100	0.127434	0.0990162	0.0640087	0.276788	-0.0460625	-0.397212	-0.332335	-0.209112	0.0525064	-0.205744	0.00646311	-0.31636
Q6PDU1	Serine/arginine-rich splicing factor 2 OS=Rattus norvegicus GN=Srsf2 PE=1 SV=3	SRSPPPVSK	S189	151.15	100	0.0226002	NA	NA	0.310415	NA	-0.328461	NA	NA	0.0195065	NA	0.0100639	-0.320672
F1LXS5	Protein Rcor1 (Fragment) OS=Rattus norvegicus GN=Rcor1 PE=4 SV=1	EEANGPTNQKPAKSPESSVK	S340	45.96	100	0.496072	0.524991	NA	0.383883	0.345396	0.0217261	0.152581	NA	0.172543	0.101216	0.0133305	-0.321787
D3ZK42	Echinoderm microtubule-associated protein-like 1 OS=Rattus norvegicus GN=Eml1 PE=4 SV=2	KPSASLPSPSGSR	S113	21.95	99	0.272108	0.229685	NA	0.201346	NA	-0.184352	0.0303917	NA	-0.134441	NA	0.0423861	-0.326685
D3ZUK4	Protein Trim33 (Fragment) OS=Rattus norvegicus GN=Trim33 PE=4 SV=2	QSGLSSLVNGKSPIR	S646	114.03	100	0.181232	0.0708714	-0.0650911	0.162016	0.117929	-0.418702	-0.149222	-0.30673	-0.162539	-0.161091	0.00753821	-0.326707
D4ABN3	Synaptojanin-1 OS=Rattus norvegicus GN=Synj1 PE=4 SV=2	TSPCQSPTAPEYSAPSLPIRPSR	S1049	24.95	99	0.0968962	0.0964022	NA	0.238282	0.231773	-0.191033	-0.327237	NA	-0.0229173	-0.118172	0.00144748	-0.329329
O35314	Secretogranin-1 OS=Rattus norvegicus GN=Chgb PE=1 SV=2	VDNEEWTGGGGHSR VDNEEWTGGGGHSREAVDDQESLHPSNQQVSK	S129	132.33	100	-0.328368	0.562527	0.818046	0.512593	-0.161738	-0.838199	0.292524	0.197709	0.308217	-0.270863	0.0419994	-0.330172
F1LW91	Protein Numa1 (Fragment) OS=Rattus norvegicus GN=Numa1 PE=4 SV=1	AGNQESDWEEEQARPLGSTQAALK	S923	102.3	100	NA	0.266795	NA	0.294188	NA	NA	-0.0819607	NA	-0.0287352	NA	0.0157061	-0.335782
Q07266	Drebrin OS=Rattus norvegicus GN=Dbn1 PE=1 SV=3	LSSPVLHR	S142	26.2	100	0.00502491	0.173386	0.0209713	0.326108	0.2723	-0.45975	-0.102858	-0.173996	-0.111592	-0.0623407	0.00233258	-0.338175
Q6P685	Eukaryotic translation initiation factor 2, subunit 2 (Beta) OS=Rattus norvegicus GN=Eif2s2 PE=2 SV=1	IESDAQEPAEPEDDLDIMLGNK	S105	1000	100	0.290544	0.114429	0.227669	0.223579	0.202681	-0.181115	-0.123825	-0.159229	-0.195001	-0.00333405	0.00267852	-0.340526
O35314	Secretogranin-1 OS=Rattus norvegicus GN=Chgb PE=1 SV=2	EAVDDQESLHPSNQQVSK EAVDDQESLHPSNQQVSKEAK	S147	121.81	100	-0.358256	0.612338	0.748454	0.632959	-0.182653	-0.680046	0.203728	0.157866	0.238307	-0.263156	0.0289134	-0.34964
F1LU97	Protein Sash1 OS=Rattus norvegicus GN=Sash1 PE=4 SV=2	LLADSQGLSGRSPR	S711	55.24	100	0.0495806	0.418063	0.352516	0.198942	-0.0255194	-0.173023	0.0237885	-0.0153341	-0.185011	-0.42305	0.00100041	-0.351694
Q68FU8	SURP and G-patch domain-containing protein 1 OS=Rattus norvegicus GN=Sugp1 PE=2 SV=1	QSHVASPQPPHPGEVADAQNSCISNK	S61	124.04	100	0.14317	0.132985	0.0649834	-0.127224	0.097928	-0.106162	-0.170632	-0.291479	-0.477309	-0.44993	0.00128963	-0.358027
P84903	Stromal interaction molecule 1 OS=Rattus norvegicus GN=Stim1 PE=1 SV=1	DLTHSDSESSLHTSDR	S519	57.42	100	0.199582	0.215341	-0.201577	-0.184644	-0.0215435	-0.0340834	-0.312962	-0.205416	-0.789138	-0.541995	0.0236938	-0.35992
Q9QX67	Death-associated protein 1 OS=Rattus norvegicus GN=Dap PE=3 SV=3	DDQEWESTSPPKPTVYISGVIAR DKDDQEWESTSPPKPTVYISGVIAR	S51	19.53	98	0.0640478	0.418776	0.226771	0.392954	0.159075	-0.463099	-0.161511	-0.113766	0.304472	-0.166605	0.0117546	-0.36181
F1M1D2	Protein Tab3 OS=Rattus norvegicus GN=Tab3 PE=4 SV=2	TLVHSSSDGHIDPQHTAGK	S103	19.23	98	0.199937	0.578061	0.0441236	0.285864	0.126462	-0.176187	-0.189121	0.0649986	-0.184307	-0.208009	0.0480812	-0.363049
D3ZLU0	Protein C2cd4c OS=Rattus norvegicus GN=C2cd4c PE=4 SV=1	RATPEPGPESGQAPR	T285	220.99	100	0.112238	0.126107	0.117159	0.24129	-0.0467463	-0.212664	-0.37939	-0.242151	-0.212239	-0.26813	0.00199386	-0.369481
O89038	Myocyte-specific enhancer factor 2D OS=Rattus norvegicus GN=Mef2d PE=1 SV=1	ASPGLLPVANGNGLNK	S231	1000	100	0.161492	0.327138	-0.0304012	0.0129051	0.0574584	-0.282593	-0.107201	-0.303337	-0.294797	-0.348693	0.00113145	-0.371356
G3V9X2	G-protein signalling modulator 1 (AGS3-like, C. elegans), isoform CRA_c OS=Rattus norvegicus GN=Gpsm1 PE=4 SV=1	VDLAGSPDQEASGLPDPR	S653	124.04	100	0.18001	0.581257	0.69348	0.52872	0.239151	0.0266542	0.148843	-0.103541	0.301038	-0.100759	0.029644	-0.373398
Q9JJ19	Na(+)/H(+) exchange regulatory cofactor NHE-RF1 OS=Rattus norvegicus GN=Slc9a3r1 PE=1 SV=3	VTPSQEHLDGPLPEPFSNGEIQKENSR	S266	16.7	98	-0.0460796	NA	NA	0.530544	0.595845	-0.523027	NA	NA	0.248181	0.223009	0.00841817	-0.375196
F8WFS9	Beta-adducin OS=Rattus norvegicus GN=Add2 PE=4 SV=1	SRSPSTESQLASK	S530	39.54	100	0.0203452	0.180809	0.186631	NA	NA	-0.19921	-0.304789	-0.253066	NA	NA	0.0457171	-0.376869
O08679	Serine/threonine-protein kinase MARK2 OS=Rattus norvegicus GN=Mark2 PE=1 SV=1	VPASPLPGLDR	S453	1000	100	0.310201	0.210988	0.222909	NA	NA	-0.161269	-0.103128	-0.132126	NA	NA	0.0166097	-0.37868
D3ZVD8	Protein LOC100911205 OS=Rattus norvegicus GN=Hdac6 PE=4 SV=2	KLPQSASPVSAK	S862	43.77	100	-0.287805	-0.0968676	-0.0365171	0.232132	-0.0812931	-0.600638	-0.516253	-0.492695	-0.27386	-0.310435	0.00365953	-0.381184
D3ZHJ6	Sarcoplasmic/endoplasmic reticulum calcium ATPase 3 OS=Rattus norvegicus GN=Atp2a3 PE=3 SV=2	RFSVTAEGGLTLEQVTDAR	S17	17.99	98	-0.0868168	0.274545	0.12155	0.0738673	NA	-0.428123	-0.211084	-0.0509567	-0.592731	NA	0.0241444	-0.405068
D3ZR53	Protein phosphatase 1 regulatory subunit 12 OS=Rattus norvegicus GN=Ppp1r12a PE=1 SV=2	KSPLIESTANMENNQPQK	S299	110.16	100	0.270131	0.617146	0.597592	0.968586	0.871346	0.328239	0.149812	0.145576	0.384901	0.0819168	0.0349787	-0.418408
Q6AYN4	Phytanoyl-CoA hydroxylase-interacting protein-like OS=Rattus norvegicus GN=Phyhipl PE=2 SV=2	LDHALSSPSSPCEEIK	S15	19.53	98	0.36199	0.362036	0.345529	0.247012	0.261185	-0.0126743	-0.0891585	-0.0408287	-0.245674	-0.189016	7.58933e-06	-0.430344
Q5M7W5	Microtubule-associated protein 4 OS=Rattus norvegicus GN=Map4 PE=1 SV=1	ATSPSTLVSTGSSSR	S786	27.96	100	NA	0.0868816	0.11609	-0.0806608	-0.0863056	NA	-0.317132	-0.483769	-0.415686	-0.494345	0.00576602	-0.433434
Q91ZQ0	Vacuole membrane protein 1 OS=Rattus norvegicus GN=Vmp1 PE=1 SV=1	EQHNGSFTDPSSVNEK	S23	39.54	100	0.371227	0.0703554	0.290717	0.0917835	-0.217147	-0.199135	-0.254669	-0.183797	-0.330472	-0.607164	0.00217634	-0.434083
B3DMA1	Atxn2l protein OS=Rattus norvegicus GN=Atxn2l PE=2 SV=1	STSTPTSPGPR	S681	24.95	99	-0.517029	0.293857	0.450883	0.403638	0.350931	-0.513943	-0.23525	-0.230833	-0.104099	-0.221158	0.01856	-0.436543
Q6MG48	Protein PRRC2A OS=Rattus norvegicus GN=Prrc2a PE=1 SV=1	AGSQVEFGTTNK	S1761	165.1	100	0.332246	0.130821	0.296395	0.162584	0.136693	-0.0959921	-0.299475	-0.230483	-0.172506	-0.346412	0.000209829	-0.439283
M0RDY6	Protein LOC100360726 OS=Rattus norvegicus GN=LOC100360726 PE=4 SV=1	MESTNLSSPNK	S448	24.95	100	-0.000534058	0.24007	0.18611	0.208375	0.181476	-0.252552	-0.264325	-0.254927	-0.372768	-0.278058	0.00138934	-0.443424
O35314	Secretogranin-1 OS=Rattus norvegicus GN=Chgb PE=1 SV=2	WWQQEEQLEPEESREEVSFPDR	S490	93.15	100	-0.317969	0.808855	0.963066	0.694359	-0.010993	-0.848937	0.297709	0.133323	0.440671	-0.252869	0.0327991	-0.457681
Q6PCT3	Tumor protein D54 OS=Rattus norvegicus GN=Tpd52l2 PE=2 SV=1	SWHDVQGSTAYVK	S96	275.25	100	0.656017	0.681556	0.330675	0.49453	0.635622	-0.050396	0.158848	0.231442	-0.0974436	0.163852	0.00920021	-0.463171
D3ZYD7	Protein Ccdc88a OS=Rattus norvegicus GN=Ccdc88a PE=4 SV=2	SSPMLQHK	S1656	19.53	99	NA	0.110538	0.228687	0.349401	NA	NA	-0.311078	-0.1506	-0.248681	NA	0.0258383	-0.463259
B2RYP4	Protein Snx2 OS=Rattus norvegicus GN=Snx2 PE=2 SV=1	SISAPVIFDR	S119	29.21	100	0.847064	0.250856	0.0451946	0.404492	NA	0.120051	-0.0566278	-0.392023	-0.0223737	NA	0.0394532	-0.466617
D4A7D8	Protein Wdfy3 OS=Rattus norvegicus GN=Wdfy3 PE=4 SV=2	VSSGFGLSK	S2278	26.2	100	0.216208	0.339658	0.391563	0.36724	NA	-0.243217	-0.135681	-0.239449	-0.00776958	NA	0.00247173	-0.482272
Q07266	Drebrin OS=Rattus norvegicus GN=Dbn1 PE=1 SV=3	MAPTPIPTRSPSDSSTASTPITEQIER	S383	24.95	99	0.0575824	0.335752	0.36325	0.514122	0.181894	-0.292479	-0.163368	-0.231575	-0.0304151	-0.266062	0.00105772	-0.48483
P62961	Nuclease-sensitive element-binding protein 1 OS=Rattus norvegicus GN=Ybx1 PE=1 SV=3	NYQQNYQNSESGEK NYQQNYQNSESGEKNEGSESAPEGQAQQR	S163	56.2	100	-0.0377336	0.582056	0.353268	0.477958	0.269545	-0.267655	-0.106612	-0.103188	-0.133978	-0.275013	0.00586596	-0.497445
B1WBT4	Protein Srpk2 OS=Rattus norvegicus GN=Srpk2 PE=2 SV=1	SPEFPTPLFSGPLEPVASDSVLSEGSPLTEPEESSPSRDRSR SPEFPTPLFSGPLEPVASDSVLSEGSPLTEPEESSPSRDR	S479	28.51	100	-0.297891	0.0592129	0.513839	-0.483361	0.0297623	-0.218309	-0.598901	0.294613	-2.33162	-0.466274	0.0460486	-0.499719
G3V7X2	Secretogranin 2, isoform CRA_a OS=Rattus norvegicus GN=Scg2 PE=4 SV=1	IETQTQEEVRDSKENTEK	S270	91.35	100	NA	0.222338	-0.0375414	NA	NA	NA	-0.264186	-0.561495	NA	NA	0.0375472	-0.505117
F1LNS0	A-kinase anchor protein SPHKAP (Fragment) OS=Rattus norvegicus GN=Sphkap PE=4 SV=2	ETSACHNAVALKSPR	S1399	203.07	100	0.319882	0.452394	NA	NA	0.21433	-0.300946	-0.0231524	NA	NA	-0.330811	0.00290406	-0.545953
F1M836	MAP/microtubule affinity-regulating kinase 3 OS=Rattus norvegicus GN=Mark3 PE=4 SV=1	KSPAVPSSNAASGGMTR	S489	239.46	100	0.256175	0.28524	0.16381	0.17666	0.0284467	-0.509151	-0.25031	-0.341398	-0.352086	-0.407686	0.000610544	-0.550024
D4A631	Brefeldin A-inhibited guanine nucleotide-exchange protein 1 OS=Rattus norvegicus GN=Arfgef1 PE=1 SV=1	QLDAISQKSVDIHDSAQPR	S1563	122.19	100	0.382857	0.480719	0.145647	0.270562	0.0740643	-0.112337	-0.16511	-0.356468	-0.303446	-0.526407	0.000202366	-0.562368
D4AB03	Protein Fam120a OS=Rattus norvegicus GN=Fam120a PE=4 SV=2	SQGAIQGRPPYAASAEEVAK	S1021	53.24	100	0.342871	0.333467	0.422159	0.385294	0.450437	-0.193796	-0.287358	-0.0919142	-0.231619	-0.168475	1.02353e-05	-0.580729
P09951	Synapsin-1 OS=Rattus norvegicus GN=Syn1 PE=1 SV=3	QTSQQPAGPPAQQRPPPQGGPPQPGPGPQR	S447	26.2	100	0.0110064	0.45198	0.202795	-0.108412	NA	-0.533518	-0.0547457	-0.321772	-0.9176	NA	0.000396575	-0.591122
D3ZYD7	Protein Ccdc88a OS=Rattus norvegicus GN=Ccdc88a PE=4 SV=2	SSPMLQHK	S1655	21.95	99	0.259324	0.380588	0.480267	0.320565	0.25034	-0.315133	-0.265337	-0.266681	-0.243665	-0.225322	0.000380146	-0.598615
D3ZDU2	Protein Rptor OS=Rattus norvegicus GN=Rptor PE=4 SV=2	SVSSYGNIR	S722	22.52	99	0.293952	0.3918	0.268784	0.342919	0.325658	-0.322845	-0.327706	-0.377964	-0.240342	-0.117858	0.000126944	-0.599054
Q6DGF2	Enthoprotin OS=Rattus norvegicus GN=Clint1 PE=2 SV=1	ASPDQNASTHTPQSSAKPSVPSSK	S299	129.55	100	0.527579	0.402574	NA	NA	0.342139	-0.230718	0.0150156	NA	NA	-0.410542	0.0296205	-0.622143
F1LZG6	Protein Lrba (Fragment) OS=Rattus norvegicus GN=Lrba PE=4 SV=2	LDVSSVASDTERFELK	S1121	27.96	100	-0.033771	-0.139063	-0.115372	-0.304894	NA	-0.728746	-0.690869	-0.992676	-0.721881	NA	0.00677322	-0.625235
F1LZG6	Protein Lrba (Fragment) OS=Rattus norvegicus GN=Lrba PE=4 SV=2	LDVSSVASDTERFELK	S1124	21.95	100	-0.033771	-0.139063	-0.115372	-0.304894	NA	-0.728746	-0.690869	-0.992676	-0.721881	NA	0.00677322	-0.625235
P10354	Chromogranin-A OS=Rattus norvegicus GN=Chga PE=1 SV=1	KQQEEEEEEERLSR	S353	1000	100	-0.0522795	0.0360317	0.25379	0.403962	0.570278	-0.936456	-0.279505	-0.310181	-0.202646	-0.354764	0.00553572	-0.641518
M0R7A6	Protein Itsn2 OS=Rattus norvegicus GN=Itsn2 PE=4 SV=1	TVSPGSVSPIHGQGQAVENLK	S868	34.27	100	0.339304	0.409274	0.495397	0.495048	0.304244	-0.136829	0.0617981	-0.0322371	-0.541617	-0.675241	0.00405576	-0.646941
P80386	5'-AMP-activated protein kinase subunit beta-1 OS=Rattus norvegicus GN=Prkab1 PE=1 SV=4	SQNNFVAILDLPEGEHQYK	S108	539.1	100	0.443113	0.344701	0.237791	0.329763	0.336823	-0.280161	-0.502821	-0.4235	-0.218768	-0.425076	0.000102865	-0.705003
F1LTD7	Protein Dennd4c OS=Rattus norvegicus GN=Dennd4c PE=4 SV=2	VPSGLFDTNNR	S1037	115.81	100	0.149105	0.500973	0.362907	0.493258	0.612428	-0.374362	-0.234675	-0.436564	-0.316144	-0.0886288	0.00041114	-0.710026
F1LSH0	Protein Sympk OS=Rattus norvegicus GN=Sympk PE=4 SV=2	DERSPQNLSHAVEEALK	S1252	83.01	100	0.0674496	0.323991	0.318276	0.287158	0.342996	-0.685679	-0.313516	-0.432578	-0.514274	-0.395192	1.36714e-05	-0.735206
O35828	Coronin-7 OS=Rattus norvegicus GN=Coro7 PE=2 SV=2	SLQSLLGPSSK	S459	112.12	100	0.558661	0.442531	0.490513	0.159802	0.552825	-0.270745	-0.435097	-0.422018	-0.354021	-0.0732489	0.000777584	-0.743435
D4A533	Protein Tapt1 (Fragment) OS=Rattus norvegicus GN=Tapt1 PE=4 SV=2	ENVIPLLVTSNSDQFLTTPDGDEKDITQENSELK ENVIPLLVTSNSDQFLTTPDGDEK	S413	23.2	99	0.489732	0.685171	0.681355	-0.00840092	0.92322	-0.0999637	-0.176184	-0.00677919	-0.302738	-0.869117	0.0258487	-0.766247
F1M9W9	Protein Trappc8 OS=Rattus norvegicus GN=Trappc8 PE=4 SV=2	NSDSNLLSLDGLDNEVK	S273	37.97	100	0.657039	0.582582	0.404074	0.331112	NA	-0.380833	-0.389845	-0.314652	-0.233088	NA	0.00700001	-0.81055
D3ZFB1	Uncharacterized protein (Fragment) OS=Rattus norvegicus PE=4 SV=2	HHQQSPHNNLTKPEPK	S240	102.24	100	NA	-0.186637	-0.191959	NA	NA	NA	-1.01447	-1.00762	NA	NA	0.00467553	-0.821734
D3Z8N9	Protein Asxl2 OS=Rattus norvegicus GN=Asxl2 PE=4 SV=2	ATATAASPCHSQEPR	S815	81.38	100	0.15748	-0.0109446	0.307573	-0.60756	0.129292	-0.328858	-0.344033	-0.732808	-1.41248	-2.08866	0.0206435	-0.846216
F1MA21	CREB-regulated transcription coactivator 2 OS=Rattus norvegicus GN=Crtc2 PE=4 SV=1	HGSGPNIILTGDSSPGFSK	S611	242.92	100	0.351594	0.522581	0.272818	0.380828	0.424782	-0.558496	-0.398066	-0.720306	-0.28019	-0.678037	0.000114876	-0.910041
D4A9D8	Oxysterol-binding protein OS=Rattus norvegicus GN=Osbp PE=1 SV=2	TGSNISGASSDISLDEQYK	S261	42.13	100	0.779139	0.488724	0.721612	0.516864	0.696172	-0.53888	-0.150965	-0.449534	-0.147969	-0.409367	0.00196409	-0.953162
Q8VIL3	ZW10 interactor OS=Rattus norvegicus GN=Zwint PE=1 SV=1	NQSYLQLLCSLQNK	S232	19.53	99	0.51544	0.490351	0.743814	0.537839	0.504963	-0.482317	-0.689581	-0.334067	-0.181806	-0.434419	0.000153484	-0.974502
Q02356	AMP deaminase 2 OS=Rattus norvegicus GN=Ampd2 PE=2 SV=2	TDSDSDLQLYK QDFLKTDSDSDLQLYK QDFLKTDSDSDLQLYKEQGEGQGDR	S135	86.89	100	1.02208	0.309625	0.645123	0.298052	0.574578	-0.904336	-0.843349	-1.13687	-0.520557	-1.0751	0.00464426	-1.40411
D4ABD7	Protein Trip11 OS=Rattus norvegicus GN=Trip11 PE=4 SV=2	LSVHDLKPLDSPGR	S1880	1000	100	0.719699	0.700208	NA	0.483537	0.478508	-0.844705	-1.17265	NA	-0.750633	-1.31146	0.00108499	-1.59356
D4ABD7	Protein Trip11 OS=Rattus norvegicus GN=Trip11 PE=4 SV=2	LSVHDLKPLDSPGR	S1889	1000	100	0.719699	0.700208	NA	0.483537	0.478508	-0.844705	-1.17265	NA	-0.750633	-1.31146	0.00108499	-1.59356
Q5XFX0	Transgelin-2 OS=Rattus norvegicus GN=Tagln2 PE=2 SV=1	NFSDNQLQEGK	S163	1000	100	0.995364	0.714096	0.678267	0.866544	0.809608	-0.87571	-1.1163	-1.03924	-0.307444	-1.19712	9.08994e-05	-1.68904
D3ZF86	Protein RGD1309903 (Fragment) OS=Rattus norvegicus GN=RGD1309903 PE=4 SV=2	TSGSSGLLGELEFK	S823	30.97	100	1.45498	0.610579	0.513835	0.827312	0.286531	-0.747104	-1.33651	-1.02117	-0.746055	-1.17708	0.00669713	-1.71753
