# Supplementary material for: Glucose-dependent phosphorylation signaling pathways and crosstalk to mitochondrial respiration in insulin secreting cells
Source: Cell Commun Signal. 2019 Feb 20;17:14. doi: 10.1186/s12964-019-0326-6 (PMC6381748; doi:10.1186/s12964-019-0326-6)
Supplement: Supplementary file 7 — Table S4. Identification of proteins containing glucose regulated p-sites and concomitantly regulated at the protein level. The table shows the effect of glucose on the protein level of proteins containing glucose-regulated p-sites, and includes information on the fold change, p-value, accession number, and the number / percentage of regulated proteins. (XLSX 37 kb) [file 12964_2019_326_MOESM7_ESM.xlsx]

## Sheet: 5minutes
	Time	Pval	FoldChange	AccesionNumber	Identified.Proteins..4602.	colorCodes5
12	5	0.604302138	0.017859216	P05197	Elongation factor 2 OS=Rattus norvegicus GN=Eef2 PE=1 SV=4	2		Non-regulated (Code 2)
42	5	0.228716922	0.083544681	Q6IMY8	Heterogeneous nuclear ribonucleoprotein U OS=Rattus norvegicus GN=Hnrnpu PE=2 SV=1	2		Up-regulated (Code 0)
67	5	0.005974248	0.056449033	F1LNS0	A-kinase anchor protein SPHKAP (Fragment) OS=Rattus norvegicus GN=Sphkap PE=4 SV=2	2		Down-regulated (Code 1)
90	5	0.121346383	0.116152167	P13668	Stathmin OS=Rattus norvegicus GN=Stmn1 PE=1 SV=2	2
91	5	0.397090604	-0.03266096	Q5XFX0	Transgelin-2 OS=Rattus norvegicus GN=Tagln2 PE=2 SV=1	2
94	5	0.263760112	-0.026073952	D3ZU13	Protein LOC100911431 OS=Rattus norvegicus GN=Eif4g1 PE=4 SV=1	2		p-sites regulated:83
110	5	0.012871474	0.075015702	P09456	cAMP-dependent protein kinase type I-alpha regulatory subunit OS=Rattus norvegicus GN=Prkar1a PE=2 SV=2	2		proteins with p-sites regulated: 76
149	5	0.098152701	-0.047785001	D4A9D8	Oxysterol-binding protein OS=Rattus norvegicus GN=Osbp PE=1 SV=2	2		Also regulated at protein level: 10
180	5	0.47950479	0.019561386	F1LNI8	Calcium/calmodulin-dependent protein kinase type II subunit beta OS=Rattus norvegicus GN=Camk2b PE=4 SV=1	2		Percentage: 13%
183	5	0.959585273	0.002841912	F1LTD7	Protein Dennd4c OS=Rattus norvegicus GN=Dennd4c PE=4 SV=2	2
235	5	0.006991543	0.146284234	D3ZAE5	ATPase, Ca++ transporting, plasma membrane 1, isoform CRA_b OS=Rattus norvegicus GN=Atp2b1 PE=3 SV=1	2
266	5	0.493046072	0.029705176	F1MAL5	Protein Irs2 OS=Rattus norvegicus GN=Irs2 PE=4 SV=2	2
337	5	0.008568402	0.168756858	P63086	Mitogen-activated protein kinase 1 OS=Rattus norvegicus GN=Mapk1 PE=1 SV=3	2
341	5	0.838884043	-0.005898409	Q8VIL3	ZW10 interactor OS=Rattus norvegicus GN=Zwint PE=1 SV=1	2
361	5	0.002697744	-0.104227289	D4A4P1	Myc box-dependent-interacting protein 1 OS=Rattus norvegicus GN=Bin1 PE=4 SV=2	2
366	5	0.48378625	-0.023135953	D4A702	Protein Synpo2 OS=Rattus norvegicus GN=Synpo2 PE=4 SV=2	2
402	5	0.533795706	0.045373092	D4A3E3	AT rich interactive domain 1A (Swi1 like) (Predicted) OS=Rattus norvegicus GN=Arid1a PE=4 SV=2	2
409	5	0.646126368	0.040920094	G3V661	Bromodomain adjacent to zinc finger domain protein 1B OS=Rattus norvegicus GN=Baz1b PE=4 SV=1	2
412	5	0.354963127	0.043240935	D3ZPI4	GTPase activating RANGAP domain-like 4 (Predicted), isoform CRA_a OS=Rattus norvegicus GN=Rap1gap2 PE=4 SV=1	2
430	5	0.164395116	-0.024617783	D3ZZZ9	Catenin (Cadherin associated protein), delta 1 (Predicted), isoform CRA_a OS=Rattus norvegicus GN=Ctnnd1 PE=1 SV=1	2
433	5	0.846772664	-0.006809129	B1H2A6	Fxr2 protein OS=Rattus norvegicus GN=Fxr2 PE=2 SV=1	2
461	5	0.014541958	0.1317498	Q6MG48	Protein PRRC2A OS=Rattus norvegicus GN=Prrc2a PE=1 SV=1	2
462	5	0.150792735	-0.049584659	B2RYP4	Protein Snx2 OS=Rattus norvegicus GN=Snx2 PE=2 SV=1	2
500	5	0.078614278	0.100234524	D3ZVD8	Protein LOC100911205 OS=Rattus norvegicus GN=Hdac6 PE=4 SV=2	2
544	5	0.188733469	0.068142505	D3ZJR1	Epidermal growth factor receptor pathway substrate 15-like 1 OS=Rattus norvegicus GN=Eps15l1 PE=2 SV=2	2
554	5	0.058443077	0.090771646	D4A2G9	Protein Ranbp1 OS=Rattus norvegicus GN=Ranbp1 PE=4 SV=1	2
644	5	0.709419686	0.019341033	D3ZF26	Protein Tnks1bp1 OS=Rattus norvegicus GN=Tnks1bp1 PE=1 SV=1	2
665	5	0.032642126	0.1018993	O55043	Rho guanine nucleotide exchange factor 7 OS=Rattus norvegicus GN=Arhgef7 PE=1 SV=1	2
745	5	0.219347604	0.062981381	D3ZC82	Protein Nufip2 OS=Rattus norvegicus GN=LOC687994 PE=4 SV=2	2
879	5	0.001954532	0.191583145	P21708-2	Isoform 2 of Mitogen-activated protein kinase 3 OS=Rattus norvegicus GN=Mapk3	2
890	5	0.000821637	-0.32708743	P80386	5'-AMP-activated protein kinase subunit beta-1 OS=Rattus norvegicus GN=Prkab1 PE=1 SV=4	1
909	5	0.771432654	0.012423685	F1LNR1	Uncharacterized protein OS=Rattus norvegicus GN=Clasp1 PE=4 SV=2	2
1006	5	0.571066983	-0.011008898	F1LP80	Protein LOC100909521 OS=Rattus norvegicus GN=LOC100909521 PE=4 SV=2	2
1104	5	0.971388741	0.001953554	Q63396	Activated RNA polymerase II transcriptional coactivator p15 OS=Rattus norvegicus GN=Sub1 PE=2 SV=3	2
1177	5	0.1280816	0.177379403	E9PSJ4	Protein Spag9 OS=Rattus norvegicus GN=Spag9 PE=4 SV=2	2
1200	5	0.149213034	-0.09865117	D3ZDU2	Protein Rptor OS=Rattus norvegicus GN=Rptor PE=4 SV=2	2
1214	5	0.294173823	0.060541626	D3ZAY8	Protein Pnn OS=Rattus norvegicus GN=Pnn PE=4 SV=1	2
1259	5	0.109272652	-0.150588259	D4ABD7	Protein Trip11 OS=Rattus norvegicus GN=Trip11 PE=4 SV=2	2
1285	5	0.020312359	0.395193628	B2RYU7	Cbx5 protein OS=Rattus norvegicus GN=Cbx5 PE=2 SV=1	0
1287	5	0.482506566	-0.077496109	F1LPE9	ELKS/Rab6-interacting/CAST family member 1 OS=Rattus norvegicus GN=Erc1 PE=4 SV=1	2
1301	5	0.166753071	-0.092580834	Q3B8N7	TSC22 domain family protein 4 OS=Rattus norvegicus GN=Tsc22d4 PE=2 SV=1	2
1310	5	0.14288198	0.095157714	P11345	RAF proto-oncogene serine/threonine-protein kinase OS=Rattus norvegicus GN=Raf1 PE=1 SV=1	2
1370	5	0.301551522	-0.046944767	D4AC12	Ankyrin repeat and SAM domain containing 1 (Predicted) OS=Rattus norvegicus GN=Anks1a PE=4 SV=1	2
1381	5	0.00720938	0.19845286	D3ZGD0	Protein Gemin5 OS=Rattus norvegicus GN=Gemin5 PE=4 SV=2	2
1399	5	0.07501412	-0.117020018	M0R7A6	Protein Itsn2 OS=Rattus norvegicus GN=Itsn2 PE=4 SV=1	2
1412	5	0.236974452	-0.103939212	P84903	Stromal interaction molecule 1 OS=Rattus norvegicus GN=Stim1 PE=1 SV=1	2
1455	5	0.09403822	-0.069482653	D3ZQK5	Protein RGD1561149 OS=Rattus norvegicus GN=RGD1561149 PE=1 SV=1	2
1510	5	0.030217544	-0.131989904	D3ZUD3	Protein Wipf2 OS=Rattus norvegicus GN=Wipf2 PE=4 SV=1	2
1567	5	0.062065953	0.132284189	D3ZAH8	Unconventional myosin-IXb OS=Rattus norvegicus GN=Myo9b PE=4 SV=2	2
1630	5	0.05052268	-0.189562388	D3ZRN2	Protein Med1 OS=Rattus norvegicus GN=Med1 PE=4 SV=1	2
1688	5	0.135308416	0.101534645	D4ABN3	Synaptojanin-1 OS=Rattus norvegicus GN=Synj1 PE=4 SV=2	2
1779	5	0.227161217	-0.180535227	O35828	Coronin-7 OS=Rattus norvegicus GN=Coro7 PE=2 SV=2	2
1805	5	0.061583936	0.274040295	Q5M7A4	Ubiquitin-like modifier-activating enzyme 5 OS=Rattus norvegicus GN=Uba5 PE=2 SV=1	2
1841	5	0.026677043	0.240768406	Q9JHY1	Junctional adhesion molecule A OS=Rattus norvegicus GN=F11r PE=2 SV=1	2
1917	5	0.181166694	0.300206391	Q9QYF3	Unconventional myosin-Va OS=Rattus norvegicus GN=Myo5a PE=1 SV=1	2
1989	5	0.023083104	0.096259531	D3ZKR9	Protein Zcchc6 OS=Rattus norvegicus GN=Zcchc6 PE=4 SV=2	2
2005	5	0.009358747	0.449304766	G3V949	CAP-Gly domain-containing linker protein 2 OS=Rattus norvegicus GN=Clip2 PE=4 SV=1	0
2032	5	0.00255009	-0.109710112	D3ZCR9	Protein LOC100911374 (Fragment) OS=Rattus norvegicus GN=LOC100911374 PE=4 SV=2	2
2033	5	0.070647774	-0.314797535	D3ZF86	Protein RGD1309903 (Fragment) OS=Rattus norvegicus GN=RGD1309903 PE=4 SV=2	2
2124	5	0.041306593	0.376055017	O35274	Neurabin-2 OS=Rattus norvegicus GN=Ppp1r9b PE=1 SV=1	0
2219	5	0.027439865	0.123399621	Q2THW7	Palmitoyltransferase ZDHHC5 OS=Rattus norvegicus GN=Zdhhc5 PE=1 SV=1	2
2317	5	0.005127322	-0.21324405	O89038	Myocyte-specific enhancer factor 2D OS=Rattus norvegicus GN=Mef2d PE=1 SV=1	2
2389	5	0.218289635	0.870565791	D3ZH28	Protein Alpk3 OS=Rattus norvegicus GN=Alpk3 PE=4 SV=2	2
2433	5	0.024589909	-0.233434177	F1LU97	Protein Sash1 OS=Rattus norvegicus GN=Sash1 PE=4 SV=2	2
2453	5	0.037773205	-0.234919515	F1MA21	CREB-regulated transcription coactivator 2 OS=Rattus norvegicus GN=Crtc2 PE=4 SV=1	2
2458	5	0.000645842	-0.403561185	Q5PQN6	Spermatogenesis-defective protein 39 homolog OS=Rattus norvegicus GN=Vipas39 PE=2 SV=1	1
2564	5	0.946072243	0.064388805	F1M754	Mitogen-activated protein kinase kinase kinase kinase 4 (Predicted) OS=Rattus norvegicus GN=Map4k4 PE=4 SV=2	2
2656	5	0.197087284	0.108535297	F1LPG2	Protein Dock8 OS=Rattus norvegicus GN=Dock8 PE=4 SV=2	2
2748	5	0.033805249	0.459878239	Q5M9H1	Leucine-rich repeat-containing protein 41 OS=Rattus norvegicus GN=Lrrc41 PE=2 SV=1	0
2918	5	0.315694077	0.341604873	D4A2N1	Arginyl-tRNA--protein transferase 1 OS=Rattus norvegicus GN=Ate1 PE=3 SV=1	2
2973	5	0.00123	-0.480786349	D4A7D8	Protein Wdfy3 OS=Rattus norvegicus GN=Wdfy3 PE=4 SV=2	1
3133	5	0.021315665	0.288680629	D3Z951	Protein Arhgap11a OS=Rattus norvegicus GN=Arhgap11a PE=4 SV=2	2
3525	5	0.000579643	-0.384589019	F1M9W9	Protein Trappc8 OS=Rattus norvegicus GN=Trappc8 PE=4 SV=2	1
3616	5	0.009257256	0.244229883	D4A456	Protein Lrch2 OS=Rattus norvegicus GN=Lrch2 PE=4 SV=1	2
4052	5	0.016724492	0.375550001	Q9EQH1	GRB2-associated-binding protein 2 OS=Rattus norvegicus GN=Gab2 PE=2 SV=2	0
4077	5	0.011807884	-0.324822022	Q5XI67	F-box only protein 30 OS=Rattus norvegicus GN=Fbxo30 PE=2 SV=1	1

## Sheet: 30minutes
	Time	Pval	FoldChange	AccesionNumber	Identified.Proteins..4602.	colorCodes30
42	30	0.37848382	0.046532706	Q6IMY8	Heterogeneous nuclear ribonucleoprotein U OS=Rattus norvegicus GN=Hnrnpu PE=2 SV=1	2		Non-regulated (Code 2)
45	30	0.122537435	0.031340319	G3V6G6	Synaptotagmin-like 4, isoform CRA_a OS=Rattus norvegicus GN=Sytl4 PE=4 SV=1	2		Up-regulated (Code 0)
67	30	0.00994819	0.071980035	F1LNS0	A-kinase anchor protein SPHKAP (Fragment) OS=Rattus norvegicus GN=Sphkap PE=4 SV=2	2		Down-regulated (Code 1)
82	30	0.596959728	-0.01313382	D4A450	Protein Bclaf1 OS=Rattus norvegicus GN=Bclaf1 PE=1 SV=2	2
90	30	0.007681184	0.102697401	P13668	Stathmin OS=Rattus norvegicus GN=Stmn1 PE=1 SV=2	2
91	30	0.014785676	-0.071993864	Q5XFX0	Transgelin-2 OS=Rattus norvegicus GN=Tagln2 PE=2 SV=1	2		p-sites regulated: 116
106	30	0.874415944	0.007977353	B3DMA1	Atxn2l protein OS=Rattus norvegicus GN=Atxn2l PE=2 SV=1	2		proteins with p-sites regulated: 100
110	30	0.009518708	0.118160953	P09456	cAMP-dependent protein kinase type I-alpha regulatory subunit OS=Rattus norvegicus GN=Prkar1a PE=2 SV=2	2		Also regulated at protein level: 21
149	30	0.025542491	-0.094323875	D4A9D8	Oxysterol-binding protein OS=Rattus norvegicus GN=Osbp PE=1 SV=2	2		Percentage: 21%
165	30	0.055312157	-0.03933725	O35987	NSFL1 cofactor p47 OS=Rattus norvegicus GN=Nsfl1c PE=1 SV=1	2
180	30	0.028822037	0.055572748	F1LNI8	Calcium/calmodulin-dependent protein kinase type II subunit beta OS=Rattus norvegicus GN=Camk2b PE=4 SV=1	2
182	30	0.009761295	-0.051448702	Q66HL2	Cortactin OS=Rattus norvegicus GN=Cttn PE=1 SV=1	2
183	30	0.070216145	-0.050977562	F1LTD7	Protein Dennd4c OS=Rattus norvegicus GN=Dennd4c PE=4 SV=2	2
217	30	0.006684348	-0.161138908	O35314	Secretogranin-1 OS=Rattus norvegicus GN=Chgb PE=1 SV=2	2
235	30	0.001260514	0.179117141	D3ZAE5	ATPase, Ca++ transporting, plasma membrane 1, isoform CRA_b OS=Rattus norvegicus GN=Atp2b1 PE=3 SV=1	2
254	30	0.604106418	-0.011421214	Q5M7W5	Microtubule-associated protein 4 OS=Rattus norvegicus GN=Map4 PE=1 SV=1	2
266	30	0.046504956	0.092722956	F1MAL5	Protein Irs2 OS=Rattus norvegicus GN=Irs2 PE=4 SV=2	2
277	30	0.156794485	0.065217664	Q6AXS5	Plasminogen activator inhibitor 1 RNA-binding protein OS=Rattus norvegicus GN=Serbp1 PE=1 SV=2	2
278	30	0.044549541	-0.053533246	D4AB03	Protein Fam120a OS=Rattus norvegicus GN=Fam120a PE=4 SV=2	2
279	30	0.172779094	0.064286539	F1LQI5	E3 ubiquitin-protein ligase UBR4 OS=Rattus norvegicus GN=Ubr4 PE=1 SV=1	2
337	30	0.024414514	0.129589697	P63086	Mitogen-activated protein kinase 1 OS=Rattus norvegicus GN=Mapk1 PE=1 SV=3	2
341	30	0.11534782	-0.07620377	Q8VIL3	ZW10 interactor OS=Rattus norvegicus GN=Zwint PE=1 SV=1	2
349	30	0.082673977	-0.049243781	Q4KM74	Vesicle-trafficking protein SEC22b OS=Rattus norvegicus GN=Sec22b PE=1 SV=3	2
361	30	0.009250265	-0.132250996	D4A4P1	Myc box-dependent-interacting protein 1 OS=Rattus norvegicus GN=Bin1 PE=4 SV=2	2
365	30	0.003689859	-0.392911855	Q02356	AMP deaminase 2 OS=Rattus norvegicus GN=Ampd2 PE=2 SV=2	1
412	30	0.000103815	0.07505801	D3ZPI4	GTPase activating RANGAP domain-like 4 (Predicted), isoform CRA_a OS=Rattus norvegicus GN=Rap1gap2 PE=4 SV=1	2
432	30	0.254978307	0.025941125	Q6PCT3	Tumor protein D54 OS=Rattus norvegicus GN=Tpd52l2 PE=2 SV=1	2
434	30	0.006270274	0.118821767	F1LPH1	Calpastatin OS=Rattus norvegicus GN=Cast PE=4 SV=1	2
439	30	0.05693767	-0.056951172	P09951	Synapsin-1 OS=Rattus norvegicus GN=Syn1 PE=1 SV=3	2
461	30	0.029178822	0.114332897	Q6MG48	Protein PRRC2A OS=Rattus norvegicus GN=Prrc2a PE=1 SV=1	2
464	30	0.984830172	0.001476559	O35889	Afadin OS=Rattus norvegicus GN=Mllt4 PE=1 SV=1	2
473	30	0.008397811	0.174276615	Q56A27	Nuclear cap-binding protein subunit 1 OS=Rattus norvegicus GN=Ncbp1 PE=2 SV=1	2
500	30	0.003835131	0.109116276	D3ZVD8	Protein LOC100911205 OS=Rattus norvegicus GN=Hdac6 PE=4 SV=2	2
544	30	0.019155677	0.071995158	D3ZJR1	Epidermal growth factor receptor pathway substrate 15-like 1 OS=Rattus norvegicus GN=Eps15l1 PE=2 SV=2	2
545	30	0.060139559	-0.154705425	F1M836	MAP/microtubule affinity-regulating kinase 3 OS=Rattus norvegicus GN=Mark3 PE=4 SV=1	2
554	30	0.76526378	0.010629244	D4A2G9	Protein Ranbp1 OS=Rattus norvegicus GN=Ranbp1 PE=4 SV=1	2
586	30	0.4868747	0.019239231	F1LV89	RAP1, GTPase activating protein 1, isoform CRA_a OS=Rattus norvegicus GN=Rap1gap PE=4 SV=2	2
650	30	0.052241498	0.090350166	D3ZWS0	Protein Scrib OS=Rattus norvegicus GN=Scrib PE=4 SV=1	2
665	30	0.005450255	0.171880348	O55043	Rho guanine nucleotide exchange factor 7 OS=Rattus norvegicus GN=Arhgef7 PE=1 SV=1	2
725	30	0.034237084	-0.11095881	Q6AYN4	Phytanoyl-CoA hydroxylase-interacting protein-like OS=Rattus norvegicus GN=Phyhipl PE=2 SV=2	2
730	30	0.344405387	0.015615423	Q6JE36	Protein NDRG1 OS=Rattus norvegicus GN=Ndrg1 PE=1 SV=1	2
745	30	0.035046447	0.195596923	D3ZC82	Protein Nufip2 OS=Rattus norvegicus GN=LOC687994 PE=4 SV=2	2
757	30	0.246976493	-0.056289382	Q9WU49	Calcium-regulated heat stable protein 1 OS=Rattus norvegicus GN=Carhsp1 PE=1 SV=1	2
769	30	0.00584098	-0.132788967	Q9JMB3	Erythrocyte protein band 4.1-like 3, isoform CRA_d OS=Rattus norvegicus GN=Epb41l3 PE=2 SV=1	2
795	30	0.015884573	-0.071487336	Q1AAU6	Arf-GAP with SH3 domain, ANK repeat and PH domain-containing protein 1 OS=Rattus norvegicus GN=Asap1 PE=2 SV=2	2
797	30	0.346870477	0.074652475	Q5RJK5	Chromobox homolog 3 (HP1 gamma homolog, Drosophila) OS=Rattus norvegicus GN=Cbx3 PE=2 SV=1	2
879	30	0.002261917	0.240706332	P21708-2	Isoform 2 of Mitogen-activated protein kinase 3 OS=Rattus norvegicus GN=Mapk3	2
890	30	0.000769769	-0.700844646	P80386	5'-AMP-activated protein kinase subunit beta-1 OS=Rattus norvegicus GN=Prkab1 PE=1 SV=4	1
922	30	0.005985174	0.173614171	D4A0C3	Protein Hid1 OS=Rattus norvegicus GN=Hid1 PE=4 SV=1	2
923	30	0.161546047	-0.095448327	F1LSH0	Protein Sympk OS=Rattus norvegicus GN=Sympk PE=4 SV=2	2
958	30	0.156294966	-0.087700836	D4A631	Brefeldin A-inhibited guanine nucleotide-exchange protein 1 OS=Rattus norvegicus GN=Arfgef1 PE=1 SV=1	2
1008	30	0.013025013	-0.126088306	M0RDY6	Protein LOC100360726 OS=Rattus norvegicus GN=LOC100360726 PE=4 SV=1	2
1061	30	0.922052249	-0.002985318	Q5XI97	Alanyl-tRNA editing protein Aarsd1 OS=Rattus norvegicus GN=Aarsd1 PE=2 SV=1	2
1102	30	0.153360334	0.103839527	G3V6F5	ElaC homolog 2 (E. coli) OS=Rattus norvegicus GN=Elac2 PE=4 SV=1	2
1104	30	0.055709624	0.02434622	Q63396	Activated RNA polymerase II transcriptional coactivator p15 OS=Rattus norvegicus GN=Sub1 PE=2 SV=3	2
1200	30	0.739897347	-0.013501513	D3ZDU2	Protein Rptor OS=Rattus norvegicus GN=Rptor PE=4 SV=2	2
1227	30	0.146871314	0.08459287	F1LQ09	Protein Atl2 OS=Rattus norvegicus GN=Atl2 PE=4 SV=1	2
1259	30	0.096563803	-0.348937371	D4ABD7	Protein Trip11 OS=Rattus norvegicus GN=Trip11 PE=4 SV=2	2
1285	30	0.082836562	0.276673855	B2RYU7	Cbx5 protein OS=Rattus norvegicus GN=Cbx5 PE=2 SV=1	2
1349	30	0.01401569	-0.164899206	F1LZG6	Protein Lrba (Fragment) OS=Rattus norvegicus GN=Lrba PE=4 SV=2	2
1369	30	0.00806141	-0.212026032	D3ZYD7	Protein Ccdc88a OS=Rattus norvegicus GN=Ccdc88a PE=4 SV=2	2
1381	30	0.052998793	0.215854518	D3ZGD0	Protein Gemin5 OS=Rattus norvegicus GN=Gemin5 PE=4 SV=2	2
1399	30	0.00182792	-0.230804507	M0R7A6	Protein Itsn2 OS=Rattus norvegicus GN=Itsn2 PE=4 SV=1	2
1416	30	0.099053737	0.109322411	Q5FVG8	GRAM domain-containing protein 3 OS=Rattus norvegicus GN=Gramd3 PE=2 SV=1	2
1455	30	0.038282314	-0.0848083	D3ZQK5	Protein RGD1561149 OS=Rattus norvegicus GN=RGD1561149 PE=1 SV=1	2
1510	30	0.002615108	-0.193927037	D3ZUD3	Protein Wipf2 OS=Rattus norvegicus GN=Wipf2 PE=4 SV=1	2
1754	30	0.091709128	0.233422648	D4A0G7	Protein LOC100364984 OS=Rattus norvegicus GN=LOC100364984 PE=3 SV=1	2
1776	30	0.01700816	0.134005085	F1LSM3	WD repeat-containing protein 44 (Fragment) OS=Rattus norvegicus GN=Wdr44 PE=4 SV=1	2
1779	30	0.044100909	-0.509489302	O35828	Coronin-7 OS=Rattus norvegicus GN=Coro7 PE=2 SV=2	1
1805	30	0.011678689	0.220320808	Q5M7A4	Ubiquitin-like modifier-activating enzyme 5 OS=Rattus norvegicus GN=Uba5 PE=2 SV=1	2
1841	30	0.00403119	0.238126638	Q9JHY1	Junctional adhesion molecule A OS=Rattus norvegicus GN=F11r PE=2 SV=1	2
1918	30	0.011581	-0.117511186	D3ZMI4	Band 4.1-like protein 1 OS=Rattus norvegicus GN=Epb41l1 PE=1 SV=1	2
1950	30	0.004452713	-0.291715774	Q9JI66	Electrogenic sodium bicarbonate cotransporter 1 OS=Rattus norvegicus GN=Slc4a4 PE=1 SV=1	2
2005	30	0.006926124	0.298720933	G3V949	CAP-Gly domain-containing linker protein 2 OS=Rattus norvegicus GN=Clip2 PE=4 SV=1	2
2018	30	0.017040335	-0.319189991	F1M0J3	Sodium bicarbonate cotransporter 3 OS=Rattus norvegicus GN=Slc4a7 PE=4 SV=2	1
2033	30	0.03852235	-0.948447067	D3ZF86	Protein RGD1309903 (Fragment) OS=Rattus norvegicus GN=RGD1309903 PE=4 SV=2	1
2150	30	0.595761914	0.100539764	D3ZCP0	Histone-lysine N-methyltransferase, H3 lysine-79 specific OS=Rattus norvegicus GN=Dot1l PE=1 SV=1	2
2317	30	0.0008687	-0.293463759	O89038	Myocyte-specific enhancer factor 2D OS=Rattus norvegicus GN=Mef2d PE=1 SV=1	2
2393	30	0.433731182	-0.063284576	D3ZKL3	Cytoplasmic polyadenylation element binding protein 4 (Predicted) OS=Rattus norvegicus GN=Cpeb4 PE=4 SV=1	2
2433	30	0.004703367	-0.467952554	F1LU97	Protein Sash1 OS=Rattus norvegicus GN=Sash1 PE=4 SV=2	1
2453	30	0.010899187	-0.753160437	F1MA21	CREB-regulated transcription coactivator 2 OS=Rattus norvegicus GN=Crtc2 PE=4 SV=1	1
2458	30	0.001879799	-0.418303668	Q5PQN6	Spermatogenesis-defective protein 39 homolog OS=Rattus norvegicus GN=Vipas39 PE=2 SV=1	1
2466	30	0.5858123	0.030101209	F1MAF1	Protein Hsf1 OS=Rattus norvegicus GN=Hsf1 PE=3 SV=1	2
2490	30	0.013942714	0.717441754	D3ZFX4	Phosphoglucomutase 3 (Predicted), isoform CRA_a OS=Rattus norvegicus GN=Pgm3 PE=3 SV=1	0
2605	30	0.001251644	0.723368889	D4A4R1	Protein Eml3 OS=Rattus norvegicus GN=Eml3 PE=4 SV=1	0
2661	30	0.008512675	-0.801197457	D4A533	Protein Tapt1 (Fragment) OS=Rattus norvegicus GN=Tapt1 PE=4 SV=2	1
2748	30	0.016515205	0.41484813	Q5M9H1	Leucine-rich repeat-containing protein 41 OS=Rattus norvegicus GN=Lrrc41 PE=2 SV=1	0
2830	30	0.037689442	0.210707753	B2RYW7	Protein Srp14 OS=Rattus norvegicus GN=Srp14 PE=2 SV=1	2
2831	30	0.006116028	0.300370272	B2RYE6	Uncharacterized protein OS=Rattus norvegicus PE=2 SV=1	0
2918	30	0.013153009	0.530819334	D4A2N1	Arginyl-tRNA--protein transferase 1 OS=Rattus norvegicus GN=Ate1 PE=3 SV=1	0
2955	30	0.004149482	0.30989095	F1LVX2	Protein Ehbp1 OS=Rattus norvegicus GN=Ehbp1 PE=4 SV=2	0
2968	30	0.15483972	0.104797287	Q62901	Arginine-glutamic acid dipeptide repeats protein OS=Rattus norvegicus GN=Rere PE=2 SV=2	2
2973	30	7.90539e-05	-0.6534787	D4A7D8	Protein Wdfy3 OS=Rattus norvegicus GN=Wdfy3 PE=4 SV=2	1
3013	30	0.008411151	0.478384437	D4AEL8	5-azacytidine induced gene 1 (Predicted), isoform CRA_a OS=Rattus norvegicus GN=Azi1 PE=4 SV=1	0
3042	30	0.886395568	0.0409036	Q4KM77	Etoposide-induced protein 2.4 homolog OS=Rattus norvegicus GN=Ei24 PE=2 SV=1	2
3199	30	0.007334438	0.23573218	F1LMX4	Calcium/calmodulin-dependent 3',5'-cyclic nucleotide phosphodiesterase 1C OS=Rattus norvegicus GN=Pde1c PE=4 SV=2	2
3525	30	0.004107725	-0.755487538	F1M9W9	Protein Trappc8 OS=Rattus norvegicus GN=Trappc8 PE=4 SV=2	1
3645	30	0.031540418	-0.65796944	D3ZT14	Protein Pikfyve OS=Rattus norvegicus GN=Pikfyve PE=4 SV=1	1
3698	30	0.001613999	-0.34459909	D4A8M4	Protein Lrch3 OS=Rattus norvegicus GN=Lrch3 PE=4 SV=2	1
4077	30	0.031786378	0.67030409	Q5XI67	F-box only protein 30 OS=Rattus norvegicus GN=Fbxo30 PE=2 SV=1	0

## Sheet: 60minutes
	Time	Pval	FoldChange	AccesionNumber	Identified.Proteins..4602.	colorCodes60
45	5	0.741707641	-0.007045517	G3V6G6	Synaptotagmin-like 4, isoform CRA_a OS=Rattus norvegicus GN=Sytl4 PE=4 SV=1	2		Non-regulated (Code 2)
67	5	0.593809347	-0.013038639	F1LNS0	A-kinase anchor protein SPHKAP (Fragment) OS=Rattus norvegicus GN=Sphkap PE=4 SV=2	2		Up-regulated (Code 0)
70	5	0.029173348	-0.182773547	P10354	Chromogranin-A OS=Rattus norvegicus GN=Chga PE=1 SV=1	2		Down-regulated (Code 1)
79	5	0.396443084	0.038250641	Q63081	Protein disulfide-isomerase A6 OS=Rattus norvegicus GN=Pdia6 PE=1 SV=2	2
82	5	0.000430202	-0.05701805	D4A450	Protein Bclaf1 OS=Rattus norvegicus GN=Bclaf1 PE=1 SV=2	2
90	5	0.012719284	0.129442219	P13668	Stathmin OS=Rattus norvegicus GN=Stmn1 PE=1 SV=2	2		p-sites regulated: 160
91	5	0.816462929	-0.005875909	Q5XFX0	Transgelin-2 OS=Rattus norvegicus GN=Tagln2 PE=2 SV=1	2		proteins with p-sites regulated: 145
106	5	0.143019311	0.018319218	B3DMA1	Atxn2l protein OS=Rattus norvegicus GN=Atxn2l PE=2 SV=1	2		Also regulated at protein level: 22
110	5	0.00782826	0.076878289	P09456	cAMP-dependent protein kinase type I-alpha regulatory subunit OS=Rattus norvegicus GN=Prkar1a PE=2 SV=2	2		Percentage: 15%
133	5	0.308730787	0.037058848	F1LW91	Protein Numa1 (Fragment) OS=Rattus norvegicus GN=Numa1 PE=4 SV=1	2
138	5	0.595693015	0.008959611	Q5M7V8	Thyroid hormone receptor-associated protein 3 OS=Rattus norvegicus GN=Thrap3 PE=1 SV=1	2
149	5	0.29161102	-0.023413967	D4A9D8	Oxysterol-binding protein OS=Rattus norvegicus GN=Osbp PE=1 SV=2	2
180	5	0.125043854	0.079799524	F1LNI8	Calcium/calmodulin-dependent protein kinase type II subunit beta OS=Rattus norvegicus GN=Camk2b PE=4 SV=1	2
181	5	0.014145648	0.103790443	Q499Q4	Phosphoglucomutase 1 OS=Rattus norvegicus GN=Pgm1 PE=2 SV=2	2
183	5	0.005827641	-0.071642374	F1LTD7	Protein Dennd4c OS=Rattus norvegicus GN=Dennd4c PE=4 SV=2	2
208	5	0.011607544	-0.081863898	Q07266	Drebrin OS=Rattus norvegicus GN=Dbn1 PE=1 SV=3	2
217	5	0.061025496	-0.261402106	O35314	Secretogranin-1 OS=Rattus norvegicus GN=Chgb PE=1 SV=2	2
235	5	0.003854794	0.209311758	D3ZAE5	ATPase, Ca++ transporting, plasma membrane 1, isoform CRA_b OS=Rattus norvegicus GN=Atp2b1 PE=3 SV=1	2
254	5	0.580220756	0.013265777	Q5M7W5	Microtubule-associated protein 4 OS=Rattus norvegicus GN=Map4 PE=1 SV=1	2
266	5	0.012835926	0.118570534	F1MAL5	Protein Irs2 OS=Rattus norvegicus GN=Irs2 PE=4 SV=2	2
277	5	0.163291764	0.061087665	Q6AXS5	Plasminogen activator inhibitor 1 RNA-binding protein OS=Rattus norvegicus GN=Serbp1 PE=1 SV=2	2
278	5	0.000219059	-0.123794029	D4AB03	Protein Fam120a OS=Rattus norvegicus GN=Fam120a PE=4 SV=2	2
279	5	0.559315143	0.028705817	F1LQI5	E3 ubiquitin-protein ligase UBR4 OS=Rattus norvegicus GN=Ubr4 PE=1 SV=1	2
282	5	0.332253762	-0.049164081	P62961	Nuclease-sensitive element-binding protein 1 OS=Rattus norvegicus GN=Ybx1 PE=1 SV=3	2
283	5	0.110636105	0.067904505	F1M062	Protein Larp1 (Fragment) OS=Rattus norvegicus GN=Larp1 PE=4 SV=2	2
295	5	0.118575531	-0.052255705	D3ZHJ6	Sarcoplasmic/endoplasmic reticulum calcium ATPase 3 OS=Rattus norvegicus GN=Atp2a3 PE=3 SV=2	2
333	5	0.025088585	-0.206255742	G3V9X2	G-protein signalling modulator 1 (AGS3-like, C. elegans), isoform CRA_c OS=Rattus norvegicus GN=Gpsm1 PE=4 SV=1	2
337	5	0.000997989	0.164146516	P63086	Mitogen-activated protein kinase 1 OS=Rattus norvegicus GN=Mapk1 PE=1 SV=3	2
341	5	0.172426409	-0.057686868	Q8VIL3	ZW10 interactor OS=Rattus norvegicus GN=Zwint PE=1 SV=1	2
344	5	0.39509782	-0.013923197	Q6P685	Eukaryotic translation initiation factor 2, subunit 2 (Beta) OS=Rattus norvegicus GN=Eif2s2 PE=2 SV=1	2
349	5	0.703955789	0.013309289	Q4KM74	Vesicle-trafficking protein SEC22b OS=Rattus norvegicus GN=Sec22b PE=1 SV=3	2
361	5	0.028893106	-0.114707789	D4A4P1	Myc box-dependent-interacting protein 1 OS=Rattus norvegicus GN=Bin1 PE=4 SV=2	2
365	5	0.002825959	-0.347207619	Q02356	AMP deaminase 2 OS=Rattus norvegicus GN=Ampd2 PE=2 SV=2	1
411	5	0.336313971	0.02783599	F1MAP9	E3 ubiquitin-protein ligase HUWE1 OS=Rattus norvegicus GN=Huwe1 PE=4 SV=2	2
412	5	0.381606104	0.043677618	D3ZPI4	GTPase activating RANGAP domain-like 4 (Predicted), isoform CRA_a OS=Rattus norvegicus GN=Rap1gap2 PE=4 SV=1	2
430	5	0.047602442	0.026977198	D3ZZZ9	Catenin (Cadherin associated protein), delta 1 (Predicted), isoform CRA_a OS=Rattus norvegicus GN=Ctnnd1 PE=1 SV=1	2
432	5	0.101655236	0.033743897	Q6PCT3	Tumor protein D54 OS=Rattus norvegicus GN=Tpd52l2 PE=2 SV=1	2
434	5	0.015679035	0.137875683	F1LPH1	Calpastatin OS=Rattus norvegicus GN=Cast PE=4 SV=1	2
439	5	0.267387583	-0.0314613	P09951	Synapsin-1 OS=Rattus norvegicus GN=Syn1 PE=1 SV=3	2
447	5	0.024814108	0.033755308	D3ZN76	Protein Sec16a OS=Rattus norvegicus GN=Sec16a PE=4 SV=1	2
461	5	0.006019725	0.090021534	Q6MG48	Protein PRRC2A OS=Rattus norvegicus GN=Prrc2a PE=1 SV=1	2
462	5	0.089204124	-0.052453292	B2RYP4	Protein Snx2 OS=Rattus norvegicus GN=Snx2 PE=2 SV=1	2
481	5	0.043799745	-0.12962636	G3V7X2	Secretogranin 2, isoform CRA_a OS=Rattus norvegicus GN=Scg2 PE=4 SV=1	2
500	5	0.903837511	0.003156099	D3ZVD8	Protein LOC100911205 OS=Rattus norvegicus GN=Hdac6 PE=4 SV=2	2
545	5	0.002296093	-0.212115867	F1M836	MAP/microtubule affinity-regulating kinase 3 OS=Rattus norvegicus GN=Mark3 PE=4 SV=1	2
561	5	0.944980923	0.001470507	Q9JJ19	Na(+)/H(+) exchange regulatory cofactor NHE-RF1 OS=Rattus norvegicus GN=Slc9a3r1 PE=1 SV=3	2
623	5	0.174226895	0.056189563	Q5XI28	Ribonucleoprotein PTB-binding 1 OS=Rattus norvegicus GN=Raver1 PE=2 SV=1	2
650	5	0.144512092	0.073645852	D3ZWS0	Protein Scrib OS=Rattus norvegicus GN=Scrib PE=4 SV=1	2
665	5	0.106781901	0.081986381	O55043	Rho guanine nucleotide exchange factor 7 OS=Rattus norvegicus GN=Arhgef7 PE=1 SV=1	2
694	5	0.036253331	-0.131341414	D3ZR53	Protein phosphatase 1 regulatory subunit 12 OS=Rattus norvegicus GN=Ppp1r12a PE=1 SV=2	2
725	5	0.000462639	-0.188325926	Q6AYN4	Phytanoyl-CoA hydroxylase-interacting protein-like OS=Rattus norvegicus GN=Phyhipl PE=2 SV=2	2
760	5	0.149462752	0.113916593	F1MAQ7	Protein Son OS=Rattus norvegicus GN=Son PE=4 SV=2	2
771	5	0.010737131	-0.214039184	F1LRS8	CD2-associated protein OS=Rattus norvegicus GN=Cd2ap PE=1 SV=2	2
775	5	0.739008728	-0.008732042	B2RZD4	60S ribosomal protein L34 OS=Rattus norvegicus GN=Rpl34 PE=2 SV=1	2
776	5	0.020291779	-0.050675067	D3ZLU0	Protein C2cd4c OS=Rattus norvegicus GN=C2cd4c PE=4 SV=1	2
797	5	0.110869812	0.13457495	Q5RJK5	Chromobox homolog 3 (HP1 gamma homolog, Drosophila) OS=Rattus norvegicus GN=Cbx3 PE=2 SV=1	2
828	5	0.137876309	-0.04333679	O08679	Serine/threonine-protein kinase MARK2 OS=Rattus norvegicus GN=Mark2 PE=1 SV=1	2
879	5	0.001155305	0.206119899	P21708-2	Isoform 2 of Mitogen-activated protein kinase 3 OS=Rattus norvegicus GN=Mapk3	2
883	5	0.753214395	-0.009742994	F8WFS9	Beta-adducin OS=Rattus norvegicus GN=Add2 PE=4 SV=1	2
890	5	0.00129019	-0.601535926	P80386	5'-AMP-activated protein kinase subunit beta-1 OS=Rattus norvegicus GN=Prkab1 PE=1 SV=4	1
922	5	0.003155209	0.222151541	D4A0C3	Protein Hid1 OS=Rattus norvegicus GN=Hid1 PE=4 SV=1	2
923	5	0.010598767	-0.2199765	F1LSH0	Protein Sympk OS=Rattus norvegicus GN=Sympk PE=4 SV=2	2
958	5	0.039963464	-0.049422444	D4A631	Brefeldin A-inhibited guanine nucleotide-exchange protein 1 OS=Rattus norvegicus GN=Arfgef1 PE=1 SV=1	2
965	5	0.686099865	0.045089675	D3ZZM1	Uncharacterized protein (Fragment) OS=Rattus norvegicus PE=4 SV=2	2
1006	5	0.298732855	0.066318282	F1LP80	Protein LOC100909521 OS=Rattus norvegicus GN=LOC100909521 PE=4 SV=2	2
1008	5	0.003769103	-0.180357721	M0RDY6	Protein LOC100360726 OS=Rattus norvegicus GN=LOC100360726 PE=4 SV=1	2
1025	5	0.033121318	0.140655845	D3ZJ32	Protein Esyt2 OS=Rattus norvegicus GN=Esyt2 PE=4 SV=2	2
1102	5	0.565287978	0.040789506	G3V6F5	ElaC homolog 2 (E. coli) OS=Rattus norvegicus GN=Elac2 PE=4 SV=1	2
1104	5	0.09101143	0.15332551	Q63396	Activated RNA polymerase II transcriptional coactivator p15 OS=Rattus norvegicus GN=Sub1 PE=2 SV=3	2
1108	5	0.02605735	0.161726203	P97526	Neurofibromin OS=Rattus norvegicus GN=Nf1 PE=1 SV=1	2
1200	5	0.000210457	-0.043359117	D3ZDU2	Protein Rptor OS=Rattus norvegicus GN=Rptor PE=4 SV=2	2
1227	5	0.283907597	0.077464827	F1LQ09	Protein Atl2 OS=Rattus norvegicus GN=Atl2 PE=4 SV=1	2
1259	5	0.065033494	-0.413381009	D4ABD7	Protein Trip11 OS=Rattus norvegicus GN=Trip11 PE=4 SV=2	2
1285	5	0.043570543	0.511506286	B2RYU7	Cbx5 protein OS=Rattus norvegicus GN=Cbx5 PE=2 SV=1	0
1310	5	0.007468324	0.132840947	P11345	RAF proto-oncogene serine/threonine-protein kinase OS=Rattus norvegicus GN=Raf1 PE=1 SV=1	2
1349	5	0.065074171	-0.167721739	F1LZG6	Protein Lrba (Fragment) OS=Rattus norvegicus GN=Lrba PE=4 SV=2	2
1355	5	0.108586112	0.109667531	D3ZFD0	Uncharacterized protein OS=Rattus norvegicus GN=Myo18a PE=1 SV=2	2
1369	5	0.000426865	-0.288991347	D3ZYD7	Protein Ccdc88a OS=Rattus norvegicus GN=Ccdc88a PE=4 SV=2	2
1385	5	0.006765557	0.227457196	D3ZHP6	Condensin complex subunit 1 OS=Rattus norvegicus GN=Ncapd2 PE=3 SV=1	2
1396	5	0.213897617	-0.058956122	Q6DGF2	Enthoprotin OS=Rattus norvegicus GN=Clint1 PE=2 SV=1	2
1399	5	0.059651733	-0.199591668	M0R7A6	Protein Itsn2 OS=Rattus norvegicus GN=Itsn2 PE=4 SV=1	2
1412	5	0.038952457	-0.174877445	P84903	Stromal interaction molecule 1 OS=Rattus norvegicus GN=Stim1 PE=1 SV=1	2
1416	5	0.02277459	0.195882579	Q5FVG8	GRAM domain-containing protein 3 OS=Rattus norvegicus GN=Gramd3 PE=2 SV=1	2
1443	5	0.541840447	0.026117578	Q6PDU1	Serine/arginine-rich splicing factor 2 OS=Rattus norvegicus GN=Srsf2 PE=1 SV=3	2
1446	5	0.030185611	-0.177185754	D3ZUK4	Protein Trim33 (Fragment) OS=Rattus norvegicus GN=Trim33 PE=4 SV=2	2
1479	5	0.00564471	-0.299061359	Q9QX67	Death-associated protein 1 OS=Rattus norvegicus GN=Dap PE=3 SV=3	2
1516	5	0.014106764	0.176935054	E9PTK8	Protein Lmo7 OS=Rattus norvegicus GN=Lmo7 PE=1 SV=1	2
1533	5	0.501986446	0.015409984	Q8R511-4	Isoform 4 of Formin-binding protein 1 OS=Rattus norvegicus GN=Fnbp1	2
1599	5	NA	NA	D3ZF34	Uncharacterized protein (Fragment) OS=Rattus norvegicus PE=4 SV=2	NA
1677	5	0.005351472	0.275049234	P19814	Trans-Golgi network integral membrane protein TGN38 OS=Rattus norvegicus GN=Ttgn1 PE=1 SV=1	2
1688	5	0.312119546	-0.049261073	D4ABN3	Synaptojanin-1 OS=Rattus norvegicus GN=Synj1 PE=4 SV=2	2
1733	5	0.526331728	0.041615707	B2RYA6	Papillary renal cell carcinoma (Translocation-associated) (Predicted) OS=Rattus norvegicus GN=Prcc PE=2 SV=1	2
1754	5	0.055823737	0.3479186	D4A0G7	Protein LOC100364984 OS=Rattus norvegicus GN=LOC100364984 PE=3 SV=1	2
1776	5	0.00852965	0.148373977	F1LSM3	WD repeat-containing protein 44 (Fragment) OS=Rattus norvegicus GN=Wdr44 PE=4 SV=1	2
1779	5	0.116965578	-0.313401498	O35828	Coronin-7 OS=Rattus norvegicus GN=Coro7 PE=2 SV=2	2
1805	5	0.018523094	0.255382805	Q5M7A4	Ubiquitin-like modifier-activating enzyme 5 OS=Rattus norvegicus GN=Uba5 PE=2 SV=1	2
1817	5	0.005867389	0.15836396	G3V6A2	Protein Slain2 OS=Rattus norvegicus GN=Slain2 PE=4 SV=1	2
1841	5	0.018224554	0.288390275	Q9JHY1	Junctional adhesion molecule A OS=Rattus norvegicus GN=F11r PE=2 SV=1	2
1968	5	0.358598295	0.028269262	P52632	Signal transducer and activator of transcription 5B OS=Rattus norvegicus GN=Stat5b PE=2 SV=1	2
1982	5	0.012887952	-0.232582448	F1M1D2	Protein Tab3 OS=Rattus norvegicus GN=Tab3 PE=4 SV=2	2
2005	5	0.00041084	0.279506001	G3V949	CAP-Gly domain-containing linker protein 2 OS=Rattus norvegicus GN=Clip2 PE=4 SV=1	2
2018	5	0.039753973	-0.181648148	F1M0J3	Sodium bicarbonate cotransporter 3 OS=Rattus norvegicus GN=Slc4a7 PE=4 SV=2	2
2029	5	0.060757955	0.316149718	D4AAG8	Protein Smchd1 OS=Rattus norvegicus GN=Smchd1 PE=4 SV=1	2
2033	5	0.022870471	-1.063546765	D3ZF86	Protein RGD1309903 (Fragment) OS=Rattus norvegicus GN=RGD1309903 PE=4 SV=2	1
2063	5	0.033493998	-0.112784263	F1LXS5	Protein Rcor1 (Fragment) OS=Rattus norvegicus GN=Rcor1 PE=4 SV=1	2
2067	5	0.004010843	0.16179936	B2GUY4	Epb4.9 protein OS=Rattus norvegicus GN=Dmtn PE=1 SV=1	2
2099	5	0.039261855	0.154378075	F1LR12	Protein Nav2 OS=Rattus norvegicus GN=Nav2 PE=4 SV=2	2
2101	5	0.001107566	0.241459704	D3ZBZ6	Dispatched homolog 2 (Drosophila) (Predicted), isoform CRA_d OS=Rattus norvegicus GN=Disp2 PE=4 SV=1	2
2201	5	0.037800335	0.183454487	Q5I034	Uncharacterized protein C12orf43 homolog OS=Rattus norvegicus PE=2 SV=1	2
2302	5	0.054764192	-0.157647154	Q68FU8	SURP and G-patch domain-containing protein 1 OS=Rattus norvegicus GN=Sugp1 PE=2 SV=1	2
2317	5	0.059444638	-0.202307489	O89038	Myocyte-specific enhancer factor 2D OS=Rattus norvegicus GN=Mef2d PE=1 SV=1	2
2345	5	0.00438505	-0.387585495	Q91ZQ0	Vacuole membrane protein 1 OS=Rattus norvegicus GN=Vmp1 PE=1 SV=1	1
2367	5	0.045100854	-0.326418794	D3Z8N9	Protein Asxl2 OS=Rattus norvegicus GN=Asxl2 PE=4 SV=2	1
2433	5	0.024204956	-0.283650021	F1LU97	Protein Sash1 OS=Rattus norvegicus GN=Sash1 PE=4 SV=2	2
2453	5	0.003434993	-0.639186037	F1MA21	CREB-regulated transcription coactivator 2 OS=Rattus norvegicus GN=Crtc2 PE=4 SV=1	1
2488	5	0.020290816	0.336628874	G3V9J7	Rab GTPase-binding effector protein 1 OS=Rattus norvegicus GN=Rabep1 PE=4 SV=1	0
2490	5	0.000252081	0.69556092	D3ZFX4	Phosphoglucomutase 3 (Predicted), isoform CRA_a OS=Rattus norvegicus GN=Pgm3 PE=3 SV=1	0
2561	5	0.138521267	0.14918	D3ZIE4	Protein Fyb OS=Rattus norvegicus GN=Fyb PE=4 SV=1	2
2605	5	0.001424214	0.495267836	D4A4R1	Protein Eml3 OS=Rattus norvegicus GN=Eml3 PE=4 SV=1	0
2661	5	0.024259567	-0.764114836	D4A533	Protein Tapt1 (Fragment) OS=Rattus norvegicus GN=Tapt1 PE=4 SV=2	1
2664	5	0.030058279	0.256101218	D4A3D8	Protein Xpc OS=Rattus norvegicus GN=Xpc PE=4 SV=1	2
2748	5	0.008309137	0.320199008	Q5M9H1	Leucine-rich repeat-containing protein 41 OS=Rattus norvegicus GN=Lrrc41 PE=2 SV=1	0
2830	5	0.014383589	0.416876788	B2RYW7	Protein Srp14 OS=Rattus norvegicus GN=Srp14 PE=2 SV=1	0
2831	5	0.002665911	0.357484726	B2RYE6	Uncharacterized protein OS=Rattus norvegicus PE=2 SV=1	0
2848	5	0.716996577	-0.031015194	D3ZKG0	Protein Kmt2b (Fragment) OS=Rattus norvegicus GN=Kmt2b PE=4 SV=2	2
2918	5	0.024852164	0.321509732	D4A2N1	Arginyl-tRNA--protein transferase 1 OS=Rattus norvegicus GN=Ate1 PE=3 SV=1	0
2935	5	0.649392325	-0.222216228	F1M804	Uncharacterized protein (Fragment) OS=Rattus norvegicus PE=4 SV=2	2
2960	5	0.006880895	-0.318629244	F1M8I7	Ena/VASP-like protein (Fragment) OS=Rattus norvegicus GN=Evl PE=4 SV=1	1
2973	5	0.00193	-0.477946357	D4A7D8	Protein Wdfy3 OS=Rattus norvegicus GN=Wdfy3 PE=4 SV=2	1
3013	5	0.001642012	0.401270791	D4AEL8	5-azacytidine induced gene 1 (Predicted), isoform CRA_a OS=Rattus norvegicus GN=Azi1 PE=4 SV=1	0
3042	5	0.757561207	-0.026877816	Q4KM77	Etoposide-induced protein 2.4 homolog OS=Rattus norvegicus GN=Ei24 PE=2 SV=1	2
3133	5	0.006608663	0.247362694	D3Z951	Protein Arhgap11a OS=Rattus norvegicus GN=Arhgap11a PE=4 SV=2	2
3139	5	0.150258793	-0.177432367	B1WBT4	Protein Srpk2 OS=Rattus norvegicus GN=Srpk2 PE=2 SV=1	2
3285	5	0.0049437	0.426275796	D3Z8N2	E3 ubiquitin-protein ligase RNF187 OS=Rattus norvegicus GN=Rnf187 PE=1 SV=2	0
3294	5	0.042388656	-0.326703022	D3ZK42	Echinoderm microtubule-associated protein-like 1 OS=Rattus norvegicus GN=Eml1 PE=4 SV=2	1
3337	5	NA	NA	F1LZV2	Uncharacterized protein (Fragment) OS=Rattus norvegicus PE=4 SV=2	NA
3525	5	0.007408676	-0.724856836	F1M9W9	Protein Trappc8 OS=Rattus norvegicus GN=Trappc8 PE=4 SV=2	1
3590	5	0.552644482	0.085039515	E9PSR7	Uncharacterized protein (Fragment) OS=Rattus norvegicus PE=4 SV=2	2
3685	5	NA	NA	F1LQH5	Uncharacterized protein (Fragment) OS=Rattus norvegicus PE=4 SV=2	NA
3698	5	0.011849554	-0.306110554	D4A8M4	Protein Lrch3 OS=Rattus norvegicus GN=Lrch3 PE=4 SV=2	1
3774	5	0.005887817	-0.823894455	D3ZFB1	Uncharacterized protein (Fragment) OS=Rattus norvegicus PE=4 SV=2	1
4325	5	0.5	-0.336073752	F1LUF2	Uncharacterized protein (Fragment) OS=Rattus norvegicus PE=4 SV=2	2
4346	5	NA	NA	F1M0U6	Uncharacterized protein (Fragment) OS=Rattus norvegicus PE=4 SV=2	NA
4432	5	NA	NA	F1LUV8	Uncharacterized protein (Fragment) OS=Rattus norvegicus PE=4 SV=2	NA
4542	5	NA	NA	E9PT39	Uncharacterized protein (Fragment) OS=Rattus norvegicus PE=4 SV=2	NA
