# Supplementary material for: Glucose-dependent phosphorylation signaling pathways and crosstalk to mitochondrial respiration in insulin secreting cells
Source: Cell Commun Signal. 2019 Feb 20;17:14. doi: 10.1186/s12964-019-0326-6 (PMC6381748; doi:10.1186/s12964-019-0326-6)
Supplement: Supplementary file 8 — Table S5. Gene ontology localization enrichment on significantly regulated phospho-proteins after 5, 30 and 60 min of glucose stimulation. Phospho-regulated proteins IDs (Uniprot KB) were matched to the corresponding genes. Subsequently genes were assigned to gene ontologies using Metacore®. The table displays a cell process enrichment analysis (p-value and false discovery rate, FDR) and the list of genes significantly regulated in every particular category. (XLS 415 kb) [file 12964_2019_326_MOESM8_ESM.xls]

## Sheet: GO Localizations
Enrichment analysis report
Enrichment by GO Localizations					5min Glucose				30min Glucose				60min Glucose
#	Localizations	Total	min(pValue)	Min FDR	p-value	FDR	In Data	Network Objects from Active Data	p-value	FDR	In Data	Network Objects from Active Data	p-value	FDR	In Data	Network Objects from Active Data
1	cytoplasmic part	11425	4.74457e-24	2.26791e-21	5.88154e-11	4.63466e-09	59	DENND4C, RanBP1, NUFIP2, IRS-2, OSBP1, SNX2, RNS2, KIAA1244, AMPK beta1, ERK2 (MAPK1), TAB182, Stathmin, HSPC148, Myopodin, BIN1 (Amphiphysin II), Gemin5, FBXO30, PRKAR1A, BAT2, VGF, Myosin Va, MUF1, STIM1, ERK1 (MAPK3), TRS85 homolog, TAGLN2, HZwint-1, SPAG9, TRIP11, GARNL4, WIRE, JAM1, c-Raf-1, SYNJ1, EPS15R, ANKS1, GAB2, eIF4G1, CLASP1, Spinophilin, HDAC6, eEF2, p120-catenin, CORO7, Myosin IXb…	8.74774e-22	1.87202e-19	85	SEC22B, DENND4C, RanBP1, Rap1GAP1, NUFIP2, IRS-2, PDE1C, LRCH3, OSBP1, TAPT1, SCRIB, KIAA1244, Cortactin, AMPK beta1, ERK2 (MAPK1), Stathmin, BIN1 (Amphiphysin II), SLC4A7, Gemin5, FBXO30, PRKAR1A, RAB37, BAT2, ATXN2L, UBR4, MUF1, Symplekin, NDRG1, ERK1 (MAPK3), TRS85 homolog, TAGLN2, GRAMD3, CRHSP-24, HZwint-1, Calpastatin, TNRC15, TRIP11, GARNL4, WIRE, JAM1, MAP4, EHBP1, CGI-55, CPEB4, DDEF1, H…	4.74457e-24	2.26791e-21	107	SEC22B, NUMA1, LRCH3, OSBP1, YB-1, Amylin, Myosin XVIIIA, PGMU, RPL34, AMPK beta1, Stathmin, BIN1 (Amphiphysin II), GPSM1, EVL, CD2AP, ATXN2L, Symplekin, MUF1, ERK1 (MAPK3), Chromogranin A, GRAMD3, VMP1, TNRC15, TRIP11, c-Raf-1, MAP4, CGI-55, Drebrin, PAF49, Menin, ERC2/CAST, TGOLN2, MARK2, SRP14, Enthoprotin, p120-catenin, CDC4L, CORO7, SYTL4, MARK3, RNF187, BETA-PIX, SLAP-130(ADAP), FAM120A, Ca…
2	cytosol	5618	1.25807e-23	5.38453e-21	1.98712e-15	7.82924e-13	47	DENND4C, RanBP1, NUFIP2, IRS-2, OSBP1, SNX2, AMPK beta1, ERK2 (MAPK1), TAB182, Stathmin, Myopodin, BIN1 (Amphiphysin II), Gemin5, FBXO30, PRKAR1A, BAT2, Myosin Va, MUF1, ERK1 (MAPK3), TRS85 homolog, TAGLN2, HZwint-1, SPAG9, GARNL4, WIRE, c-Raf-1, SYNJ1, EPS15R, ANKS1, GAB2, eIF4G1, CLASP1, HDAC6, eEF2, p120-catenin, CORO7, Myosin IXb, DOCK8, FXR2, BETA-PIX, ZCCHC6, FBXW7, CaMK II beta, UBE1DC1, R…	1.25807e-23	5.38453e-21	65	DENND4C, RanBP1, Rap1GAP1, NUFIP2, IRS-2, PDE1C, LRCH3, OSBP1, SCRIB, Cortactin, AMPK beta1, ERK2 (MAPK1), Stathmin, BIN1 (Amphiphysin II), Gemin5, FBXO30, PRKAR1A, BAT2, ATXN2L, UBR4, MUF1, Symplekin, NDRG1, ERK1 (MAPK3), TRS85 homolog, TAGLN2, CRHSP-24, HZwint-1, Calpastatin, TNRC15, GARNL4, WIRE, MAP4, EHBP1, CGI-55, DDEF1, HSF1, PAF49, EPS15R, Azi1, BIG1, SRP14, HDAC6, PIG8, 4.1N, CORO7, SYTL…	1.65119e-20	3.94635e-18	73	NUMA1, LRCH3, OSBP1, YB-1, PGMU, RPL34, AMPK beta1, Stathmin, BIN1 (Amphiphysin II), GPSM1, EVL, ATXN2L, Symplekin, MUF1, ERK1 (MAPK3), TNRC15, c-Raf-1, MAP4, CGI-55, PAF49, Menin, TGOLN2, SRP14, Enthoprotin, p120-catenin, CORO7, SYTL4, MARK3, RNF187, BETA-PIX, SLAP-130(ADAP), FAM120A, CaMK II beta, UBE1DC1, AMP deaminase 2, Raptor, DENND4C, SLAIN2, IRS-2, SCRIB, SNX2, TAB3, Beta adducin, ERK2 (M…
3	intracellular organelle	15461	3.08856e-19	4.92111e-17	3.0892e-09	1.01429e-07	66	DENND4C, RanBP1, NUFIP2, OSBP1, HP1 alpha, Intersectin 2, SNX2, RNS2, KIAA1244, AMPK beta1, ERK2 (MAPK1), TAB182, Stathmin, TORC2, HSPC148, Myopodin, BIN1 (Amphiphysin II), ALPK3, ATE1, Gemin5, PRKAR1A, BAZ1B, BAT2, Pinin, VGF, MEF2D, Myosin Va, MUF1, STIM1, ERK1 (MAPK3), TRS85 homolog, PMCA1, HZwint-1, SPAG9, BAF250A, TRIP11, GARNL4, WIRE, JAM1, c-Raf-1, SYNJ1, EPS15R, ANKS1, eIF4G1, CLASP1, MBD…	9.03229e-13	5.5226e-11	86	SEC22B, DENND4C, RanBP1, Rap1GAP1, NUFIP2, OSBP1, TAPT1, HP1 alpha, Intersectin 2, SCRIB, KIAA1244, Cortactin, AMPK beta1, ERK2 (MAPK1), Stathmin, BIN1 (Amphiphysin II), ATE1, SLC4A7, Gemin5, PRKAR1A, RAB37, BAT2, ATXN2L, UBR4, MEF2D, MUF1, Symplekin, NDRG1, HP1 gamma, AARSD1, ERK1 (MAPK3), TRS85 homolog, GRAMD3, CRHSP-24, HZwint-1, Calpastatin, TNRC15, TRIP11, GARNL4, WIRE, JAM1, MAP4, EHBP1, CG…	3.08856e-19	4.92111e-17	116	SEC22B, NUMA1, OSBP1, Intersectin 2, YB-1, Amylin, Myosin XVIIIA, PGMU, RPL34, AMPK beta1, Stathmin, BIN1 (Amphiphysin II), GPSM1, EVL, NAV2, CD2AP, ATXN2L, MEF2D, Symplekin, MUF1, HP1 gamma, SF4, ERK1 (MAPK3), Chromogranin A, GRAMD3, VMP1, TNRC15, TRIP11, c-Raf-1, MAP4, CGI-55, Drebrin, EML3, PAF49, Menin, ERC2/CAST, TGOLN2, MARK2, SRP14, Enthoprotin, p120-catenin, CDC4L, CORO7, SYTL4, RNF187, B…
4	organelle	16488	3.42721e-18	3.54284e-16	1.97895e-08	5.56932e-07	67	DENND4C, RanBP1, NUFIP2, OSBP1, HP1 alpha, Intersectin 2, SNX2, RNS2, KIAA1244, AMPK beta1, ERK2 (MAPK1), TAB182, Stathmin, TORC2, HSPC148, Myopodin, BIN1 (Amphiphysin II), ALPK3, ATE1, Gemin5, PRKAR1A, BAZ1B, BAT2, Pinin, VGF, MEF2D, Myosin Va, MUF1, STIM1, ERK1 (MAPK3), TRS85 homolog, TAGLN2, PMCA1, HZwint-1, SPAG9, BAF250A, TRIP11, GARNL4, WIRE, JAM1, c-Raf-1, SYNJ1, EPS15R, ANKS1, eIF4G1, CLA…	4.51184e-14	3.86213e-12	90	SEC22B, DENND4C, RanBP1, Rap1GAP1, NUFIP2, PDE1C, OSBP1, TAPT1, HP1 alpha, Intersectin 2, SCRIB, KIAA1244, Cortactin, AMPK beta1, ERK2 (MAPK1), Stathmin, BIN1 (Amphiphysin II), ATE1, SLC4A7, Gemin5, PRKAR1A, RAB37, BAT2, ATXN2L, UBR4, MEF2D, MUF1, Symplekin, NDRG1, HP1 gamma, AARSD1, ERK1 (MAPK3), TRS85 homolog, TAGLN2, GRAMD3, CRHSP-24, HZwint-1, Calpastatin, TNRC15, TRIP11, GARNL4, WIRE, JAM1, …	3.42721e-18	3.54284e-16	118	SEC22B, NUMA1, OSBP1, Intersectin 2, YB-1, Amylin, Myosin XVIIIA, PGMU, RPL34, AMPK beta1, Stathmin, BIN1 (Amphiphysin II), GPSM1, EVL, NAV2, CD2AP, ATXN2L, MEF2D, Symplekin, MUF1, HP1 gamma, SF4, ERK1 (MAPK3), Chromogranin A, GRAMD3, VMP1, TNRC15, TRIP11, c-Raf-1, MAP4, CGI-55, Drebrin, EML3, PAF49, Menin, ERC2/CAST, TGOLN2, MARK2, SRP14, Enthoprotin, p120-catenin, CDC4L, CORO7, SYTL4, MARK3, RN…
5	organelle part	10809	3.7059e-18	3.54284e-16	4.97744e-10	2.80159e-08	56	DENND4C, RanBP1, NUFIP2, OSBP1, HP1 alpha, Intersectin 2, SNX2, RNS2, KIAA1244, AMPK beta1, ERK2 (MAPK1), TAB182, Stathmin, TORC2, HSPC148, Myopodin, BIN1 (Amphiphysin II), Gemin5, PRKAR1A, BAZ1B, BAT2, Pinin, VGF, MEF2D, Myosin Va, STIM1, ERK1 (MAPK3), TRS85 homolog, HZwint-1, SPAG9, BAF250A, TRIP11, GARNL4, WIRE, c-Raf-1, SYNJ1, ANKS1, eIF4G1, CLASP1, MBD4, Spinophilin, HDAC6, eEF2, TRIP2, CORO…	1.03278e-09	3.40024e-08	67	SEC22B, DENND4C, RanBP1, Rap1GAP1, NUFIP2, OSBP1, TAPT1, HP1 alpha, Intersectin 2, SCRIB, KIAA1244, Cortactin, AMPK beta1, ERK2 (MAPK1), Stathmin, BIN1 (Amphiphysin II), SLC4A7, Gemin5, PRKAR1A, RAB37, BAT2, ATXN2L, UBR4, MEF2D, Symplekin, NDRG1, HP1 gamma, ERK1 (MAPK3), TRS85 homolog, GRAMD3, HZwint-1, TRIP11, GARNL4, WIRE, MAP4, DDEF1, EML3, HSF1, PAF49, Azi1, BIG1, SRP14, HDAC6, CDC4L, PIG8, C…	3.7059e-18	3.54284e-16	97	SEC22B, NUMA1, OSBP1, Intersectin 2, YB-1, Myosin XVIIIA, PGMU, RPL34, AMPK beta1, Stathmin, BIN1 (Amphiphysin II), GPSM1, NAV2, CD2AP, ATXN2L, MEF2D, Symplekin, HP1 gamma, SF4, ERK1 (MAPK3), Chromogranin A, GRAMD3, VMP1, TRIP11, c-Raf-1, MAP4, Drebrin, EML3, PAF49, Menin, TGOLN2, MARK2, SRP14, Enthoprotin, CDC4L, CORO7, SYTL4, RNF187, PRCC, TRAP150, CaMK II beta, Ca-ATPase3, Raptor, CLIP115, DEN…
6	intracellular organelle part	10517	5.56104e-17	4.4303e-15	6.72496e-10	3.31204e-08	55	DENND4C, RanBP1, NUFIP2, OSBP1, HP1 alpha, Intersectin 2, SNX2, RNS2, KIAA1244, AMPK beta1, ERK2 (MAPK1), TAB182, Stathmin, TORC2, HSPC148, Myopodin, BIN1 (Amphiphysin II), Gemin5, PRKAR1A, BAZ1B, BAT2, Pinin, VGF, MEF2D, Myosin Va, STIM1, ERK1 (MAPK3), TRS85 homolog, HZwint-1, SPAG9, BAF250A, TRIP11, GARNL4, WIRE, c-Raf-1, SYNJ1, ANKS1, eIF4G1, CLASP1, MBD4, Spinophilin, HDAC6, eEF2, TRIP2, CORO…	3.46009e-09	9.25573e-08	65	SEC22B, DENND4C, RanBP1, Rap1GAP1, NUFIP2, OSBP1, TAPT1, HP1 alpha, Intersectin 2, SCRIB, KIAA1244, Cortactin, AMPK beta1, ERK2 (MAPK1), Stathmin, BIN1 (Amphiphysin II), Gemin5, PRKAR1A, RAB37, BAT2, ATXN2L, UBR4, MEF2D, Symplekin, NDRG1, HP1 gamma, ERK1 (MAPK3), TRS85 homolog, GRAMD3, HZwint-1, TRIP11, GARNL4, WIRE, MAP4, DDEF1, EML3, HSF1, PAF49, Azi1, BIG1, SRP14, HDAC6, CDC4L, PIG8, CORO7, SY…	5.56104e-17	4.4303e-15	94	SEC22B, NUMA1, OSBP1, Intersectin 2, YB-1, Myosin XVIIIA, PGMU, RPL34, AMPK beta1, Stathmin, BIN1 (Amphiphysin II), GPSM1, NAV2, CD2AP, ATXN2L, MEF2D, Symplekin, HP1 gamma, SF4, ERK1 (MAPK3), Chromogranin A, GRAMD3, VMP1, TRIP11, c-Raf-1, MAP4, Drebrin, EML3, PAF49, Menin, TGOLN2, MARK2, SRP14, Enthoprotin, CDC4L, CORO7, SYTL4, RNF187, PRCC, TRAP150, CaMK II beta, Ca-ATPase3, Raptor, CLIP115, DEN…
7	membrane-bounded organelle	15250	2.10263e-16	1.43579e-14	7.56806e-09	2.2937e-07	65	DENND4C, RanBP1, NUFIP2, OSBP1, HP1 alpha, Intersectin 2, SNX2, RNS2, KIAA1244, AMPK beta1, ERK2 (MAPK1), TAB182, Stathmin, TORC2, HSPC148, Myopodin, BIN1 (Amphiphysin II), ALPK3, ATE1, Gemin5, BAZ1B, BAT2, Pinin, VGF, MEF2D, Myosin Va, MUF1, STIM1, ERK1 (MAPK3), TRS85 homolog, TAGLN2, PMCA1, HZwint-1, SPAG9, BAF250A, TRIP11, GARNL4, WIRE, JAM1, c-Raf-1, SYNJ1, EPS15R, ANKS1, eIF4G1, CLASP1, MBD4…	1.14089e-11	6.10374e-10	84	SEC22B, DENND4C, RanBP1, Rap1GAP1, NUFIP2, OSBP1, TAPT1, HP1 alpha, Intersectin 2, SCRIB, KIAA1244, Cortactin, AMPK beta1, ERK2 (MAPK1), Stathmin, BIN1 (Amphiphysin II), ATE1, SLC4A7, Gemin5, RAB37, BAT2, ATXN2L, UBR4, MEF2D, MUF1, Symplekin, NDRG1, HP1 gamma, AARSD1, ERK1 (MAPK3), TRS85 homolog, TAGLN2, CRHSP-24, HZwint-1, Calpastatin, TNRC15, TRIP11, GARNL4, WIRE, JAM1, MAP4, EHBP1, CGI-55, CPE…	2.10263e-16	1.43579e-14	112	SEC22B, NUMA1, OSBP1, Intersectin 2, YB-1, Amylin, Myosin XVIIIA, PGMU, RPL34, AMPK beta1, Stathmin, BIN1 (Amphiphysin II), GPSM1, EVL, NAV2, CD2AP, ATXN2L, MEF2D, Symplekin, MUF1, HP1 gamma, SF4, ERK1 (MAPK3), Chromogranin A, VMP1, TNRC15, TRIP11, c-Raf-1, MAP4, CGI-55, PAF49, Menin, ERC2/CAST, TGOLN2, MARK2, SRP14, Enthoprotin, p120-catenin, CDC4L, CORO7, SYTL4, MARK3, RNF187, BETA-PIX, SLAP-13…
8	vesicle	4988	2.51618e-16	1.50342e-14	2.19672e-06	2.99284e-05	31	DENND4C, Intersectin 2, SNX2, RNS2, KIAA1244, ERK2 (MAPK1), Stathmin, TORC2, BIN1 (Amphiphysin II), BAT2, VGF, Myosin Va, ERK1 (MAPK3), TRS85 homolog, TAGLN2, PMCA1, SPAG9, TRIP11, JAM1, SYNJ1, CLASP1, HDAC6, eEF2, p120-catenin, CORO7, FXR2, SKIP (SPHK1 interacting protein), VIPAR, CaMK II beta, PC4, CLIP115	1.23365e-09	3.77144e-08	43	SEC22B, DENND4C, Rap1GAP1, Intersectin 2, SCRIB, KIAA1244, Cortactin, ERK2 (MAPK1), Stathmin, BIN1 (Amphiphysin II), SLC4A7, RAB37, BAT2, UBR4, NDRG1, ERK1 (MAPK3), TRS85 homolog, TAGLN2, CRHSP-24, TNRC15, TRIP11, JAM1, MAP4, EHBP1, CGI-55, Azi1, SLC4A4, SRP14, HDAC6, CDC4L, CORO7, SYTL4, Rab11BP (WDR44), MARK3, SKIP (SPHK1 interacting protein), VIPAR, CaMK II beta, PC4, Synapsin I, Girdin, Secre…	2.51618e-16	1.50342e-14	63	SEC22B, NUMA1, Intersectin 2, YB-1, Amylin, Myosin XVIIIA, PGMU, RPL34, Stathmin, BIN1 (Amphiphysin II), EVL, CD2AP, ERK1 (MAPK3), Chromogranin A, TNRC15, TRIP11, MAP4, CGI-55, TGOLN2, SRP14, Enthoprotin, p120-catenin, CDC4L, CORO7, SYTL4, MARK3, TRAP150, CaMK II beta, CLIP115, DENND4C, EBP50, SCRIB, SNX2, KIAA1244, TAB3, Beta adducin, RNS2, ERK2 (MAPK1), SLC4A7, FAM148C, RAB37, BAT2, Secretogran…
9	intracellular non-membrane-bounded organelle	5123	9.47222e-16	4.52772e-14	5.0932e-13	6.68906e-11	42	RanBP1, NUFIP2, OSBP1, HP1 alpha, Intersectin 2, ERK2 (MAPK1), TAB182, Stathmin, Myopodin, BIN1 (Amphiphysin II), Gemin5, PRKAR1A, BAZ1B, Pinin, MEF2D, Myosin Va, STIM1, ERK1 (MAPK3), HZwint-1, SPAG9, BAF250A, TRIP11, GARNL4, WIRE, SYNJ1, ANKS1, eIF4G1, CLASP1, MBD4, Spinophilin, HDAC6, eEF2, TRIP2, Myosin IXb, FXR2, SKIP (SPHK1 interacting protein), FBXW7, hnRNP U, CaMK II beta, PC4, Raptor, CLI…	4.86448e-15	5.205e-13	52	RanBP1, NUFIP2, OSBP1, TAPT1, HP1 alpha, Intersectin 2, Cortactin, ERK2 (MAPK1), Stathmin, BIN1 (Amphiphysin II), Gemin5, PRKAR1A, ATXN2L, UBR4, MEF2D, Symplekin, NDRG1, HP1 gamma, ERK1 (MAPK3), GRAMD3, CRHSP-24, HZwint-1, TNRC15, TRIP11, GARNL4, WIRE, MAP4, DDEF1, EML3, HSF1, PAF49, ERC2/CAST, Azi1, BIG1, HDAC6, 4.1N, SYTL4, Rab11BP (WDR44), SKIP (SPHK1 interacting protein), p47, DAL1, ELAC2, FB…	9.47222e-16	4.52772e-14	63	NUMA1, OSBP1, Intersectin 2, YB-1, Myosin XVIIIA, PGMU, RPL34, Stathmin, BIN1 (Amphiphysin II), EVL, CD2AP, ATXN2L, MEF2D, Symplekin, HP1 gamma, ERK1 (MAPK3), GRAMD3, VMP1, TNRC15, TRIP11, MAP4, Drebrin, EML3, PAF49, Menin, ERC2/CAST, MARK2, SYTL4, SLAP-130(ADAP), PRCC, CaMK II beta, Raptor, CLIP115, SLAIN2, EBP50, HP1 alpha, TAPT1, Beta adducin, ERK2 (MAPK1), LARP1, PRKAR1A, MLCP (reg), Neurofib…
10	non-membrane-bounded organelle	5123	9.47222e-16	4.52772e-14	5.0932e-13	6.68906e-11	42	RanBP1, NUFIP2, OSBP1, HP1 alpha, Intersectin 2, ERK2 (MAPK1), TAB182, Stathmin, Myopodin, BIN1 (Amphiphysin II), Gemin5, PRKAR1A, BAZ1B, Pinin, MEF2D, Myosin Va, STIM1, ERK1 (MAPK3), HZwint-1, SPAG9, BAF250A, TRIP11, GARNL4, WIRE, SYNJ1, ANKS1, eIF4G1, CLASP1, MBD4, Spinophilin, HDAC6, eEF2, TRIP2, Myosin IXb, FXR2, SKIP (SPHK1 interacting protein), FBXW7, hnRNP U, CaMK II beta, PC4, Raptor, CLI…	4.86448e-15	5.205e-13	52	RanBP1, NUFIP2, OSBP1, TAPT1, HP1 alpha, Intersectin 2, Cortactin, ERK2 (MAPK1), Stathmin, BIN1 (Amphiphysin II), Gemin5, PRKAR1A, ATXN2L, UBR4, MEF2D, Symplekin, NDRG1, HP1 gamma, ERK1 (MAPK3), GRAMD3, CRHSP-24, HZwint-1, TNRC15, TRIP11, GARNL4, WIRE, MAP4, DDEF1, EML3, HSF1, PAF49, ERC2/CAST, Azi1, BIG1, HDAC6, 4.1N, SYTL4, Rab11BP (WDR44), SKIP (SPHK1 interacting protein), p47, DAL1, ELAC2, FB…	9.47222e-16	4.52772e-14	63	NUMA1, OSBP1, Intersectin 2, YB-1, Myosin XVIIIA, PGMU, RPL34, Stathmin, BIN1 (Amphiphysin II), EVL, CD2AP, ATXN2L, MEF2D, Symplekin, HP1 gamma, ERK1 (MAPK3), GRAMD3, VMP1, TNRC15, TRIP11, MAP4, Drebrin, EML3, PAF49, Menin, ERC2/CAST, MARK2, SYTL4, SLAP-130(ADAP), PRCC, CaMK II beta, Raptor, CLIP115, SLAIN2, EBP50, HP1 alpha, TAPT1, Beta adducin, ERK2 (MAPK1), LARP1, PRKAR1A, MLCP (reg), Neurofib…
11	endomembrane system	5482	1.04996e-13	4.56256e-12	0.000127644	0.0008524	29	DENND4C, RanBP1, OSBP1, HP1 alpha, SNX2, RNS2, KIAA1244, ERK2 (MAPK1), BIN1 (Amphiphysin II), VGF, Myosin Va, STIM1, ERK1 (MAPK3), TRS85 homolog, SPAG9, TRIP11, GARNL4, c-Raf-1, SYNJ1, EPS15R, CLASP1, HDAC6, eEF2, CORO7, VIPAR, FBXW7, CaMK II beta, ELKS, CLIP115	1.92592e-09	5.49531e-08	45	SEC22B, DENND4C, RanBP1, Rap1GAP1, OSBP1, TAPT1, HP1 alpha, KIAA1244, Cortactin, ERK2 (MAPK1), BIN1 (Amphiphysin II), RAB37, UBR4, NDRG1, HP1 gamma, ERK1 (MAPK3), TRS85 homolog, Calpastatin, TNRC15, TRIP11, GARNL4, EHBP1, CPEB4, EPS15R, ERC2/CAST, Azi1, BIG1, SRP14, HDAC6, CDC4L, PIG8, CORO7, SYTL4, Rab11BP (WDR44), ARL6IP2, p47, VIPAR, FBXW7, CaMK II beta, Synapsin I, Girdin, ELKS, Secretogranin…	1.04996e-13	4.56256e-12	62	SEC22B, NUMA1, OSBP1, YB-1, Amylin, Myosin XVIIIA, PGMU, RPL34, BIN1 (Amphiphysin II), GPSM1, HP1 gamma, ERK1 (MAPK3), Chromogranin A, VMP1, TNRC15, TRIP11, c-Raf-1, Menin, ERC2/CAST, TGOLN2, SRP14, Enthoprotin, CDC4L, CORO7, SYTL4, CaMK II beta, Ca-ATPase3, CLIP115, DENND4C, EBP50, HP1 alpha, TAPT1, SNX2, KIAA1244, TAB3, RNS2, ERK2 (MAPK1), FAM148C, RAB37, Secretogranin II, UBR4, VGF, STIM1, TRS…
12	cytoskeleton	2522	2.14615e-13	1.53092e-11	2.56959e-08	6.74947e-07	24	RanBP1, Intersectin 2, ERK2 (MAPK1), TAB182, Stathmin, Myopodin, BIN1 (Amphiphysin II), PRKAR1A, Pinin, Myosin Va, STIM1, ERK1 (MAPK3), SPAG9, TRIP11, GARNL4, WIRE, SYNJ1, CLASP1, Spinophilin, HDAC6, Myosin IXb, hnRNP U, CaMK II beta, CLIP115	2.14615e-13	1.53092e-11	35	RanBP1, TAPT1, Intersectin 2, Cortactin, ERK2 (MAPK1), Stathmin, BIN1 (Amphiphysin II), PRKAR1A, UBR4, Symplekin, NDRG1, HP1 gamma, ERK1 (MAPK3), GRAMD3, TRIP11, GARNL4, WIRE, MAP4, DDEF1, EML3, HSF1, ERC2/CAST, Azi1, HDAC6, 4.1N, SYTL4, Rab11BP (WDR44), p47, DAL1, CaMK II beta, hnRNP U, Synapsin I, Girdin, CLIP115, C17orf28	7.22527e-13	2.46691e-11	40	NUMA1, Intersectin 2, Myosin XVIIIA, PGMU, Stathmin, BIN1 (Amphiphysin II), EVL, CD2AP, Symplekin, HP1 gamma, ERK1 (MAPK3), GRAMD3, TRIP11, MAP4, Drebrin, EML3, ERC2/CAST, MARK2, SYTL4, SLAP-130(ADAP), CaMK II beta, CLIP115, SLAIN2, EBP50, TAPT1, Beta adducin, ERK2 (MAPK1), PRKAR1A, MLCP (reg), UBR4, STIM1, Dematin, GARNL4, SYNJ1, Azi1, HDAC6, Rab11BP (WDR44), Girdin, Synapsin I, C17orf28
13	cytoplasmic vesicle	2821	2.75652e-13	1.07684e-11	0.000142971	0.000913571	19	DENND4C, SNX2, RNS2, KIAA1244, ERK2 (MAPK1), BIN1 (Amphiphysin II), VGF, Myosin Va, ERK1 (MAPK3), TRS85 homolog, SPAG9, TRIP11, JAM1, HDAC6, eEF2, CORO7, VIPAR, CaMK II beta, CLIP115	4.73934e-08	1.0041e-06	29	SEC22B, DENND4C, Rap1GAP1, KIAA1244, ERK2 (MAPK1), BIN1 (Amphiphysin II), SLC4A7, RAB37, UBR4, NDRG1, ERK1 (MAPK3), TRS85 homolog, TNRC15, TRIP11, JAM1, EHBP1, Azi1, SRP14, HDAC6, CDC4L, CORO7, SYTL4, Rab11BP (WDR44), VIPAR, CaMK II beta, Synapsin I, Girdin, Secretogranin 1, CLIP115	2.75652e-13	1.07684e-11	43	SEC22B, Amylin, Myosin XVIIIA, PGMU, BIN1 (Amphiphysin II), EVL, CD2AP, ERK1 (MAPK3), Chromogranin A, TNRC15, TRIP11, TGOLN2, SRP14, Enthoprotin, CDC4L, CORO7, SYTL4, CaMK II beta, CLIP115, DENND4C, SNX2, KIAA1244, TAB3, Beta adducin, RNS2, ERK2 (MAPK1), SLC4A7, FAM148C, RAB37, Secretogranin II, UBR4, VGF, TRS85 homolog, Dematin, JAM1, Azi1, HDAC6, ERP5, Rab11BP (WDR44), Rabaptin-5, Girdin, Synap…
14	intracellular vesicle	2826	2.92864e-13	1.07684e-11	0.000146342	0.000913571	19	DENND4C, SNX2, RNS2, KIAA1244, ERK2 (MAPK1), BIN1 (Amphiphysin II), VGF, Myosin Va, ERK1 (MAPK3), TRS85 homolog, SPAG9, TRIP11, JAM1, HDAC6, eEF2, CORO7, VIPAR, CaMK II beta, CLIP115	4.92665e-08	1.0041e-06	29	SEC22B, DENND4C, Rap1GAP1, KIAA1244, ERK2 (MAPK1), BIN1 (Amphiphysin II), SLC4A7, RAB37, UBR4, NDRG1, ERK1 (MAPK3), TRS85 homolog, TNRC15, TRIP11, JAM1, EHBP1, Azi1, SRP14, HDAC6, CDC4L, CORO7, SYTL4, Rab11BP (WDR44), VIPAR, CaMK II beta, Synapsin I, Girdin, Secretogranin 1, CLIP115	2.92864e-13	1.07684e-11	43	SEC22B, Amylin, Myosin XVIIIA, PGMU, BIN1 (Amphiphysin II), EVL, CD2AP, ERK1 (MAPK3), Chromogranin A, TNRC15, TRIP11, TGOLN2, SRP14, Enthoprotin, CDC4L, CORO7, SYTL4, CaMK II beta, CLIP115, DENND4C, SNX2, KIAA1244, TAB3, Beta adducin, RNS2, ERK2 (MAPK1), SLC4A7, FAM148C, RAB37, Secretogranin II, UBR4, VGF, TRS85 homolog, Dematin, JAM1, Azi1, HDAC6, ERP5, Rab11BP (WDR44), Rabaptin-5, Girdin, Synap…
15	microtubule cytoskeleton	1366	2.92283e-11	1.38997e-09	3.27437e-06	4.16162e-05	15	RanBP1, Intersectin 2, ERK2 (MAPK1), Stathmin, BIN1 (Amphiphysin II), Myosin Va, STIM1, SPAG9, GARNL4, SYNJ1, CLASP1, HDAC6, hnRNP U, CaMK II beta, CLIP115	2.92283e-11	1.38997e-09	24	RanBP1, TAPT1, Intersectin 2, Cortactin, ERK2 (MAPK1), Stathmin, BIN1 (Amphiphysin II), UBR4, NDRG1, HP1 gamma, GRAMD3, GARNL4, MAP4, EML3, HSF1, Azi1, HDAC6, SYTL4, Rab11BP (WDR44), CaMK II beta, hnRNP U, Girdin, CLIP115, C17orf28	1.01458e-08	2.10857e-07	24	NUMA1, Intersectin 2, Stathmin, BIN1 (Amphiphysin II), HP1 gamma, GRAMD3, MAP4, EML3, SYTL4, CaMK II beta, CLIP115, SLAIN2, TAPT1, ERK2 (MAPK1), MLCP (reg), UBR4, STIM1, GARNL4, SYNJ1, Azi1, HDAC6, Rab11BP (WDR44), Girdin, C17orf28
16	plasma membrane bounded cell projection	2551	3.89929e-11	3.8408e-09	3.89929e-11	3.8408e-09	28	RanBP1, SNX2, ZDHHC5, ERK2 (MAPK1), Stathmin, BIN1 (Amphiphysin II), PRKAR1A, VGF, Myosin Va, STIM1, ERK1 (MAPK3), PMCA1, HZwint-1, TRIP11, GARNL4, c-Raf-1, SYNJ1, ANKS1, Spinophilin, HDAC6, p120-catenin, Myosin IXb, DOCK8, FXR2, BETA-PIX, CaMK II beta, Raptor, CLIP115	5.03493e-09	1.26762e-07	29	RanBP1, Rap1GAP1, PDE1C, TAPT1, SCRIB, Cortactin, ERK2 (MAPK1), Stathmin, BIN1 (Amphiphysin II), SLC4A7, PRKAR1A, ERK1 (MAPK3), HZwint-1, TNRC15, TRIP11, GARNL4, MAP4, CPEB4, DDEF1, ERC2/CAST, Azi1, HDAC6, BETA-PIX, DAL1, CaMK II beta, Synapsin I, Girdin, Raptor, CLIP115	3.88205e-10	1.09154e-08	36	NUMA1, YB-1, Stathmin, BIN1 (Amphiphysin II), EVL, CD2AP, ERK1 (MAPK3), TNRC15, TRIP11, c-Raf-1, MAP4, Drebrin, ERC2/CAST, p120-catenin, BETA-PIX, SCN7A, CaMK II beta, Raptor, CLIP115, EBP50, TAPT1, SCRIB, SNX2, ERK2 (MAPK1), SLC4A7, PRKAR1A, Neurofibromin, VGF, STIM1, Dematin, GARNL4, SYNJ1, Azi1, HDAC6, Girdin, Synapsin I
17	cell projection	2624	7.5637e-11	4.96683e-09	7.5637e-11	4.96683e-09	28	RanBP1, SNX2, ZDHHC5, ERK2 (MAPK1), Stathmin, BIN1 (Amphiphysin II), PRKAR1A, VGF, Myosin Va, STIM1, ERK1 (MAPK3), PMCA1, HZwint-1, TRIP11, GARNL4, c-Raf-1, SYNJ1, ANKS1, Spinophilin, HDAC6, p120-catenin, Myosin IXb, DOCK8, FXR2, BETA-PIX, CaMK II beta, Raptor, CLIP115	9.51521e-09	2.26251e-07	29	RanBP1, Rap1GAP1, PDE1C, TAPT1, SCRIB, Cortactin, ERK2 (MAPK1), Stathmin, BIN1 (Amphiphysin II), SLC4A7, PRKAR1A, ERK1 (MAPK3), HZwint-1, TNRC15, TRIP11, GARNL4, MAP4, CPEB4, DDEF1, ERC2/CAST, Azi1, HDAC6, BETA-PIX, DAL1, CaMK II beta, Synapsin I, Girdin, Raptor, CLIP115	8.39591e-10	2.11223e-08	36	NUMA1, YB-1, Stathmin, BIN1 (Amphiphysin II), EVL, CD2AP, ERK1 (MAPK3), TNRC15, TRIP11, c-Raf-1, MAP4, Drebrin, ERC2/CAST, p120-catenin, BETA-PIX, SCN7A, CaMK II beta, Raptor, CLIP115, EBP50, TAPT1, SCRIB, SNX2, ERK2 (MAPK1), SLC4A7, PRKAR1A, Neurofibromin, VGF, STIM1, Dematin, GARNL4, SYNJ1, Azi1, HDAC6, Girdin, Synapsin I
18	intracellular membrane-bounded organelle	13370	1.14632e-10	3.65292e-09	3.09708e-07	5.8107e-06	58	DENND4C, RanBP1, NUFIP2, OSBP1, HP1 alpha, SNX2, RNS2, KIAA1244, AMPK beta1, ERK2 (MAPK1), TAB182, TORC2, HSPC148, Myopodin, BIN1 (Amphiphysin II), ALPK3, ATE1, Gemin5, BAZ1B, BAT2, Pinin, VGF, MEF2D, Myosin Va, MUF1, STIM1, ERK1 (MAPK3), TRS85 homolog, PMCA1, HZwint-1, BAF250A, TRIP11, GARNL4, WIRE, c-Raf-1, EPS15R, ANKS1, eIF4G1, CLASP1, MBD4, Spinophilin, HDAC6, eEF2, p120-catenin, TRIP2, CORO…	2.64004e-08	5.94703e-07	73	SEC22B, DENND4C, RanBP1, Rap1GAP1, NUFIP2, OSBP1, TAPT1, HP1 alpha, SCRIB, KIAA1244, Cortactin, AMPK beta1, ERK2 (MAPK1), BIN1 (Amphiphysin II), ATE1, Gemin5, RAB37, BAT2, ATXN2L, UBR4, MEF2D, MUF1, Symplekin, NDRG1, HP1 gamma, AARSD1, ERK1 (MAPK3), TRS85 homolog, HZwint-1, Calpastatin, TNRC15, TRIP11, GARNL4, WIRE, CGI-55, CPEB4, DDEF1, HSF1, PAF49, EPS15R, PHYHIPL, ERC2/CAST, Azi1, BIG1, SRP14,…	1.14632e-10	3.65292e-09	96	SEC22B, NUMA1, OSBP1, YB-1, Myosin XVIIIA, RPL34, AMPK beta1, BIN1 (Amphiphysin II), GPSM1, NAV2, ATXN2L, MEF2D, Symplekin, MUF1, HP1 gamma, SF4, ERK1 (MAPK3), Chromogranin A, VMP1, TNRC15, TRIP11, c-Raf-1, CGI-55, PAF49, Menin, ERC2/CAST, TGOLN2, MARK2, SRP14, Enthoprotin, p120-catenin, CDC4L, CORO7, SYTL4, RNF187, BETA-PIX, SLAP-130(ADAP), FAM120A, PRCC, TRAP150, CaMK II beta, Ca-ATPase3, UBE1D…
19	cytoplasm	18689	1.30712e-10	5.59449e-09	3.68023e-06	4.53129e-05	68	DENND4C, RanBP1, NUFIP2, IRS-2, OSBP1, HP1 alpha, Intersectin 2, SNX2, RNS2, ZDHHC5, KIAA1244, AMPK beta1, ERK2 (MAPK1), TAB182, Stathmin, TORC2, HSPC148, Myopodin, BIN1 (Amphiphysin II), ATE1, Gemin5, FBXO30, HGK(MAP4K4), PRKAR1A, BAT2, Pinin, VGF, MEF2D, Myosin Va, MUF1, STIM1, ERK1 (MAPK3), TRS85 homolog, TAGLN2, HZwint-1, SPAG9, TRIP11, GARNL4, WIRE, JAM1, c-Raf-1, SYNJ1, EPS15R, ANKS1, GAB2,…	1.30712e-10	5.59449e-09	91	SEC22B, DENND4C, RanBP1, Rap1GAP1, NUFIP2, IRS-2, PDE1C, LRCH3, OSBP1, TAPT1, HP1 alpha, Intersectin 2, SCRIB, KIAA1244, Cortactin, AMPK beta1, ERK2 (MAPK1), Stathmin, BIN1 (Amphiphysin II), ATE1, SLC4A7, Gemin5, FBXO30, PRKAR1A, RAB37, BAT2, ATXN2L, UBR4, MEF2D, MUF1, Symplekin, NDRG1, AARSD1, ERK1 (MAPK3), TRS85 homolog, TAGLN2, GRAMD3, CRHSP-24, HZwint-1, Calpastatin, TNRC15, TRIP11, GARNL4, W…	4.72314e-09	1.02621e-07	113	SEC22B, NUMA1, LRCH3, OSBP1, Intersectin 2, YB-1, Amylin, Myosin XVIIIA, PGMU, RPL34, AMPK beta1, Stathmin, BIN1 (Amphiphysin II), GPSM1, EVL, CD2AP, ATXN2L, MEF2D, Symplekin, MUF1, ERK1 (MAPK3), Chromogranin A, GRAMD3, VMP1, TNRC15, TRIP11, c-Raf-1, MAP4, CGI-55, Drebrin, EML3, PAF49, Menin, ERC2/CAST, TGOLN2, MARK2, SRP14, Enthoprotin, p120-catenin, CDC4L, CORO7, SYTL4, MARK3, RNF187, BETA-PIX,…
20	neuron part	1998	2.11782e-10	6.32699e-09	1.5333e-09	5.492e-08	23	RanBP1, ZDHHC5, ERK2 (MAPK1), Stathmin, BIN1 (Amphiphysin II), VGF, Myosin Va, STIM1, PMCA1, HZwint-1, BAF250A, GARNL4, SYNJ1, ANKS1, Spinophilin, HDAC6, p120-catenin, FXR2, BETA-PIX, CaMK II beta, Raptor, ELKS, CLIP115	4.86378e-10	1.73475e-08	27	RanBP1, Rap1GAP1, PDE1C, SCRIB, Cortactin, ERK2 (MAPK1), Stathmin, BIN1 (Amphiphysin II), SLC4A7, RAB37, HZwint-1, TNRC15, GARNL4, MAP4, CPEB4, DDEF1, ERC2/CAST, HDAC6, 4.1N, SYTL4, BETA-PIX, DAL1, CaMK II beta, Synapsin I, Raptor, ELKS, CLIP115	2.11782e-10	6.32699e-09	32	NUMA1, YB-1, Amylin, Stathmin, BIN1 (Amphiphysin II), TNRC15, MAP4, Drebrin, ERC2/CAST, p120-catenin, SYTL4, BETA-PIX, CaMK II beta, Raptor, CLIP115, EBP50, SCRIB, Beta adducin, ERK2 (MAPK1), SLC4A7, FAM148C, RAB37, Neurofibromin, Secretogranin II, VGF, STIM1, Dematin, GARNL4, SYNJ1, HDAC6, Synapsin I, ELKS
21	cytoskeletal part	1938	2.4766e-10	9.63622e-09	2.74795e-08	6.76684e-07	21	RanBP1, Intersectin 2, ERK2 (MAPK1), Stathmin, Myopodin, BIN1 (Amphiphysin II), PRKAR1A, Pinin, Myosin Va, STIM1, SPAG9, GARNL4, WIRE, SYNJ1, CLASP1, Spinophilin, HDAC6, Myosin IXb, hnRNP U, CaMK II beta, CLIP115	2.4766e-10	9.63622e-09	27	RanBP1, TAPT1, Intersectin 2, Cortactin, ERK2 (MAPK1), Stathmin, BIN1 (Amphiphysin II), PRKAR1A, UBR4, NDRG1, HP1 gamma, GRAMD3, GARNL4, WIRE, MAP4, DDEF1, EML3, HSF1, Azi1, HDAC6, SYTL4, Rab11BP (WDR44), CaMK II beta, hnRNP U, Girdin, CLIP115, C17orf28	4.49466e-10	1.19358e-08	31	NUMA1, Intersectin 2, Myosin XVIIIA, Stathmin, BIN1 (Amphiphysin II), CD2AP, HP1 gamma, GRAMD3, MAP4, Drebrin, EML3, MARK2, SYTL4, CaMK II beta, CLIP115, SLAIN2, TAPT1, Beta adducin, ERK2 (MAPK1), PRKAR1A, MLCP (reg), UBR4, STIM1, Dematin, GARNL4, SYNJ1, Azi1, HDAC6, Rab11BP (WDR44), Girdin, C17orf28
22	protein-containing complex	6196	1.38258e-09	5.492e-08	1.38258e-09	5.492e-08	41	DENND4C, NUFIP2, IRS-2, HP1 alpha, SNX2, AMPK beta1, ERK2 (MAPK1), TAB182, HSPC148, Myopodin, BIN1 (Amphiphysin II), Gemin5, PRKAR1A, Pinin, Myosin Va, STIM1, ERK1 (MAPK3), TRS85 homolog, HZwint-1, BAF250A, SYNJ1, EPS15R, GAB2, eIF4G1, CLASP1, Spinophilin, HDAC6, eEF2, p120-catenin, TRIP2, Myosin IXb, FXR2, BETA-PIX, VIPAR, FBXW7, hnRNP U, PC4, SASH1, Raptor, ELKS, CLIP115	8.76702e-07	1.17259e-05	43	SEC22B, DENND4C, NUFIP2, IRS-2, HP1 alpha, SCRIB, Cortactin, AMPK beta1, ERK2 (MAPK1), BIN1 (Amphiphysin II), Gemin5, PRKAR1A, ATXN2L, Symplekin, ERK1 (MAPK3), TRS85 homolog, CRHSP-24, HZwint-1, TNRC15, MAP4, CPEB4, DDEF1, HSF1, PAF49, EPS15R, ERC2/CAST, BIG1, SRP14, HDAC6, 4.1N, BETA-PIX, RERE, p47, CBP80, VIPAR, FBXW7, hnRNP U, PC4, SASH1, Raptor, DOT1, ELKS, CLIP115	3.36921e-06	3.57885e-05	51	SEC22B, NUMA1, YB-1, Myosin XVIIIA, RPL34, AMPK beta1, BIN1 (Amphiphysin II), GPSM1, CD2AP, ATXN2L, Symplekin, SF4, ERK1 (MAPK3), TNRC15, MAP4, PAF49, Menin, ERC2/CAST, SRP14, p120-catenin, BETA-PIX, SCN7A, TRAP150, Raptor, CLIP115, DENND4C, IRS-2, HP1 alpha, SCRIB, SNX2, Beta adducin, ERK2 (MAPK1), LARP1, PRKAR1A, MLCP (reg), Neurofibromin, STIM1, CoREST, TRS85 homolog, eIF2S2, SYNJ1, XPC, BIG1,…
23	neuron projection	1643	1.50578e-09	5.492e-08	1.50578e-09	5.492e-08	21	RanBP1, ZDHHC5, ERK2 (MAPK1), Stathmin, BIN1 (Amphiphysin II), VGF, Myosin Va, STIM1, PMCA1, HZwint-1, GARNL4, SYNJ1, ANKS1, Spinophilin, HDAC6, p120-catenin, FXR2, BETA-PIX, CaMK II beta, Raptor, CLIP115	1.58258e-07	2.82226e-06	21	RanBP1, Rap1GAP1, Cortactin, ERK2 (MAPK1), Stathmin, BIN1 (Amphiphysin II), SLC4A7, HZwint-1, TNRC15, GARNL4, MAP4, CPEB4, DDEF1, ERC2/CAST, HDAC6, BETA-PIX, DAL1, CaMK II beta, Synapsin I, Raptor, CLIP115	1.21383e-06	1.52686e-05	23	NUMA1, YB-1, Stathmin, BIN1 (Amphiphysin II), TNRC15, MAP4, Drebrin, ERC2/CAST, p120-catenin, BETA-PIX, CaMK II beta, Raptor, CLIP115, EBP50, ERK2 (MAPK1), SLC4A7, Neurofibromin, VGF, STIM1, GARNL4, SYNJ1, HDAC6, Synapsin I
24	intracellular part	22336	1.55091e-09	3.70668e-08	6.07571e-06	6.64953e-05	74	DENND4C, RanBP1, NUFIP2, IRS-2, OSBP1, HP1 alpha, Intersectin 2, SNX2, RNS2, ZDHHC5, KIAA1244, AMPK beta1, ERK2 (MAPK1), TAB182, Stathmin, TORC2, HSPC148, Myopodin, BIN1 (Amphiphysin II), ALPK3, ATE1, Gemin5, FBXO30, HGK(MAP4K4), PRKAR1A, BAZ1B, BAT2, Pinin, VGF, MEF2D, Myosin Va, MUF1, STIM1, ERK1 (MAPK3), TRS85 homolog, TAGLN2, PMCA1, HZwint-1, SPAG9, BAF250A, TRIP11, GARNL4, WIRE, JAM1, c-Raf-…	7.96995e-08	1.55052e-06	95	SEC22B, DENND4C, RanBP1, Rap1GAP1, NUFIP2, IRS-2, PDE1C, LRCH3, OSBP1, TAPT1, HP1 alpha, Intersectin 2, SCRIB, KIAA1244, Cortactin, AMPK beta1, ERK2 (MAPK1), Stathmin, BIN1 (Amphiphysin II), ATE1, SLC4A7, Gemin5, FBXO30, PRKAR1A, RAB37, BAT2, ATXN2L, UBR4, MEF2D, MUF1, Symplekin, NDRG1, HP1 gamma, AARSD1, ERK1 (MAPK3), TRS85 homolog, TAGLN2, GRAMD3, CRHSP-24, HZwint-1, Calpastatin, TNRC15, TRIP11…	1.55091e-09	3.70668e-08	124	SEC22B, NUMA1, LRCH3, OSBP1, Intersectin 2, YB-1, Amylin, Myosin XVIIIA, PGMU, RPL34, AMPK beta1, Stathmin, BIN1 (Amphiphysin II), GPSM1, EVL, NAV2, CD2AP, ATXN2L, MEF2D, Symplekin, MUF1, HP1 gamma, SF4, ERK1 (MAPK3), Chromogranin A, GRAMD3, VMP1, TNRC15, TRIP11, c-Raf-1, MAP4, CGI-55, Drebrin, EML3, PAF49, Menin, ERC2/CAST, TGOLN2, MARK2, SRP14, Enthoprotin, p120-catenin, CDC4L, CORO7, SYTL4, MA…
25	nuclear part	5051	4.06314e-09	9.24848e-08	2.4824e-07	4.89034e-06	33	RanBP1, NUFIP2, OSBP1, HP1 alpha, AMPK beta1, ERK2 (MAPK1), TAB182, TORC2, HSPC148, BIN1 (Amphiphysin II), Gemin5, BAZ1B, BAT2, Pinin, MEF2D, ERK1 (MAPK3), HZwint-1, BAF250A, TRIP11, GARNL4, WIRE, c-Raf-1, ANKS1, MBD4, Spinophilin, HDAC6, TRIP2, ZCCHC6, FBXW7, hnRNP U, CaMK II beta, PC4, Raptor	7.75801e-07	1.10681e-05	38	RanBP1, NUFIP2, OSBP1, HP1 alpha, SCRIB, AMPK beta1, ERK2 (MAPK1), BIN1 (Amphiphysin II), Gemin5, BAT2, ATXN2L, UBR4, MEF2D, Symplekin, HP1 gamma, ERK1 (MAPK3), HZwint-1, TRIP11, GARNL4, WIRE, HSF1, PAF49, BIG1, HDAC6, PIG8, SYTL4, AF-6, RERE, p47, CBP80, ELAC2, FBXW7, CaMK II beta, hnRNP U, PC4, Synapsin I, Raptor, DOT1	4.06314e-09	9.24848e-08	51	NUMA1, OSBP1, YB-1, AMPK beta1, BIN1 (Amphiphysin II), GPSM1, NAV2, ATXN2L, MEF2D, Symplekin, HP1 gamma, SF4, ERK1 (MAPK3), VMP1, TRIP11, c-Raf-1, PAF49, Menin, TGOLN2, MARK2, Enthoprotin, SYTL4, RNF187, PRCC, TRAP150, CaMK II beta, Ca-ATPase3, Raptor, HP1 alpha, SCRIB, ERK2 (MAPK1), MLCP (reg), BAT2, Neurofibromin, SON, UBR4, CoREST, GARNL4, SRPK2, XPC, TIF1-gamma, BIG1, HDAC6, PIG8, SFRS2 (SC-3…
26	nucleoplasm	3766	1.11227e-08	2.21527e-07	2.39108e-07	4.89034e-06	28	NUFIP2, OSBP1, HP1 alpha, AMPK beta1, ERK2 (MAPK1), TORC2, HSPC148, Gemin5, BAZ1B, BAT2, Pinin, MEF2D, ERK1 (MAPK3), HZwint-1, BAF250A, TRIP11, WIRE, c-Raf-1, ANKS1, MBD4, Spinophilin, HDAC6, TRIP2, ZCCHC6, FBXW7, hnRNP U, CaMK II beta, Raptor	6.32042e-07	9.32807e-06	32	NUFIP2, OSBP1, HP1 alpha, SCRIB, AMPK beta1, ERK2 (MAPK1), Gemin5, BAT2, ATXN2L, UBR4, MEF2D, Symplekin, HP1 gamma, ERK1 (MAPK3), HZwint-1, TRIP11, WIRE, HSF1, PAF49, BIG1, HDAC6, SYTL4, AF-6, RERE, p47, CBP80, ELAC2, FBXW7, CaMK II beta, hnRNP U, Raptor, DOT1	1.11227e-08	2.21527e-07	42	NUMA1, OSBP1, YB-1, AMPK beta1, GPSM1, NAV2, ATXN2L, MEF2D, Symplekin, HP1 gamma, SF4, ERK1 (MAPK3), TRIP11, c-Raf-1, PAF49, Menin, TGOLN2, MARK2, Enthoprotin, SYTL4, RNF187, PRCC, TRAP150, CaMK II beta, Raptor, HP1 alpha, SCRIB, ERK2 (MAPK1), MLCP (reg), BAT2, SON, UBR4, CoREST, SRPK2, XPC, TIF1-gamma, BIG1, HDAC6, SFRS2 (SC-35), Asxl2, STAT5B, ELAC2
27	intracellular	22775	1.38645e-08	2.65089e-07	2.21531e-05	0.000193963	74	DENND4C, RanBP1, NUFIP2, IRS-2, OSBP1, HP1 alpha, Intersectin 2, SNX2, RNS2, ZDHHC5, KIAA1244, AMPK beta1, ERK2 (MAPK1), TAB182, Stathmin, TORC2, HSPC148, Myopodin, BIN1 (Amphiphysin II), ALPK3, ATE1, Gemin5, FBXO30, HGK(MAP4K4), PRKAR1A, BAZ1B, BAT2, Pinin, VGF, MEF2D, Myosin Va, MUF1, STIM1, ERK1 (MAPK3), TRS85 homolog, TAGLN2, PMCA1, HZwint-1, SPAG9, BAF250A, TRIP11, GARNL4, WIRE, JAM1, c-Raf-…	4.36971e-07	6.67941e-06	95	SEC22B, DENND4C, RanBP1, Rap1GAP1, NUFIP2, IRS-2, PDE1C, LRCH3, OSBP1, TAPT1, HP1 alpha, Intersectin 2, SCRIB, KIAA1244, Cortactin, AMPK beta1, ERK2 (MAPK1), Stathmin, BIN1 (Amphiphysin II), ATE1, SLC4A7, Gemin5, FBXO30, PRKAR1A, RAB37, BAT2, ATXN2L, UBR4, MEF2D, MUF1, Symplekin, NDRG1, HP1 gamma, AARSD1, ERK1 (MAPK3), TRS85 homolog, TAGLN2, GRAMD3, CRHSP-24, HZwint-1, Calpastatin, TNRC15, TRIP11…	1.38645e-08	2.65089e-07	124	SEC22B, NUMA1, LRCH3, OSBP1, Intersectin 2, YB-1, Amylin, Myosin XVIIIA, PGMU, RPL34, AMPK beta1, Stathmin, BIN1 (Amphiphysin II), GPSM1, EVL, NAV2, CD2AP, ATXN2L, MEF2D, Symplekin, MUF1, HP1 gamma, SF4, ERK1 (MAPK3), Chromogranin A, GRAMD3, VMP1, TNRC15, TRIP11, c-Raf-1, MAP4, CGI-55, Drebrin, EML3, PAF49, Menin, ERC2/CAST, TGOLN2, MARK2, SRP14, Enthoprotin, p120-catenin, CDC4L, CORO7, SYTL4, MA…
28	nuclear lumen	4607	1.71511e-08	3.15317e-07	1.31539e-06	2.32305e-05	30	NUFIP2, OSBP1, HP1 alpha, AMPK beta1, ERK2 (MAPK1), TAB182, TORC2, HSPC148, Gemin5, BAZ1B, BAT2, Pinin, MEF2D, ERK1 (MAPK3), HZwint-1, BAF250A, TRIP11, WIRE, c-Raf-1, ANKS1, MBD4, Spinophilin, HDAC6, TRIP2, ZCCHC6, FBXW7, hnRNP U, CaMK II beta, PC4, Raptor	6.2794e-06	7.07259e-05	34	NUFIP2, OSBP1, HP1 alpha, SCRIB, AMPK beta1, ERK2 (MAPK1), Gemin5, BAT2, ATXN2L, UBR4, MEF2D, Symplekin, HP1 gamma, ERK1 (MAPK3), HZwint-1, TRIP11, WIRE, HSF1, PAF49, BIG1, HDAC6, SYTL4, AF-6, RERE, p47, CBP80, ELAC2, FBXW7, CaMK II beta, hnRNP U, PC4, Synapsin I, Raptor, DOT1	1.71511e-08	3.15317e-07	47	NUMA1, OSBP1, YB-1, AMPK beta1, GPSM1, NAV2, ATXN2L, MEF2D, Symplekin, HP1 gamma, SF4, ERK1 (MAPK3), VMP1, TRIP11, c-Raf-1, PAF49, Menin, TGOLN2, MARK2, Enthoprotin, SYTL4, RNF187, PRCC, TRAP150, CaMK II beta, Raptor, HP1 alpha, SCRIB, ERK2 (MAPK1), MLCP (reg), BAT2, Neurofibromin, SON, UBR4, CoREST, SRPK2, XPC, TIF1-gamma, BIG1, HDAC6, SFRS2 (SC-35), Asxl2, STAT5B, ELAC2, PC4, Synapsin I, Smchd1
29	intracellular organelle lumen	5831	2.41438e-08	4.07819e-07	7.01687e-06	7.19847e-05	33	NUFIP2, OSBP1, HP1 alpha, RNS2, AMPK beta1, ERK2 (MAPK1), TAB182, TORC2, HSPC148, Gemin5, BAZ1B, BAT2, Pinin, VGF, MEF2D, ERK1 (MAPK3), HZwint-1, BAF250A, TRIP11, WIRE, c-Raf-1, ANKS1, MBD4, Spinophilin, HDAC6, eEF2, TRIP2, ZCCHC6, FBXW7, hnRNP U, CaMK II beta, PC4, Raptor	0.00015778	0.00108741	36	NUFIP2, OSBP1, HP1 alpha, SCRIB, AMPK beta1, ERK2 (MAPK1), Gemin5, BAT2, ATXN2L, UBR4, MEF2D, Symplekin, HP1 gamma, ERK1 (MAPK3), HZwint-1, TRIP11, WIRE, HSF1, PAF49, BIG1, SRP14, HDAC6, SYTL4, AF-6, RERE, p47, CBP80, ELAC2, FBXW7, CaMK II beta, hnRNP U, PC4, Synapsin I, Raptor, DOT1, Secretogranin 1	2.41438e-08	4.07819e-07	54	NUMA1, OSBP1, YB-1, PGMU, AMPK beta1, GPSM1, NAV2, ATXN2L, MEF2D, Symplekin, HP1 gamma, SF4, ERK1 (MAPK3), VMP1, TRIP11, c-Raf-1, PAF49, Menin, TGOLN2, MARK2, SRP14, Enthoprotin, SYTL4, RNF187, PRCC, TRAP150, CaMK II beta, Raptor, HP1 alpha, SCRIB, RNS2, ERK2 (MAPK1), MLCP (reg), BAT2, Neurofibromin, SON, Secretogranin II, UBR4, VGF, CoREST, SRPK2, XPC, TIF1-gamma, BIG1, HDAC6, ERP5, SFRS2 (SC-35…
30	organelle lumen	5835	2.47422e-08	4.07819e-07	7.12539e-06	7.19847e-05	33	NUFIP2, OSBP1, HP1 alpha, RNS2, AMPK beta1, ERK2 (MAPK1), TAB182, TORC2, HSPC148, Gemin5, BAZ1B, BAT2, Pinin, VGF, MEF2D, ERK1 (MAPK3), HZwint-1, BAF250A, TRIP11, WIRE, c-Raf-1, ANKS1, MBD4, Spinophilin, HDAC6, eEF2, TRIP2, ZCCHC6, FBXW7, hnRNP U, CaMK II beta, PC4, Raptor	0.000160063	0.00108741	36	NUFIP2, OSBP1, HP1 alpha, SCRIB, AMPK beta1, ERK2 (MAPK1), Gemin5, BAT2, ATXN2L, UBR4, MEF2D, Symplekin, HP1 gamma, ERK1 (MAPK3), HZwint-1, TRIP11, WIRE, HSF1, PAF49, BIG1, SRP14, HDAC6, SYTL4, AF-6, RERE, p47, CBP80, ELAC2, FBXW7, CaMK II beta, hnRNP U, PC4, Synapsin I, Raptor, DOT1, Secretogranin 1	2.47422e-08	4.07819e-07	54	NUMA1, OSBP1, YB-1, PGMU, AMPK beta1, GPSM1, NAV2, ATXN2L, MEF2D, Symplekin, HP1 gamma, SF4, ERK1 (MAPK3), VMP1, TRIP11, c-Raf-1, PAF49, Menin, TGOLN2, MARK2, SRP14, Enthoprotin, SYTL4, RNF187, PRCC, TRAP150, CaMK II beta, Raptor, HP1 alpha, SCRIB, RNS2, ERK2 (MAPK1), MLCP (reg), BAT2, Neurofibromin, SON, Secretogranin II, UBR4, VGF, CoREST, SRPK2, XPC, TIF1-gamma, BIG1, HDAC6, ERP5, SFRS2 (SC-35…
31	membrane-enclosed lumen	5835	2.47422e-08	4.07819e-07	7.12539e-06	7.19847e-05	33	NUFIP2, OSBP1, HP1 alpha, RNS2, AMPK beta1, ERK2 (MAPK1), TAB182, TORC2, HSPC148, Gemin5, BAZ1B, BAT2, Pinin, VGF, MEF2D, ERK1 (MAPK3), HZwint-1, BAF250A, TRIP11, WIRE, c-Raf-1, ANKS1, MBD4, Spinophilin, HDAC6, eEF2, TRIP2, ZCCHC6, FBXW7, hnRNP U, CaMK II beta, PC4, Raptor	0.000160063	0.00108741	36	NUFIP2, OSBP1, HP1 alpha, SCRIB, AMPK beta1, ERK2 (MAPK1), Gemin5, BAT2, ATXN2L, UBR4, MEF2D, Symplekin, HP1 gamma, ERK1 (MAPK3), HZwint-1, TRIP11, WIRE, HSF1, PAF49, BIG1, SRP14, HDAC6, SYTL4, AF-6, RERE, p47, CBP80, ELAC2, FBXW7, CaMK II beta, hnRNP U, PC4, Synapsin I, Raptor, DOT1, Secretogranin 1	2.47422e-08	4.07819e-07	54	NUMA1, OSBP1, YB-1, PGMU, AMPK beta1, GPSM1, NAV2, ATXN2L, MEF2D, Symplekin, HP1 gamma, SF4, ERK1 (MAPK3), VMP1, TRIP11, c-Raf-1, PAF49, Menin, TGOLN2, MARK2, SRP14, Enthoprotin, SYTL4, RNF187, PRCC, TRAP150, CaMK II beta, Raptor, HP1 alpha, SCRIB, RNS2, ERK2 (MAPK1), MLCP (reg), BAT2, Neurofibromin, SON, Secretogranin II, UBR4, VGF, CoREST, SRPK2, XPC, TIF1-gamma, BIG1, HDAC6, ERP5, SFRS2 (SC-35…
32	plasma membrane bounded cell projection part	1809	4.6118e-08	1.00947e-06	4.6118e-08	1.00947e-06	20	RanBP1, ZDHHC5, ERK2 (MAPK1), BIN1 (Amphiphysin II), PRKAR1A, Myosin Va, STIM1, PMCA1, HZwint-1, SYNJ1, Spinophilin, HDAC6, p120-catenin, Myosin IXb, DOCK8, FXR2, BETA-PIX, CaMK II beta, Raptor, CLIP115	1.78733e-07	2.94223e-06	22	RanBP1, Rap1GAP1, TAPT1, Cortactin, ERK2 (MAPK1), BIN1 (Amphiphysin II), PRKAR1A, HZwint-1, TNRC15, MAP4, CPEB4, DDEF1, ERC2/CAST, Azi1, HDAC6, BETA-PIX, DAL1, CaMK II beta, Synapsin I, Girdin, Raptor, CLIP115	1.76251e-06	2.1062e-05	24	NUMA1, YB-1, BIN1 (Amphiphysin II), TNRC15, MAP4, Drebrin, ERC2/CAST, p120-catenin, BETA-PIX, CaMK II beta, Raptor, CLIP115, EBP50, TAPT1, ERK2 (MAPK1), PRKAR1A, Neurofibromin, STIM1, Dematin, SYNJ1, Azi1, HDAC6, Girdin, Synapsin I
33	cell projection part	1809	4.6118e-08	1.00947e-06	4.6118e-08	1.00947e-06	20	RanBP1, ZDHHC5, ERK2 (MAPK1), BIN1 (Amphiphysin II), PRKAR1A, Myosin Va, STIM1, PMCA1, HZwint-1, SYNJ1, Spinophilin, HDAC6, p120-catenin, Myosin IXb, DOCK8, FXR2, BETA-PIX, CaMK II beta, Raptor, CLIP115	1.78733e-07	2.94223e-06	22	RanBP1, Rap1GAP1, TAPT1, Cortactin, ERK2 (MAPK1), BIN1 (Amphiphysin II), PRKAR1A, HZwint-1, TNRC15, MAP4, CPEB4, DDEF1, ERC2/CAST, Azi1, HDAC6, BETA-PIX, DAL1, CaMK II beta, Synapsin I, Girdin, Raptor, CLIP115	1.76251e-06	2.1062e-05	24	NUMA1, YB-1, BIN1 (Amphiphysin II), TNRC15, MAP4, Drebrin, ERC2/CAST, p120-catenin, BETA-PIX, CaMK II beta, Raptor, CLIP115, EBP50, TAPT1, ERK2 (MAPK1), PRKAR1A, Neurofibromin, STIM1, Dematin, SYNJ1, Azi1, HDAC6, Girdin, Synapsin I
34	Golgi apparatus	1952	1.55468e-07	2.82226e-06	0.000204408	0.00122025	15	DENND4C, OSBP1, KIAA1244, ERK2 (MAPK1), VGF, Myosin Va, ERK1 (MAPK3), TRS85 homolog, TRIP11, c-Raf-1, CLASP1, CORO7, VIPAR, FBXW7, ELKS	1.55468e-07	2.82226e-06	23	SEC22B, DENND4C, Rap1GAP1, OSBP1, KIAA1244, Cortactin, ERK2 (MAPK1), ERK1 (MAPK3), TRS85 homolog, TNRC15, TRIP11, BIG1, CDC4L, PIG8, CORO7, Rab11BP (WDR44), p47, VIPAR, FBXW7, Synapsin I, Girdin, ELKS, C17orf28	1.94858e-06	2.27175e-05	25	SEC22B, NUMA1, OSBP1, Myosin XVIIIA, GPSM1, ERK1 (MAPK3), TNRC15, TRIP11, c-Raf-1, TGOLN2, Enthoprotin, CDC4L, CORO7, DENND4C, KIAA1244, ERK2 (MAPK1), VGF, TRS85 homolog, BIG1, PIG8, Rab11BP (WDR44), Girdin, Synapsin I, ELKS, C17orf28
35	supramolecular fiber	1143	2.15973e-07	3.44117e-06	2.07986e-06	2.99284e-05	14	Stathmin, Myopodin, BIN1 (Amphiphysin II), Pinin, Myosin Va, STIM1, WIRE, SYNJ1, CLASP1, HDAC6, Myosin IXb, SKIP (SPHK1 interacting protein), hnRNP U, CLIP115	3.8251e-05	0.000321008	14	Cortactin, Stathmin, BIN1 (Amphiphysin II), NDRG1, GRAMD3, WIRE, MAP4, EML3, HDAC6, Rab11BP (WDR44), SKIP (SPHK1 interacting protein), hnRNP U, CLIP115, C17orf28	2.15973e-07	3.44117e-06	20	NUMA1, PGMU, Stathmin, BIN1 (Amphiphysin II), CD2AP, GRAMD3, MAP4, Drebrin, EML3, MARK2, CLIP115, SLAIN2, MLCP (reg), STIM1, Dematin, SYNJ1, HDAC6, Rab11BP (WDR44), SKIP (SPHK1 interacting protein), C17orf28
36	supramolecular polymer	1150	2.3796e-07	3.65385e-06	2.23319e-06	2.99284e-05	14	Stathmin, Myopodin, BIN1 (Amphiphysin II), Pinin, Myosin Va, STIM1, WIRE, SYNJ1, CLASP1, HDAC6, Myosin IXb, SKIP (SPHK1 interacting protein), hnRNP U, CLIP115	4.0869e-05	0.000336306	14	Cortactin, Stathmin, BIN1 (Amphiphysin II), NDRG1, GRAMD3, WIRE, MAP4, EML3, HDAC6, Rab11BP (WDR44), SKIP (SPHK1 interacting protein), hnRNP U, CLIP115, C17orf28	2.3796e-07	3.65385e-06	20	NUMA1, PGMU, Stathmin, BIN1 (Amphiphysin II), CD2AP, GRAMD3, MAP4, Drebrin, EML3, MARK2, CLIP115, SLAIN2, MLCP (reg), STIM1, Dematin, SYNJ1, HDAC6, Rab11BP (WDR44), SKIP (SPHK1 interacting protein), C17orf28
37	supramolecular complex	1152	2.44609e-07	3.65385e-06	2.27882e-06	2.99284e-05	14	Stathmin, Myopodin, BIN1 (Amphiphysin II), Pinin, Myosin Va, STIM1, WIRE, SYNJ1, CLASP1, HDAC6, Myosin IXb, SKIP (SPHK1 interacting protein), hnRNP U, CLIP115	4.16454e-05	0.000336306	14	Cortactin, Stathmin, BIN1 (Amphiphysin II), NDRG1, GRAMD3, WIRE, MAP4, EML3, HDAC6, Rab11BP (WDR44), SKIP (SPHK1 interacting protein), hnRNP U, CLIP115, C17orf28	2.44609e-07	3.65385e-06	20	NUMA1, PGMU, Stathmin, BIN1 (Amphiphysin II), CD2AP, GRAMD3, MAP4, Drebrin, EML3, MARK2, CLIP115, SLAIN2, MLCP (reg), STIM1, Dematin, SYNJ1, HDAC6, Rab11BP (WDR44), SKIP (SPHK1 interacting protein), C17orf28
38	membrane	11906	3.05492e-07	4.84261e-06	8.71584e-05	0.000647932	49	DENND4C, NUFIP2, IRS-2, OSBP1, SNX2, ZDHHC5, KIAA1244, ERK2 (MAPK1), Stathmin, BIN1 (Amphiphysin II), Gemin5, PRKAR1A, BAT2, Pinin, VGF, Myosin Va, MUF1, STIM1, ERK1 (MAPK3), PMCA1, SPAG9, TRIP11, GARNL4, WIRE, JAM1, c-Raf-1, SYNJ1, EPS15R, GAB2, eIF4G1, CLASP1, Spinophilin, HDAC6, eEF2, p120-catenin, TRIP2, CORO7, Myosin IXb, DOCK8, FXR2, BETA-PIX, VIPAR, FBXW7, hnRNP U, CaMK II beta, SASH1, Rap…	3.05492e-07	4.84261e-06	66	SEC22B, DENND4C, Rap1GAP1, NUFIP2, IRS-2, LRCH3, OSBP1, TAPT1, SCRIB, KIAA1244, Cortactin, ERK2 (MAPK1), Stathmin, BIN1 (Amphiphysin II), SLC4A7, Gemin5, PRKAR1A, RAB37, BAT2, ATXN2L, UBR4, MUF1, Symplekin, NDRG1, HP1 gamma, ERK1 (MAPK3), GRAMD3, Calpastatin, TNRC15, TRIP11, GARNL4, WIRE, JAM1, MAP4, EHBP1, CGI-55, CPEB4, DDEF1, EPS15R, ERC2/CAST, BIG1, SLC4A4, HDAC6, CDC4L, PIG8, 4.1N, CORO7, SY…	3.95058e-07	5.39536e-06	82	SEC22B, NUMA1, LRCH3, OSBP1, YB-1, Myosin XVIIIA, Stathmin, BIN1 (Amphiphysin II), GPSM1, EVL, CD2AP, ATXN2L, Symplekin, MUF1, HP1 gamma, ERK1 (MAPK3), Chromogranin A, GRAMD3, VMP1, TNRC15, TRIP11, c-Raf-1, MAP4, CGI-55, Drebrin, Menin, ERC2/CAST, TGOLN2, MARK2, Enthoprotin, p120-catenin, CDC4L, CORO7, SYTL4, MARK3, BETA-PIX, SLAP-130(ADAP), FAM120A, SCN7A, CaMK II beta, Ca-ATPase3, Raptor, DENND…
39	bounding membrane of organelle	2445	3.59664e-07	5.20967e-06	0.0645971	0.103041	11	OSBP1, SNX2, KIAA1244, VGF, STIM1, TRIP11, c-Raf-1, CORO7, CaMK II beta, Raptor, ELKS	0.00411458	0.0169331	17	SEC22B, Rap1GAP1, OSBP1, KIAA1244, RAB37, UBR4, NDRG1, TRIP11, BIG1, CORO7, SYTL4, Rab11BP (WDR44), CaMK II beta, Synapsin I, Raptor, ELKS, C17orf28	3.59664e-07	5.20967e-06	30	SEC22B, NUMA1, OSBP1, Myosin XVIIIA, GPSM1, Chromogranin A, VMP1, TRIP11, c-Raf-1, TGOLN2, CORO7, SYTL4, CaMK II beta, Ca-ATPase3, Raptor, SNX2, KIAA1244, TAB3, FAM148C, RAB37, UBR4, VGF, STIM1, Dematin, BIG1, Rab11BP (WDR44), Rabaptin-5, Synapsin I, ELKS, C17orf28
40	microtubule	492	3.92057e-07	5.39536e-06	7.33533e-06	7.2253e-05	9	Stathmin, BIN1 (Amphiphysin II), Myosin Va, STIM1, SYNJ1, CLASP1, HDAC6, hnRNP U, CLIP115	1.10521e-06	1.43342e-05	11	Stathmin, BIN1 (Amphiphysin II), NDRG1, GRAMD3, MAP4, EML3, HDAC6, Rab11BP (WDR44), hnRNP U, CLIP115, C17orf28	3.92057e-07	5.39536e-06	13	NUMA1, Stathmin, BIN1 (Amphiphysin II), GRAMD3, MAP4, EML3, CLIP115, SLAIN2, STIM1, SYNJ1, HDAC6, Rab11BP (WDR44), C17orf28
41	polymeric cytoskeletal fiber	887	5.56234e-07	7.38556e-06	4.47723e-06	5.15418e-05	12	Stathmin, BIN1 (Amphiphysin II), Pinin, Myosin Va, STIM1, WIRE, SYNJ1, CLASP1, HDAC6, Myosin IXb, hnRNP U, CLIP115	1.16132e-05	0.000113486	13	Cortactin, Stathmin, BIN1 (Amphiphysin II), NDRG1, GRAMD3, WIRE, MAP4, EML3, HDAC6, Rab11BP (WDR44), hnRNP U, CLIP115, C17orf28	5.56234e-07	7.38556e-06	17	NUMA1, Stathmin, BIN1 (Amphiphysin II), CD2AP, GRAMD3, MAP4, Drebrin, EML3, MARK2, CLIP115, SLAIN2, STIM1, Dematin, SYNJ1, HDAC6, Rab11BP (WDR44), C17orf28
42	microtubule organizing center	819	8.67857e-07	1.17259e-05	0.000365577	0.00197311	9	RanBP1, Intersectin 2, ERK2 (MAPK1), SPAG9, GARNL4, CLASP1, HDAC6, hnRNP U, CaMK II beta	8.67857e-07	1.17259e-05	14	RanBP1, TAPT1, Intersectin 2, ERK2 (MAPK1), UBR4, NDRG1, GARNL4, HSF1, Azi1, HDAC6, SYTL4, CaMK II beta, hnRNP U, Girdin	9.07458e-05	0.000610936	13	NUMA1, Intersectin 2, SYTL4, CaMK II beta, SLAIN2, TAPT1, ERK2 (MAPK1), MLCP (reg), UBR4, GARNL4, Azi1, HDAC6, Girdin
43	whole membrane	1999	8.72466e-07	1.12713e-05	0.000865403	0.00415816	14	SNX2, KIAA1244, ERK2 (MAPK1), PRKAR1A, VGF, ERK1 (MAPK3), PMCA1, TRIP11, c-Raf-1, HDAC6, eEF2, p120-catenin, CaMK II beta, Raptor	0.00353385	0.0148283	15	SEC22B, KIAA1244, ERK2 (MAPK1), PRKAR1A, RAB37, UBR4, NDRG1, ERK1 (MAPK3), TRIP11, HDAC6, SYTL4, Rab11BP (WDR44), CaMK II beta, Synapsin I, Raptor	8.72466e-07	1.12713e-05	26	SEC22B, ERK1 (MAPK3), Chromogranin A, VMP1, TRIP11, c-Raf-1, TGOLN2, p120-catenin, SYTL4, CaMK II beta, Raptor, EBP50, SNX2, KIAA1244, TAB3, Beta adducin, ERK2 (MAPK1), PRKAR1A, FAM148C, RAB37, UBR4, VGF, HDAC6, Rab11BP (WDR44), Rabaptin-5, Synapsin I
44	synapse	1110	1.26182e-06	1.58841e-05	0.000805463	0.00396691	10	BIN1 (Amphiphysin II), PRKAR1A, Myosin Va, PMCA1, SYNJ1, Spinophilin, p120-catenin, FXR2, CaMK II beta, ELKS	1.26182e-06	1.58841e-05	16	SCRIB, Cortactin, BIN1 (Amphiphysin II), SLC4A7, PRKAR1A, RAB37, MAP4, CPEB4, DDEF1, ERC2/CAST, 4.1N, SYTL4, DAL1, CaMK II beta, Synapsin I, ELKS	2.72769e-06	2.96326e-05	18	BIN1 (Amphiphysin II), MAP4, Drebrin, ERC2/CAST, p120-catenin, SYTL4, CaMK II beta, SCRIB, Beta adducin, SLC4A7, PRKAR1A, FAM148C, RAB37, Neurofibromin, Dematin, SYNJ1, Synapsin I, ELKS
45	dendrite	792	1.39663e-06	2.32305e-05	1.39663e-06	2.32305e-05	12	ZDHHC5, ERK2 (MAPK1), Myosin Va, PMCA1, HZwint-1, Spinophilin, HDAC6, p120-catenin, FXR2, CaMK II beta, Raptor, CLIP115	1.86974e-05	0.000168802	12	Rap1GAP1, Cortactin, ERK2 (MAPK1), HZwint-1, TNRC15, CPEB4, DDEF1, HDAC6, CaMK II beta, Synapsin I, Raptor, CLIP115	0.000261599	0.00156152	12	NUMA1, YB-1, TNRC15, Drebrin, p120-catenin, CaMK II beta, Raptor, CLIP115, ERK2 (MAPK1), Neurofibromin, HDAC6, Synapsin I
46	dendritic tree	793	1.41506e-06	2.32305e-05	1.41506e-06	2.32305e-05	12	ZDHHC5, ERK2 (MAPK1), Myosin Va, PMCA1, HZwint-1, Spinophilin, HDAC6, p120-catenin, FXR2, CaMK II beta, Raptor, CLIP115	1.8931e-05	0.000168802	12	Rap1GAP1, Cortactin, ERK2 (MAPK1), HZwint-1, TNRC15, CPEB4, DDEF1, HDAC6, CaMK II beta, Synapsin I, Raptor, CLIP115	0.00026461	0.00156152	12	NUMA1, YB-1, TNRC15, Drebrin, p120-catenin, CaMK II beta, Raptor, CLIP115, ERK2 (MAPK1), Neurofibromin, HDAC6, Synapsin I
47	somatodendritic compartment	1116	1.57285e-06	2.4788e-05	1.57285e-06	2.4788e-05	14	ZDHHC5, ERK2 (MAPK1), VGF, Myosin Va, PMCA1, HZwint-1, Spinophilin, HDAC6, p120-catenin, FXR2, BETA-PIX, CaMK II beta, Raptor, CLIP115	6.55806e-06	7.19705e-05	15	Rap1GAP1, PDE1C, Cortactin, ERK2 (MAPK1), HZwint-1, TNRC15, CPEB4, DDEF1, ERC2/CAST, HDAC6, BETA-PIX, CaMK II beta, Synapsin I, Raptor, CLIP115	4.57309e-05	0.000370498	16	NUMA1, YB-1, Amylin, TNRC15, Drebrin, ERC2/CAST, p120-catenin, BETA-PIX, CaMK II beta, Raptor, CLIP115, ERK2 (MAPK1), Neurofibromin, VGF, HDAC6, Synapsin I
48	ribonucleoprotein granule	235	1.63758e-06	2.00253e-05	0.00384243	0.0128298	4	NUFIP2, FXR2, hnRNP U, Raptor	1.63758e-06	2.00253e-05	8	NUFIP2, ATXN2L, Symplekin, CRHSP-24, TNRC15, HSF1, hnRNP U, Raptor	0.000720792	0.00362672	6	YB-1, ATXN2L, Symplekin, TNRC15, Raptor, LARP1
49	organelle membrane	3566	2.06938e-06	2.35515e-05	0.0968314	0.140781	14	DENND4C, OSBP1, SNX2, KIAA1244, VGF, STIM1, TRIP11, GARNL4, c-Raf-1, SYNJ1, CORO7, CaMK II beta, Raptor, ELKS	0.00952792	0.0306613	21	SEC22B, DENND4C, Rap1GAP1, OSBP1, KIAA1244, RAB37, UBR4, NDRG1, HP1 gamma, TRIP11, GARNL4, BIG1, PIG8, CORO7, SYTL4, Rab11BP (WDR44), CaMK II beta, Synapsin I, Raptor, ELKS, C17orf28	2.06938e-06	2.35515e-05	36	SEC22B, NUMA1, OSBP1, YB-1, Myosin XVIIIA, GPSM1, HP1 gamma, Chromogranin A, VMP1, TRIP11, c-Raf-1, TGOLN2, CORO7, SYTL4, CaMK II beta, Ca-ATPase3, Raptor, DENND4C, SNX2, KIAA1244, TAB3, FAM148C, RAB37, UBR4, VGF, STIM1, Dematin, GARNL4, SYNJ1, BIG1, PIG8, Rab11BP (WDR44), Rabaptin-5, Synapsin I, ELKS, C17orf28
50	nucleus	8905	2.24123e-06	2.99284e-05	2.24123e-06	2.99284e-05	44	RanBP1, NUFIP2, OSBP1, HP1 alpha, AMPK beta1, ERK2 (MAPK1), TAB182, TORC2, HSPC148, Myopodin, BIN1 (Amphiphysin II), ALPK3, ATE1, Gemin5, BAZ1B, BAT2, Pinin, MEF2D, MUF1, ERK1 (MAPK3), PMCA1, HZwint-1, BAF250A, TRIP11, GARNL4, WIRE, c-Raf-1, EPS15R, ANKS1, eIF4G1, MBD4, Spinophilin, HDAC6, eEF2, p120-catenin, TRIP2, FXR2, ZCCHC6, FBXW7, hnRNP U, CaMK II beta, PC4, UBE1DC1, Raptor	9.10588e-05	0.000708603	49	RanBP1, NUFIP2, OSBP1, HP1 alpha, SCRIB, AMPK beta1, ERK2 (MAPK1), BIN1 (Amphiphysin II), ATE1, Gemin5, BAT2, ATXN2L, UBR4, MEF2D, MUF1, Symplekin, NDRG1, HP1 gamma, AARSD1, ERK1 (MAPK3), HZwint-1, Calpastatin, TRIP11, GARNL4, WIRE, CGI-55, CPEB4, HSF1, PAF49, EPS15R, BIG1, SRP14, HDAC6, PIG8, SYTL4, AF-6, FAM120A, RERE, p47, CBP80, ELAC2, FBXW7, CaMK II beta, hnRNP U, PC4, Synapsin I, UBE1DC1, R…	4.05771e-06	4.21649e-05	65	NUMA1, OSBP1, YB-1, AMPK beta1, BIN1 (Amphiphysin II), GPSM1, NAV2, ATXN2L, MEF2D, Symplekin, MUF1, HP1 gamma, SF4, ERK1 (MAPK3), VMP1, TRIP11, c-Raf-1, CGI-55, PAF49, Menin, TGOLN2, MARK2, SRP14, Enthoprotin, p120-catenin, SYTL4, RNF187, SLAP-130(ADAP), FAM120A, PRCC, TRAP150, CaMK II beta, Ca-ATPase3, UBE1DC1, Raptor, EBP50, HP1 alpha, SCRIB, ERK2 (MAPK1), RAVER1, ATE1, MLCP (reg), BAT2, Neurof…
51	secretory vesicle	1226	2.71382e-06	2.96326e-05	0.0016992	0.00712216	10	DENND4C, RNS2, ERK2 (MAPK1), BIN1 (Amphiphysin II), VGF, Myosin Va, SPAG9, TRIP11, eEF2, CLIP115	0.00106518	0.00577083	12	DENND4C, ERK2 (MAPK1), BIN1 (Amphiphysin II), RAB37, UBR4, TRIP11, Azi1, SRP14, SYTL4, Synapsin I, Secretogranin 1, CLIP115	2.71382e-06	2.96326e-05	19	Amylin, PGMU, BIN1 (Amphiphysin II), Chromogranin A, TRIP11, SRP14, SYTL4, CLIP115, DENND4C, RNS2, ERK2 (MAPK1), FAM148C, RAB37, Secretogranin II, UBR4, VGF, Azi1, Synapsin I, Secretogranin 1
52	cytoplasmic region	585	3.99442e-06	4.7691e-05	3.99442e-06	4.7691e-05	10	RanBP1, ERK2 (MAPK1), PRKAR1A, STIM1, WIRE, CLASP1, Spinophilin, Myosin IXb, FXR2, BETA-PIX	0.00422201	0.0172097	7	RanBP1, Cortactin, ERK2 (MAPK1), PRKAR1A, WIRE, MAP4, BETA-PIX	7.40954e-05	0.000513298	11	NUMA1, GPSM1, CD2AP, MAP4, Drebrin, MARK2, BETA-PIX, ERK2 (MAPK1), PRKAR1A, STIM1, Dematin
53	synapse part	939	4.2607e-06	5.0655e-05	0.000970742	0.00449967	9	BIN1 (Amphiphysin II), Myosin Va, PMCA1, SYNJ1, Spinophilin, p120-catenin, FXR2, CaMK II beta, ELKS	4.2607e-06	5.0655e-05	14	SCRIB, Cortactin, BIN1 (Amphiphysin II), RAB37, MAP4, CPEB4, DDEF1, ERC2/CAST, 4.1N, SYTL4, DAL1, CaMK II beta, Synapsin I, ELKS	5.53731e-06	5.63156e-05	16	BIN1 (Amphiphysin II), MAP4, Drebrin, ERC2/CAST, p120-catenin, SYTL4, CaMK II beta, SCRIB, Beta adducin, FAM148C, RAB37, Neurofibromin, Dematin, SYNJ1, Synapsin I, ELKS
54	cell leading edge	464	4.57858e-06	5.15418e-05	4.57858e-06	5.15418e-05	9	SNX2, Myosin Va, PMCA1, Spinophilin, HDAC6, p120-catenin, Myosin IXb, DOCK8, BETA-PIX	0.00552472	0.0214962	6	SCRIB, Cortactin, HDAC6, BETA-PIX, DAL1, Girdin	5.18766e-05	0.000399952	10	EVL, CD2AP, Drebrin, p120-catenin, BETA-PIX, EBP50, SCRIB, SNX2, HDAC6, Girdin
55	centrosome	589	6.19365e-06	7.07259e-05	0.00527428	0.0166245	6	RanBP1, Intersectin 2, GARNL4, CLASP1, HDAC6, hnRNP U	6.19365e-06	7.07259e-05	11	RanBP1, TAPT1, Intersectin 2, UBR4, NDRG1, GARNL4, HSF1, Azi1, HDAC6, hnRNP U, Girdin	0.000358314	0.00203898	10	NUMA1, Intersectin 2, SLAIN2, TAPT1, MLCP (reg), UBR4, GARNL4, Azi1, HDAC6, Girdin
56	cytoplasmic stress granule	58	6.63996e-06	6.61229e-05	0.0108534	0.0277678	2	NUFIP2, Raptor	4.93674e-05	0.000391283	4	NUFIP2, ATXN2L, TNRC15, Raptor	6.63996e-06	6.61229e-05	5	YB-1, ATXN2L, TNRC15, Raptor, LARP1
57	perinuclear region of cytoplasm	845	6.8437e-06	6.6761e-05	0.00793273	0.0226422	7	OSBP1, SPAG9, GARNL4, SYNJ1, HDAC6, Myosin IXb, FBXW7	0.00016347	0.0010932	11	OSBP1, NDRG1, GARNL4, CGI-55, CPEB4, HSF1, BIG1, HDAC6, Rab11BP (WDR44), FBXW7, D54	6.8437e-06	6.6761e-05	15	OSBP1, YB-1, CD2AP, Chromogranin A, CGI-55, Drebrin, Enthoprotin, EBP50, Dematin, GARNL4, SYNJ1, BIG1, HDAC6, Rab11BP (WDR44), D54
58	axon	789	8.80695e-06	8.46326e-05	8.80695e-06	8.46326e-05	11	RanBP1, ERK2 (MAPK1), BIN1 (Amphiphysin II), Myosin Va, STIM1, SYNJ1, Spinophilin, HDAC6, p120-catenin, FXR2, BETA-PIX	1.80116e-05	0.000167586	12	RanBP1, Rap1GAP1, Cortactin, ERK2 (MAPK1), BIN1 (Amphiphysin II), MAP4, CPEB4, ERC2/CAST, HDAC6, BETA-PIX, DAL1, Synapsin I	0.000252742	0.00155908	12	BIN1 (Amphiphysin II), MAP4, Drebrin, ERC2/CAST, p120-catenin, BETA-PIX, ERK2 (MAPK1), Neurofibromin, STIM1, SYNJ1, HDAC6, Synapsin I
59	postsynaptic density	301	9.79822e-06	9.3671e-05	0.0484837	0.0819853	3	Spinophilin, FXR2, CaMK II beta	1.01139e-05	0.000108219	8	SCRIB, MAP4, CPEB4, ERC2/CAST, 4.1N, DAL1, CaMK II beta, Synapsin I	9.79822e-06	9.3671e-05	9	MAP4, Drebrin, ERC2/CAST, CaMK II beta, SCRIB, Beta adducin, Neurofibromin, Dematin, Synapsin I
60	postsynaptic specialization	303	1.03299e-05	9.68175e-05	0.0492735	0.0829647	3	Spinophilin, FXR2, CaMK II beta	1.06109e-05	0.000110767	8	SCRIB, MAP4, CPEB4, ERC2/CAST, 4.1N, DAL1, CaMK II beta, Synapsin I	1.03299e-05	9.68175e-05	9	MAP4, Drebrin, ERC2/CAST, CaMK II beta, SCRIB, Beta adducin, Neurofibromin, Dematin, Synapsin I
61	nuclear body	807	1.08751e-05	0.000102019	1.08751e-05	0.000102019	11	NUFIP2, HP1 alpha, HSPC148, Gemin5, BAZ1B, Pinin, HZwint-1, TRIP11, c-Raf-1, MBD4, hnRNP U	0.000109414	0.000821565	11	NUFIP2, HP1 alpha, Gemin5, ATXN2L, Symplekin, HZwint-1, TRIP11, HSF1, AF-6, RERE, hnRNP U	0.0112747	0.0369131	9	ATXN2L, Symplekin, TRIP11, c-Raf-1, PRCC, TRAP150, HP1 alpha, SON, SFRS2 (SC-35)
62	ribonucleoprotein complex	1023	1.12503e-05	0.000113486	9.40707e-05	0.000661855	11	NUFIP2, HP1 alpha, HSPC148, Gemin5, Pinin, Myosin Va, eIF4G1, eEF2, FXR2, hnRNP U, Raptor	1.12503e-05	0.000113486	14	NUFIP2, HP1 alpha, Gemin5, ATXN2L, Symplekin, CRHSP-24, TNRC15, CPEB4, HSF1, BIG1, SRP14, CBP80, hnRNP U, Raptor	0.00238847	0.010379	12	YB-1, RPL34, ATXN2L, Symplekin, SF4, TNRC15, SRP14, Raptor, HP1 alpha, LARP1, BIG1, SFRS2 (SC-35)
63	asymmetric synapse	307	1.14676e-05	0.000105414	0.050872	0.0848847	3	Spinophilin, FXR2, CaMK II beta	1.16668e-05	0.000113486	8	SCRIB, MAP4, CPEB4, ERC2/CAST, 4.1N, DAL1, CaMK II beta, Synapsin I	1.14676e-05	0.000105414	9	MAP4, Drebrin, ERC2/CAST, CaMK II beta, SCRIB, Beta adducin, Neurofibromin, Dematin, Synapsin I
64	pseudopodium	17	1.26404e-05	0.000115821	1.26404e-05	0.000115821	3	ERK2 (MAPK1), ERK1 (MAPK3), c-Raf-1	0.00155553	0.00761524	2	ERK2 (MAPK1), ERK1 (MAPK3)	5.8809e-05	0.000432472	3	ERK1 (MAPK3), c-Raf-1, ERK2 (MAPK1)
65	neuron to neuron synapse	312	1.30388e-05	0.000117595	0.0529055	0.0868532	3	Spinophilin, FXR2, CaMK II beta	1.31101e-05	0.000124692	8	SCRIB, MAP4, CPEB4, ERC2/CAST, 4.1N, DAL1, CaMK II beta, Synapsin I	1.30388e-05	0.000117595	9	MAP4, Drebrin, ERC2/CAST, CaMK II beta, SCRIB, Beta adducin, Neurofibromin, Dematin, Synapsin I
66	secretory granule	1026	1.66088e-05	0.000147019	0.00179104	0.00742809	9	DENND4C, RNS2, ERK2 (MAPK1), VGF, Myosin Va, SPAG9, TRIP11, eEF2, CLIP115	0.00290769	0.0130999	10	DENND4C, ERK2 (MAPK1), RAB37, UBR4, TRIP11, Azi1, SRP14, SYTL4, Secretogranin 1, CLIP115	1.66088e-05	0.000147019	16	Amylin, PGMU, Chromogranin A, TRIP11, SRP14, SYTL4, CLIP115, DENND4C, RNS2, ERK2 (MAPK1), RAB37, Secretogranin II, UBR4, VGF, Azi1, Secretogranin 1
67	cytoplasmic microtubule	74	2.20316e-05	0.000191475	0.00107854	0.00488442	3	CLASP1, HDAC6, CLIP115	0.000128343	0.000931031	4	GRAMD3, HDAC6, CLIP115, C17orf28	2.20316e-05	0.000191475	5	NUMA1, GRAMD3, CLIP115, HDAC6, C17orf28
68	nucleoplasm part	1219	2.20433e-05	0.000193963	2.20433e-05	0.000193963	13	NUFIP2, HP1 alpha, HSPC148, Gemin5, BAZ1B, Pinin, HZwint-1, TRIP11, c-Raf-1, MBD4, HDAC6, TRIP2, hnRNP U	0.00101409	0.00571093	12	NUFIP2, HP1 alpha, Gemin5, ATXN2L, Symplekin, HZwint-1, TRIP11, HSF1, HDAC6, AF-6, RERE, hnRNP U	0.0226872	0.0589374	11	ATXN2L, Symplekin, TRIP11, c-Raf-1, Menin, PRCC, TRAP150, HP1 alpha, SON, HDAC6, SFRS2 (SC-35)
69	membrane region	439	2.50923e-05	0.000214921	2.50923e-05	0.000214921	8	ERK2 (MAPK1), PRKAR1A, ERK1 (MAPK3), PMCA1, TRIP11, HDAC6, eEF2, p120-catenin	0.0182847	0.0514857	5	ERK2 (MAPK1), PRKAR1A, ERK1 (MAPK3), TRIP11, HDAC6	0.000893923	0.00431612	8	ERK1 (MAPK3), TRIP11, p120-catenin, EBP50, Beta adducin, ERK2 (MAPK1), PRKAR1A, HDAC6
70	plasma membrane raft	128	2.60507e-05	0.000218382	2.60507e-05	0.000218382	5	ERK2 (MAPK1), PRKAR1A, ERK1 (MAPK3), HDAC6, p120-catenin	0.00103216	0.00573722	4	ERK2 (MAPK1), PRKAR1A, ERK1 (MAPK3), HDAC6	2.63957e-05	0.000225306	6	ERK1 (MAPK3), p120-catenin, Beta adducin, ERK2 (MAPK1), PRKAR1A, HDAC6
71	postsynapse	564	2.61417e-05	0.00022834	0.0185336	0.0421117	5	PMCA1, Spinophilin, p120-catenin, FXR2, CaMK II beta	2.61417e-05	0.00022834	10	SCRIB, Cortactin, MAP4, CPEB4, DDEF1, ERC2/CAST, 4.1N, DAL1, CaMK II beta, Synapsin I	0.00025441	0.00155908	10	MAP4, Drebrin, ERC2/CAST, p120-catenin, CaMK II beta, SCRIB, Beta adducin, Neurofibromin, Dematin, Synapsin I
72	mitotic spindle	102	2.84484e-05	0.000243518	0.0313376	0.0611238	2	ERK2 (MAPK1), hnRNP U	2.84484e-05	0.000243518	5	Cortactin, ERK2 (MAPK1), MAP4, HSF1, hnRNP U	0.0112329	0.0369131	3	NUMA1, MAP4, ERK2 (MAPK1)
73	anchoring junction	589	3.04089e-05	0.000249607	3.04089e-05	0.000249607	9	ERK2 (MAPK1), TAB182, Myopodin, Pinin, ERK1 (MAPK3), CLASP1, Spinophilin, p120-catenin, BETA-PIX	0.00438046	0.0176254	7	SCRIB, Cortactin, ERK2 (MAPK1), NDRG1, ERK1 (MAPK3), AF-6, BETA-PIX	0.0179132	0.0511735	7	EVL, ERK1 (MAPK3), p120-catenin, BETA-PIX, SCRIB, ERK2 (MAPK1), MLCP (reg)
74	cytoplasmic vesicle part	1726	3.13219e-05	0.000262665	0.0432374	0.0767366	9	DENND4C, SNX2, RNS2, KIAA1244, ERK2 (MAPK1), VGF, TRIP11, eEF2, CaMK II beta	0.00643722	0.0231524	13	SEC22B, DENND4C, KIAA1244, ERK2 (MAPK1), RAB37, UBR4, NDRG1, TRIP11, SRP14, SYTL4, Rab11BP (WDR44), CaMK II beta, Synapsin I	3.13219e-05	0.000262665	21	SEC22B, PGMU, Chromogranin A, TRIP11, TGOLN2, SRP14, SYTL4, CaMK II beta, DENND4C, SNX2, KIAA1244, TAB3, RNS2, ERK2 (MAPK1), FAM148C, RAB37, UBR4, VGF, Rab11BP (WDR44), Rabaptin-5, Synapsin I
75	lamellipodium	222	3.16107e-05	0.000254176	3.16107e-05	0.000254176	6	SNX2, Spinophilin, p120-catenin, Myosin IXb, DOCK8, BETA-PIX	0.00745206	0.0249178	4	SCRIB, Cortactin, BETA-PIX, Girdin	7.06862e-05	0.000496882	7	EVL, Drebrin, p120-catenin, BETA-PIX, SCRIB, SNX2, Girdin
76	neuronal cell body	747	3.29997e-05	0.000260038	3.29997e-05	0.000260038	10	ERK2 (MAPK1), VGF, Myosin Va, PMCA1, Spinophilin, HDAC6, FXR2, BETA-PIX, CaMK II beta, Raptor	0.00113808	0.00595179	9	Rap1GAP1, PDE1C, ERK2 (MAPK1), TNRC15, ERC2/CAST, HDAC6, BETA-PIX, CaMK II beta, Raptor	0.000153094	0.000975718	12	NUMA1, YB-1, Amylin, TNRC15, Drebrin, ERC2/CAST, BETA-PIX, CaMK II beta, Raptor, ERK2 (MAPK1), VGF, HDAC6
77	plasma membrane	6909	3.66951e-05	0.000302418	0.0219199	0.0464324	27	DENND4C, IRS-2, ZDHHC5, ERK2 (MAPK1), BIN1 (Amphiphysin II), PRKAR1A, BAT2, Pinin, STIM1, ERK1 (MAPK3), PMCA1, GARNL4, WIRE, JAM1, c-Raf-1, SYNJ1, EPS15R, GAB2, Spinophilin, HDAC6, eEF2, p120-catenin, DOCK8, BETA-PIX, CaMK II beta, ELKS, LRCH2	0.000230616	0.00149551	40	DENND4C, IRS-2, LRCH3, SCRIB, Cortactin, ERK2 (MAPK1), BIN1 (Amphiphysin II), SLC4A7, PRKAR1A, RAB37, BAT2, UBR4, Symplekin, NDRG1, ERK1 (MAPK3), GARNL4, WIRE, JAM1, MAP4, EHBP1, CGI-55, CPEB4, DDEF1, EPS15R, ERC2/CAST, SLC4A4, HDAC6, CDC4L, 4.1N, SYTL4, MARK3, AF-6, BETA-PIX, FAM120A, p47, DAL1, CaMK II beta, Girdin, ELKS, C17orf28	3.66951e-05	0.000302418	52	NUMA1, LRCH3, BIN1 (Amphiphysin II), GPSM1, CD2AP, Symplekin, ERK1 (MAPK3), VMP1, c-Raf-1, MAP4, CGI-55, Drebrin, Menin, ERC2/CAST, TGOLN2, MARK2, p120-catenin, CDC4L, SYTL4, MARK3, BETA-PIX, SLAP-130(ADAP), FAM120A, SCN7A, CaMK II beta, DENND4C, EBP50, IRS-2, SCRIB, TAB3, Beta adducin, ERK2 (MAPK1), SLC4A7, DISP2, PRKAR1A, FAM148C, RAB37, BAT2, Neurofibromin, UBR4, STIM1, Dematin, GARNL4, JAM1, …
78	microtubule plus-end	24	3.71136e-05	0.000286721	3.71136e-05	0.000286721	3	Myosin Va, CLASP1, CLIP115	0.0797941	0.149095	1	CLIP115	0.000171034	0.00107572	3	NUMA1, CLIP115, SLAIN2
79	transport vesicle	557	4.78221e-05	0.000375962	0.0176612	0.0416677	5	KIAA1244, BIN1 (Amphiphysin II), VGF, Myosin Va, TRIP11	0.00323144	0.0144068	7	SEC22B, KIAA1244, BIN1 (Amphiphysin II), RAB37, TRIP11, SYTL4, Synapsin I	4.78221e-05	0.000375962	11	SEC22B, BIN1 (Amphiphysin II), Chromogranin A, TRIP11, TGOLN2, SYTL4, KIAA1244, FAM148C, RAB37, VGF, Synapsin I
80	extracellular exosome	2963	4.79784e-05	0.000375962	0.000270768	0.00156886	19	Intersectin 2, SNX2, RNS2, ERK2 (MAPK1), Stathmin, TORC2, BAT2, Myosin Va, ERK1 (MAPK3), TAGLN2, PMCA1, SPAG9, JAM1, CLASP1, eEF2, p120-catenin, FXR2, SKIP (SPHK1 interacting protein), PC4	0.00575908	0.0220079	19	Intersectin 2, SCRIB, Cortactin, ERK2 (MAPK1), Stathmin, BAT2, NDRG1, ERK1 (MAPK3), TAGLN2, CRHSP-24, JAM1, MAP4, CGI-55, SLC4A4, SRP14, MARK3, SKIP (SPHK1 interacting protein), PC4, C17orf28	4.79784e-05	0.000375962	29	NUMA1, Intersectin 2, YB-1, PGMU, RPL34, Stathmin, CD2AP, ERK1 (MAPK3), MAP4, CGI-55, SRP14, p120-catenin, MARK3, TRAP150, EBP50, SCRIB, SNX2, TAB3, RNS2, ERK2 (MAPK1), BAT2, TAGLN2, JAM1, XPC, ERP5, SFRS2 (SC-35), SKIP (SPHK1 interacting protein), PC4, C17orf28
81	extracellular vesicle	2982	5.38825e-05	0.000408823	0.000293889	0.00167815	19	Intersectin 2, SNX2, RNS2, ERK2 (MAPK1), Stathmin, TORC2, BAT2, Myosin Va, ERK1 (MAPK3), TAGLN2, PMCA1, SPAG9, JAM1, CLASP1, eEF2, p120-catenin, FXR2, SKIP (SPHK1 interacting protein), PC4	0.00616405	0.0227432	19	Intersectin 2, SCRIB, Cortactin, ERK2 (MAPK1), Stathmin, BAT2, NDRG1, ERK1 (MAPK3), TAGLN2, CRHSP-24, JAM1, MAP4, CGI-55, SLC4A4, SRP14, MARK3, SKIP (SPHK1 interacting protein), PC4, C17orf28	5.38825e-05	0.000408823	29	NUMA1, Intersectin 2, YB-1, PGMU, RPL34, Stathmin, CD2AP, ERK1 (MAPK3), MAP4, CGI-55, SRP14, p120-catenin, MARK3, TRAP150, EBP50, SCRIB, SNX2, TAB3, RNS2, ERK2 (MAPK1), BAT2, TAGLN2, JAM1, XPC, ERP5, SFRS2 (SC-35), SKIP (SPHK1 interacting protein), PC4, C17orf28
82	extracellular organelle	2994	5.79438e-05	0.000432472	0.000309372	0.00174132	19	Intersectin 2, SNX2, RNS2, ERK2 (MAPK1), Stathmin, TORC2, BAT2, Myosin Va, ERK1 (MAPK3), TAGLN2, PMCA1, SPAG9, JAM1, CLASP1, eEF2, p120-catenin, FXR2, SKIP (SPHK1 interacting protein), PC4	0.00643174	0.0231524	19	Intersectin 2, SCRIB, Cortactin, ERK2 (MAPK1), Stathmin, BAT2, NDRG1, ERK1 (MAPK3), TAGLN2, CRHSP-24, JAM1, MAP4, CGI-55, SLC4A4, SRP14, MARK3, SKIP (SPHK1 interacting protein), PC4, C17orf28	5.79438e-05	0.000432472	29	NUMA1, Intersectin 2, YB-1, PGMU, RPL34, Stathmin, CD2AP, ERK1 (MAPK3), MAP4, CGI-55, SRP14, p120-catenin, MARK3, TRAP150, EBP50, SCRIB, SNX2, TAB3, RNS2, ERK2 (MAPK1), BAT2, TAGLN2, JAM1, XPC, ERP5, SFRS2 (SC-35), SKIP (SPHK1 interacting protein), PC4, C17orf28
83	actin cytoskeleton	576	6.45557e-05	0.00046754	0.00473914	0.0154316	6	Myopodin, BIN1 (Amphiphysin II), Myosin Va, WIRE, Spinophilin, Myosin IXb	0.139133	0.215757	4	Cortactin, BIN1 (Amphiphysin II), WIRE, DDEF1	6.45557e-05	0.00046754	11	Myosin XVIIIA, PGMU, BIN1 (Amphiphysin II), CD2AP, Drebrin, MARK2, SLAP-130(ADAP), EBP50, Beta adducin, MLCP (reg), Dematin
84	cell periphery	7053	6.58917e-05	0.000470093	0.00821915	0.0226422	29	DENND4C, IRS-2, ZDHHC5, ERK2 (MAPK1), BIN1 (Amphiphysin II), PRKAR1A, BAT2, Pinin, STIM1, ERK1 (MAPK3), PMCA1, GARNL4, WIRE, JAM1, c-Raf-1, SYNJ1, EPS15R, GAB2, CLASP1, Spinophilin, HDAC6, eEF2, p120-catenin, Myosin IXb, DOCK8, BETA-PIX, CaMK II beta, ELKS, LRCH2	0.000364763	0.00226259	40	DENND4C, IRS-2, LRCH3, SCRIB, Cortactin, ERK2 (MAPK1), BIN1 (Amphiphysin II), SLC4A7, PRKAR1A, RAB37, BAT2, UBR4, Symplekin, NDRG1, ERK1 (MAPK3), GARNL4, WIRE, JAM1, MAP4, EHBP1, CGI-55, CPEB4, DDEF1, EPS15R, ERC2/CAST, SLC4A4, HDAC6, CDC4L, 4.1N, SYTL4, MARK3, AF-6, BETA-PIX, FAM120A, p47, DAL1, CaMK II beta, Girdin, ELKS, C17orf28	6.58917e-05	0.000470093	52	NUMA1, LRCH3, BIN1 (Amphiphysin II), GPSM1, CD2AP, Symplekin, ERK1 (MAPK3), VMP1, c-Raf-1, MAP4, CGI-55, Drebrin, Menin, ERC2/CAST, TGOLN2, MARK2, p120-catenin, CDC4L, SYTL4, MARK3, BETA-PIX, SLAP-130(ADAP), FAM120A, SCN7A, CaMK II beta, DENND4C, EBP50, IRS-2, SCRIB, TAB3, Beta adducin, ERK2 (MAPK1), SLC4A7, DISP2, PRKAR1A, FAM148C, RAB37, BAT2, Neurofibromin, UBR4, STIM1, Dematin, GARNL4, JAM1, …
85	cell body	837	8.52916e-05	0.000646248	8.52916e-05	0.000646248	10	ERK2 (MAPK1), VGF, Myosin Va, PMCA1, Spinophilin, HDAC6, FXR2, BETA-PIX, CaMK II beta, Raptor	0.00247077	0.0113709	9	Rap1GAP1, PDE1C, ERK2 (MAPK1), TNRC15, ERC2/CAST, HDAC6, BETA-PIX, CaMK II beta, Raptor	0.00042977	0.00233443	12	NUMA1, YB-1, Amylin, TNRC15, Drebrin, ERC2/CAST, BETA-PIX, CaMK II beta, Raptor, ERK2 (MAPK1), VGF, HDAC6
86	cell part	25536	8.55213e-05	0.000583988	0.0066202	0.0194654	75	DENND4C, RanBP1, NUFIP2, IRS-2, OSBP1, HP1 alpha, Intersectin 2, SNX2, RNS2, ZDHHC5, KIAA1244, AMPK beta1, ERK2 (MAPK1), TAB182, Stathmin, TORC2, HSPC148, Myopodin, BIN1 (Amphiphysin II), ALPK3, ATE1, Gemin5, FBXO30, HGK(MAP4K4), PRKAR1A, BAZ1B, BAT2, Pinin, VGF, MEF2D, Myosin Va, MUF1, STIM1, ERK1 (MAPK3), TRS85 homolog, TAGLN2, PMCA1, HZwint-1, SPAG9, BAF250A, TRIP11, GARNL4, WIRE, JAM1, c-Raf-…	0.00113554	0.00595179	96	SEC22B, DENND4C, RanBP1, Rap1GAP1, NUFIP2, IRS-2, PDE1C, LRCH3, OSBP1, TAPT1, HP1 alpha, Intersectin 2, SCRIB, KIAA1244, Cortactin, AMPK beta1, ERK2 (MAPK1), Stathmin, BIN1 (Amphiphysin II), ATE1, SLC4A7, Gemin5, FBXO30, PRKAR1A, RAB37, BAT2, ATXN2L, UBR4, MEF2D, MUF1, Symplekin, NDRG1, HP1 gamma, AARSD1, ERK1 (MAPK3), TRS85 homolog, TAGLN2, GRAMD3, CRHSP-24, HZwint-1, Calpastatin, TNRC15, TRIP11…	8.55213e-05	0.000583988	126	SEC22B, NUMA1, LRCH3, OSBP1, Intersectin 2, YB-1, Amylin, Myosin XVIIIA, PGMU, RPL34, AMPK beta1, Stathmin, BIN1 (Amphiphysin II), GPSM1, EVL, NAV2, CD2AP, ATXN2L, MEF2D, Symplekin, MUF1, HP1 gamma, SF4, ERK1 (MAPK3), Chromogranin A, GRAMD3, VMP1, TNRC15, TRIP11, c-Raf-1, MAP4, CGI-55, Drebrin, EML3, PAF49, Menin, ERC2/CAST, TGOLN2, MARK2, SRP14, Enthoprotin, p120-catenin, CDC4L, CORO7, SYTL4, MA…
87	microtubule end	32	8.95435e-05	0.000653336	8.95435e-05	0.000653336	3	Myosin Va, CLASP1, CLIP115	0.104965	0.174806	1	CLIP115	0.000408199	0.00224275	3	NUMA1, CLIP115, SLAIN2
88	polysome	87	9.33397e-05	0.000661855	9.33397e-05	0.000661855	4	NUFIP2, eIF4G1, eEF2, FXR2	0.260504	0.332823	1	NUFIP2	0.326546	0.389249	1	LARP1
89	cell	25565	9.76597e-05	0.000648352	0.00713703	0.0208296	75	DENND4C, RanBP1, NUFIP2, IRS-2, OSBP1, HP1 alpha, Intersectin 2, SNX2, RNS2, ZDHHC5, KIAA1244, AMPK beta1, ERK2 (MAPK1), TAB182, Stathmin, TORC2, HSPC148, Myopodin, BIN1 (Amphiphysin II), ALPK3, ATE1, Gemin5, FBXO30, HGK(MAP4K4), PRKAR1A, BAZ1B, BAT2, Pinin, VGF, MEF2D, Myosin Va, MUF1, STIM1, ERK1 (MAPK3), TRS85 homolog, TAGLN2, PMCA1, HZwint-1, SPAG9, BAF250A, TRIP11, GARNL4, WIRE, JAM1, c-Raf-…	0.00125345	0.00638662	96	SEC22B, DENND4C, RanBP1, Rap1GAP1, NUFIP2, IRS-2, PDE1C, LRCH3, OSBP1, TAPT1, HP1 alpha, Intersectin 2, SCRIB, KIAA1244, Cortactin, AMPK beta1, ERK2 (MAPK1), Stathmin, BIN1 (Amphiphysin II), ATE1, SLC4A7, Gemin5, FBXO30, PRKAR1A, RAB37, BAT2, ATXN2L, UBR4, MEF2D, MUF1, Symplekin, NDRG1, HP1 gamma, AARSD1, ERK1 (MAPK3), TRS85 homolog, TAGLN2, GRAMD3, CRHSP-24, HZwint-1, Calpastatin, TNRC15, TRIP11…	9.76597e-05	0.000648352	126	SEC22B, NUMA1, LRCH3, OSBP1, Intersectin 2, YB-1, Amylin, Myosin XVIIIA, PGMU, RPL34, AMPK beta1, Stathmin, BIN1 (Amphiphysin II), GPSM1, EVL, NAV2, CD2AP, ATXN2L, MEF2D, Symplekin, MUF1, HP1 gamma, SF4, ERK1 (MAPK3), Chromogranin A, GRAMD3, VMP1, TNRC15, TRIP11, c-Raf-1, MAP4, CGI-55, Drebrin, EML3, PAF49, Menin, ERC2/CAST, TGOLN2, MARK2, SRP14, Enthoprotin, p120-catenin, CDC4L, CORO7, SYTL4, MA…
90	cell junction	1417	0.000102941	0.000708689	0.000102941	0.000708689	13	OSBP1, ERK2 (MAPK1), TAB182, Myopodin, Pinin, ERK1 (MAPK3), PMCA1, JAM1, CLASP1, Spinophilin, p120-catenin, BETA-PIX, CaMK II beta	0.000103073	0.000787772	15	OSBP1, SCRIB, Cortactin, ERK2 (MAPK1), Symplekin, NDRG1, ERK1 (MAPK3), JAM1, CPEB4, ERC2/CAST, AF-6, BETA-PIX, DAL1, CaMK II beta, Synapsin I	0.000678743	0.00348859	16	OSBP1, EVL, CD2AP, Symplekin, ERK1 (MAPK3), Drebrin, ERC2/CAST, p120-catenin, BETA-PIX, SLAP-130(ADAP), CaMK II beta, SCRIB, ERK2 (MAPK1), MLCP (reg), JAM1, Synapsin I
91	axon part	538	0.000104325	0.000708689	0.000104325	0.000708689	8	RanBP1, BIN1 (Amphiphysin II), Myosin Va, STIM1, SYNJ1, Spinophilin, p120-catenin, BETA-PIX	0.000563501	0.00339688	8	RanBP1, Cortactin, BIN1 (Amphiphysin II), CPEB4, ERC2/CAST, BETA-PIX, DAL1, Synapsin I	0.00318033	0.0129932	8	BIN1 (Amphiphysin II), Drebrin, ERC2/CAST, p120-catenin, BETA-PIX, STIM1, SYNJ1, Synapsin I
92	nuclear stress granule	5	0.000117515	0.000867181	1	1	0		0.000117515	0.000867181	2	Symplekin, HSF1	0.0224317	0.0585921	1	Symplekin
93	presynapse	515	0.000122494	0.000802083	0.0512633	0.0848847	4	BIN1 (Amphiphysin II), Myosin Va, SYNJ1, ELKS	0.00209135	0.0097293	7	SCRIB, BIN1 (Amphiphysin II), RAB37, ERC2/CAST, SYTL4, Synapsin I, ELKS	0.000122494	0.000802083	10	BIN1 (Amphiphysin II), ERC2/CAST, SYTL4, SCRIB, FAM148C, RAB37, Neurofibromin, SYNJ1, Synapsin I, ELKS
94	cytoplasmic ribonucleoprotein granule	224	0.000130729	0.000932536	0.00323936	0.0113956	4	NUFIP2, FXR2, hnRNP U, Raptor	0.000130729	0.000932536	6	NUFIP2, ATXN2L, CRHSP-24, TNRC15, hnRNP U, Raptor	0.00358696	0.0142881	5	YB-1, ATXN2L, TNRC15, Raptor, LARP1
95	vesicle membrane	973	0.000135664	0.000876318	0.048316	0.0819853	6	DENND4C, KIAA1244, VGF, TRIP11, SYNJ1, CaMK II beta	0.00657049	0.0234347	9	SEC22B, DENND4C, KIAA1244, RAB37, UBR4, TRIP11, SYTL4, CaMK II beta, Synapsin I	0.000135664	0.000876318	14	SEC22B, Chromogranin A, TRIP11, TGOLN2, SYTL4, CaMK II beta, DENND4C, KIAA1244, FAM148C, RAB37, UBR4, VGF, SYNJ1, Synapsin I
96	adherens junction	565	0.000145978	0.000913571	0.000145978	0.000913571	8	ERK2 (MAPK1), TAB182, Myopodin, ERK1 (MAPK3), CLASP1, Spinophilin, p120-catenin, BETA-PIX	0.00349406	0.0148065	7	SCRIB, Cortactin, ERK2 (MAPK1), NDRG1, ERK1 (MAPK3), AF-6, BETA-PIX	0.0145937	0.0433278	7	EVL, ERK1 (MAPK3), p120-catenin, BETA-PIX, SCRIB, ERK2 (MAPK1), MLCP (reg)
97	membrane raft	422	0.000148397	0.000913571	0.000148397	0.000913571	7	ERK2 (MAPK1), PRKAR1A, ERK1 (MAPK3), PMCA1, HDAC6, eEF2, p120-catenin	0.0588814	0.117763	4	ERK2 (MAPK1), PRKAR1A, ERK1 (MAPK3), HDAC6	0.00316057	0.0129932	7	ERK1 (MAPK3), p120-catenin, EBP50, Beta adducin, ERK2 (MAPK1), PRKAR1A, HDAC6
98	membrane microdomain	422	0.000148397	0.000913571	0.000148397	0.000913571	7	ERK2 (MAPK1), PRKAR1A, ERK1 (MAPK3), PMCA1, HDAC6, eEF2, p120-catenin	0.0588814	0.117763	4	ERK2 (MAPK1), PRKAR1A, ERK1 (MAPK3), HDAC6	0.00316057	0.0129932	7	ERK1 (MAPK3), p120-catenin, EBP50, Beta adducin, ERK2 (MAPK1), PRKAR1A, HDAC6
99	distal axon	430	0.000166516	0.00100935	0.000166516	0.00100935	7	BIN1 (Amphiphysin II), Myosin Va, STIM1, SYNJ1, Spinophilin, p120-catenin, BETA-PIX	0.00383141	0.0159208	6	Cortactin, BIN1 (Amphiphysin II), CPEB4, ERC2/CAST, BETA-PIX, Synapsin I	0.000782286	0.00385498	8	BIN1 (Amphiphysin II), Drebrin, ERC2/CAST, p120-catenin, BETA-PIX, STIM1, SYNJ1, Synapsin I
100	plasma membrane region	1320	0.000175966	0.00115867	0.00290895	0.0104193	10	ERK2 (MAPK1), PRKAR1A, ERK1 (MAPK3), PMCA1, SYNJ1, Spinophilin, HDAC6, p120-catenin, DOCK8, ELKS	0.000175966	0.00115867	14	SCRIB, ERK2 (MAPK1), SLC4A7, PRKAR1A, ERK1 (MAPK3), CPEB4, DDEF1, ERC2/CAST, SLC4A4, HDAC6, 4.1N, SYTL4, DAL1, ELKS	0.00031392	0.00180788	16	ERK1 (MAPK3), Drebrin, Menin, ERC2/CAST, p120-catenin, SYTL4, EBP50, SCRIB, Beta adducin, ERK2 (MAPK1), SLC4A7, PRKAR1A, Dematin, SYNJ1, HDAC6, ELKS
101	caveola	107	0.000207733	0.00122159	0.000207733	0.00122159	4	ERK2 (MAPK1), ERK1 (MAPK3), HDAC6, p120-catenin	0.00613332	0.0227432	3	ERK2 (MAPK1), ERK1 (MAPK3), HDAC6	0.00144226	0.0065657	4	ERK1 (MAPK3), p120-catenin, ERK2 (MAPK1), HDAC6
102	spindle midzone	35	0.00024199	0.00154585	0.00406668	0.0133913	2	hnRNP U, CaMK II beta	0.00024199	0.00154585	3	Cortactin, CaMK II beta, hnRNP U	0.010972	0.0364211	2	NUMA1, CaMK II beta
103	cell cortex	364	0.000260965	0.00156152	0.000466136	0.00241655	6	STIM1, WIRE, CLASP1, Spinophilin, Myosin IXb, BETA-PIX	0.132055	0.205525	3	Cortactin, WIRE, BETA-PIX	0.000260965	0.00156152	8	NUMA1, GPSM1, CD2AP, Drebrin, MARK2, BETA-PIX, STIM1, Dematin
104	spindle	365	0.000280596	0.00176611	0.017363	0.0412109	4	ERK2 (MAPK1), CLASP1, hnRNP U, CaMK II beta	0.000280596	0.00176611	7	Cortactin, ERK2 (MAPK1), HP1 gamma, MAP4, HSF1, CaMK II beta, hnRNP U	0.0254576	0.0640458	5	NUMA1, HP1 gamma, MAP4, CaMK II beta, ERK2 (MAPK1)
105	microtubule bundle	6	0.000301367	0.00175675	1	1	0		1	1	0		0.000301367	0.00175675	2	NUMA1, MARK2
106	chromosome, centromeric region	218	0.000319335	0.00177208	0.000319335	0.00177208	5	HP1 alpha, BAZ1B, HZwint-1, CLASP1, hnRNP U	0.000976627	0.0056486	5	HP1 alpha, HP1 gamma, HZwint-1, HSF1, hnRNP U	0.0767592	0.134405	3	HP1 gamma, HP1 alpha, MLCP (reg)
107	chromosomal part	990	0.000331035	0.0018115	0.000331035	0.0018115	10	HP1 alpha, TAB182, BAZ1B, MEF2D, HZwint-1, BAF250A, CLASP1, MBD4, TRIP2, hnRNP U	0.0214265	0.0584112	8	HP1 alpha, MEF2D, HP1 gamma, HZwint-1, HSF1, hnRNP U, Synapsin I, DOT1	0.0809183	0.138139	8	MEF2D, HP1 gamma, Menin, HP1 alpha, MLCP (reg), Asxl2, Synapsin I, Smchd1
108	cytoplasmic vesicle membrane	950	0.000384213	0.00216064	0.115126	0.161856	5	DENND4C, KIAA1244, VGF, TRIP11, CaMK II beta	0.00564692	0.0217737	9	SEC22B, DENND4C, KIAA1244, RAB37, UBR4, TRIP11, SYTL4, CaMK II beta, Synapsin I	0.000384213	0.00216064	13	SEC22B, Chromogranin A, TRIP11, TGOLN2, SYTL4, CaMK II beta, DENND4C, KIAA1244, FAM148C, RAB37, UBR4, VGF, Synapsin I
109	insulin-responsive compartment	11	0.000392065	0.00208748	0.000392065	0.00208748	2	DENND4C, Myosin Va	0.0373883	0.0860332	1	DENND4C	0.0486916	0.0942291	1	DENND4C
110	endoplasmic reticulum	2381	0.000406857	0.00224275	0.633445	0.670906	6	OSBP1, VGF, Myosin Va, STIM1, FBXW7, CaMK II beta	0.0343432	0.0803218	14	SEC22B, OSBP1, TAPT1, Calpastatin, TNRC15, CPEB4, ERC2/CAST, CDC4L, PIG8, ARL6IP2, FBXW7, CaMK II beta, Girdin, Secretogranin 1	0.000406857	0.00224275	23	SEC22B, OSBP1, RPL34, GPSM1, VMP1, TNRC15, Menin, ERC2/CAST, TGOLN2, CDC4L, CaMK II beta, Ca-ATPase3, TAPT1, Secretogranin II, VGF, STIM1, Calpastatin, FAM62B, ERP5, PIG8, ARL6IP2, Girdin, Secretogranin 1
111	endoplasmic reticulum-Golgi intermediate compartment	140	0.000449608	0.00241475	1	1	0		0.0847497	0.15051	2	SEC22B, RAB37	0.000449608	0.00241475	5	SEC22B, Myosin XVIIIA, VMP1, RAB37, ERP5
112	growth cone	236	0.00045886	0.00241054	0.00045886	0.00241054	5	Myosin Va, STIM1, Spinophilin, p120-catenin, BETA-PIX	0.0091917	0.0302619	4	Cortactin, CPEB4, ERC2/CAST, BETA-PIX	0.00447177	0.0168369	5	Drebrin, ERC2/CAST, p120-catenin, BETA-PIX, STIM1
113	organelle subcompartment	2096	0.000466978	0.00248017	0.339925	0.389332	7	OSBP1, KIAA1244, STIM1, TRIP11, CORO7, CaMK II beta, ELKS	0.00547279	0.0214895	15	SEC22B, Rap1GAP1, OSBP1, TAPT1, KIAA1244, TRIP11, BIG1, CDC4L, PIG8, CORO7, ARL6IP2, p47, CaMK II beta, ELKS, C17orf28	0.000466978	0.00248017	21	SEC22B, NUMA1, OSBP1, Myosin XVIIIA, GPSM1, TRIP11, TGOLN2, CDC4L, CORO7, CaMK II beta, Ca-ATPase3, TAPT1, KIAA1244, STIM1, BIG1, FAM62B, ERP5, PIG8, ARL6IP2, ELKS, C17orf28
114	site of polarized growth	241	0.000504711	0.00258255	0.000504711	0.00258255	5	Myosin Va, STIM1, Spinophilin, p120-catenin, BETA-PIX	0.00987194	0.0313776	4	Cortactin, CPEB4, ERC2/CAST, BETA-PIX	0.00488272	0.0178164	5	Drebrin, ERC2/CAST, p120-catenin, BETA-PIX, STIM1
115	nuclear pericentric heterochromatin	10	0.000522883	0.00319706	0.026766	0.0535321	1	HP1 alpha	0.000522883	0.00319706	2	HP1 alpha, HP1 gamma	0.000893425	0.00431612	2	HP1 gamma, HP1 alpha
116	extracellular region part	4623	0.00054135	0.00284358	0.00975467	0.0260929	21	Intersectin 2, SNX2, RNS2, ERK2 (MAPK1), Stathmin, TORC2, BAT2, VGF, Myosin Va, ERK1 (MAPK3), TAGLN2, PMCA1, SPAG9, JAM1, CLASP1, eEF2, p120-catenin, FXR2, SKIP (SPHK1 interacting protein), hnRNP U, PC4	0.110227	0.180533	21	Intersectin 2, SCRIB, Cortactin, ERK2 (MAPK1), Stathmin, BAT2, NDRG1, ERK1 (MAPK3), TAGLN2, CRHSP-24, JAM1, MAP4, CGI-55, Azi1, SLC4A4, SRP14, MARK3, SKIP (SPHK1 interacting protein), hnRNP U, PC4, C17orf28	0.00054135	0.00284358	36	NUMA1, Intersectin 2, YB-1, Amylin, PGMU, RPL34, Stathmin, NAV2, CD2AP, ERK1 (MAPK3), Chromogranin A, MAP4, CGI-55, SRP14, p120-catenin, MARK3, TRAP150, EBP50, SCRIB, SNX2, TAB3, RNS2, ERK2 (MAPK1), BAT2, Secretogranin II, VGF, TAGLN2, JAM1, XPC, Azi1, ERP5, SFRS2 (SC-35), SKIP (SPHK1 interacting protein), Dnpep, PC4, C17orf28
117	TORC1 complex	8	0.000559219	0.00290551	0.02147	0.0457447	1	Raptor	0.0273309	0.0692167	1	Raptor	0.000559219	0.00290551	2	Raptor, LARP1
118	presynaptic active zone	48	0.000619018	0.00367972	0.122182	0.168911	1	ELKS	0.000619018	0.00367972	3	ERC2/CAST, Synapsin I, ELKS	0.00135029	0.00620614	3	ERC2/CAST, Synapsin I, ELKS
119	kinetochore	143	0.000624678	0.00315543	0.000624678	0.00315543	4	HP1 alpha, HZwint-1, CLASP1, hnRNP U	0.00155353	0.00761524	4	HP1 alpha, HZwint-1, HSF1, hnRNP U	0.137138	0.207443	2	HP1 alpha, MLCP (reg)
120	nucleotide-activated protein kinase complex	14	0.00064528	0.00321823	0.00064528	0.00321823	2	AMPK beta1, PRKAR1A	0.00104789	0.00574998	2	AMPK beta1, PRKAR1A	0.0017854	0.00797591	2	AMPK beta1, PRKAR1A
121	platelet dense tubular network membrane	9	0.000716864	0.00362672	1	1	0		1	1	0		0.000716864	0.00362672	2	Ca-ATPase3, Dematin
122	extracellular space	4354	0.000775805	0.00385498	0.0105267	0.027467	20	Intersectin 2, SNX2, RNS2, ERK2 (MAPK1), Stathmin, TORC2, BAT2, VGF, Myosin Va, ERK1 (MAPK3), TAGLN2, PMCA1, SPAG9, JAM1, CLASP1, eEF2, p120-catenin, FXR2, SKIP (SPHK1 interacting protein), PC4	0.165696	0.24204	19	Intersectin 2, SCRIB, Cortactin, ERK2 (MAPK1), Stathmin, BAT2, NDRG1, ERK1 (MAPK3), TAGLN2, CRHSP-24, JAM1, MAP4, CGI-55, SLC4A4, SRP14, MARK3, SKIP (SPHK1 interacting protein), PC4, C17orf28	0.000775805	0.00385498	34	NUMA1, Intersectin 2, YB-1, Amylin, PGMU, RPL34, Stathmin, CD2AP, ERK1 (MAPK3), Chromogranin A, MAP4, CGI-55, SRP14, p120-catenin, MARK3, TRAP150, EBP50, SCRIB, SNX2, TAB3, RNS2, ERK2 (MAPK1), BAT2, Secretogranin II, VGF, TAGLN2, JAM1, XPC, ERP5, SFRS2 (SC-35), SKIP (SPHK1 interacting protein), Dnpep, PC4, C17orf28
123	Golgi apparatus part	1191	0.000829733	0.00486473	0.103668	0.14799	6	OSBP1, KIAA1244, TRS85 homolog, TRIP11, CORO7, ELKS	0.000829733	0.00486473	12	SEC22B, Rap1GAP1, OSBP1, KIAA1244, TRS85 homolog, TRIP11, BIG1, CDC4L, CORO7, p47, ELKS, C17orf28	0.00101922	0.00487189	14	SEC22B, NUMA1, OSBP1, Myosin XVIIIA, GPSM1, TRIP11, TGOLN2, CDC4L, CORO7, KIAA1244, TRS85 homolog, BIG1, ELKS, C17orf28
124	dendritic spine membrane	16	0.000847935	0.00412453	0.000847935	0.00412453	2	PMCA1, Spinophilin	1	1	0		1	1	0
125	nuclear speck	411	0.000878244	0.00416901	0.000878244	0.00416901	6	HSPC148, Pinin, TRIP11, c-Raf-1, MBD4, hnRNP U	0.0544631	0.113156	4	ATXN2L, TRIP11, AF-6, hnRNP U	0.00273225	0.0115577	7	ATXN2L, TRIP11, c-Raf-1, PRCC, TRAP150, SON, SFRS2 (SC-35)
126	chromosome	1133	0.000941535	0.00441625	0.000941535	0.00441625	10	HP1 alpha, TAB182, BAZ1B, MEF2D, HZwint-1, BAF250A, CLASP1, MBD4, TRIP2, hnRNP U	0.005818	0.0220363	10	HP1 alpha, MEF2D, HP1 gamma, HZwint-1, HSF1, PAF49, p47, hnRNP U, Synapsin I, DOT1	0.0332598	0.0760678	10	NUMA1, MEF2D, HP1 gamma, PAF49, Menin, HP1 alpha, MLCP (reg), Asxl2, Synapsin I, Smchd1
127	chromatin	580	0.000992721	0.00454805	0.000992721	0.00454805	7	HP1 alpha, TAB182, BAZ1B, MEF2D, BAF250A, MBD4, TRIP2	0.141628	0.218046	4	HP1 alpha, MEF2D, HP1 gamma, HSF1	0.123692	0.193218	5	MEF2D, HP1 gamma, Menin, HP1 alpha, Asxl2
128	condensed chromosome, centromeric region	127	0.00100254	0.00571093	0.00500641	0.0160368	3	HZwint-1, CLASP1, hnRNP U	0.00100254	0.00571093	4	HP1 gamma, HZwint-1, HSF1, hnRNP U	0.438707	0.495749	1	HP1 gamma
129	sarcoplasmic reticulum membrane	44	0.00104766	0.00495824	0.00636479	0.0188551	2	STIM1, CaMK II beta	0.14145	0.218046	1	CaMK II beta	0.00104766	0.00495824	3	CaMK II beta, Ca-ATPase3, STIM1
130	platelet dense tubular network	11	0.00108873	0.00510208	1	1	0		1	1	0		0.00108873	0.00510208	2	Ca-ATPase3, Dematin
131	Golgi subcompartment	1066	0.00111432	0.0051713	0.162461	0.214079	5	OSBP1, KIAA1244, TRIP11, CORO7, ELKS	0.0011403	0.00595179	11	SEC22B, Rap1GAP1, OSBP1, KIAA1244, TRIP11, BIG1, CDC4L, CORO7, p47, ELKS, C17orf28	0.00111432	0.0051713	13	SEC22B, NUMA1, OSBP1, Myosin XVIIIA, GPSM1, TRIP11, TGOLN2, CDC4L, CORO7, KIAA1244, BIG1, ELKS, C17orf28
132	catalytic complex	1594	0.00114461	0.00512472	0.00114461	0.00512472	12	HP1 alpha, AMPK beta1, HSPC148, PRKAR1A, Pinin, BAF250A, Spinophilin, HDAC6, TRIP2, FBXW7, hnRNP U, ELKS	0.0487878	0.105996	10	HP1 alpha, AMPK beta1, PRKAR1A, CRHSP-24, PAF49, HDAC6, RERE, FBXW7, hnRNP U, ELKS	0.434364	0.492005	8	AMPK beta1, PAF49, Menin, HP1 alpha, PRKAR1A, MLCP (reg), HDAC6, ELKS
133	mitotic spindle midzone	15	0.00120639	0.00622088	0.0398827	0.0717524	1	hnRNP U	0.00120639	0.00622088	2	Cortactin, hnRNP U	0.0658082	0.120986	1	NUMA1
134	tethering complex	78	0.00125597	0.00556015	0.00125597	0.00556015	3	Myopodin, TRS85 homolog, VIPAR	0.0299724	0.0750186	2	TRS85 homolog, VIPAR	0.298393	0.362931	1	TRS85 homolog
135	filopodium tip	21	0.00147093	0.00636862	0.00147093	0.00636862	2	Myosin Va, Myosin IXb	1	1	0		1	1	0
136	clathrin coat of coated pit	21	0.00147093	0.00636862	0.00147093	0.00636862	2	SYNJ1, EPS15R	0.0701753	0.135905	1	EPS15R	0.0909118	0.149333	1	SYNJ1
137	trans-Golgi network	271	0.00149906	0.0067599	0.167159	0.218807	2	KIAA1244, CORO7	0.0146424	0.0426324	4	KIAA1244, BIG1, CDC4L, CORO7	0.00149906	0.0067599	6	Myosin XVIIIA, TGOLN2, CDC4L, CORO7, KIAA1244, BIG1
138	chromocenter	17	0.00155553	0.00761524	0.0450803	0.0782452	1	HP1 alpha	0.00155553	0.00761524	2	HP1 alpha, HP1 gamma	0.00264469	0.0112872	2	HP1 gamma, HP1 alpha
139	histone deacetylase complex	66	0.00156575	0.00761524	0.0138892	0.0348556	2	HP1 alpha, HDAC6	0.00156575	0.00761524	3	HP1 alpha, HDAC6, RERE	0.0361263	0.0792127	2	HP1 alpha, HDAC6
140	pericentric heterochromatin	22	0.00161518	0.00686244	0.00161518	0.00686244	2	HP1 alpha, BAZ1B	0.00261256	0.0118955	2	HP1 alpha, HP1 gamma	0.00442615	0.0168369	2	HP1 gamma, HP1 alpha
141	late endosome	313	0.00161981	0.00686244	0.00161981	0.00686244	5	ERK2 (MAPK1), Myosin Va, ERK1 (MAPK3), HDAC6, VIPAR	0.0234458	0.0617645	4	ERK2 (MAPK1), ERK1 (MAPK3), HDAC6, VIPAR	0.169469	0.244731	3	ERK1 (MAPK3), ERK2 (MAPK1), HDAC6
142	chromosomal region	364	0.00167924	0.00807545	0.00311172	0.0110452	5	HP1 alpha, BAZ1B, HZwint-1, CLASP1, hnRNP U	0.00167924	0.00807545	6	HP1 alpha, HP1 gamma, HZwint-1, HSF1, hnRNP U, DOT1	0.0251972	0.0637262	5	HP1 gamma, Menin, HP1 alpha, MLCP (reg), Smchd1
143	condensed chromosome	252	0.00185038	0.00879959	0.00491747	0.015881	4	BAZ1B, HZwint-1, CLASP1, hnRNP U	0.00185038	0.00879959	5	HP1 gamma, HZwint-1, HSF1, hnRNP U, Synapsin I	0.316203	0.379761	2	HP1 gamma, Synapsin I
144	neuron projection cytoplasm	90	0.00189496	0.00777725	0.00189496	0.00777725	3	RanBP1, ERK2 (MAPK1), FXR2	0.0389262	0.0881503	2	RanBP1, ERK2 (MAPK1)	0.335679	0.396184	1	ERK2 (MAPK1)
145	endosome	1138	0.00191418	0.00900295	0.0879723	0.131067	6	SNX2, ERK2 (MAPK1), Myosin Va, ERK1 (MAPK3), HDAC6, VIPAR	0.00191418	0.00900295	11	Rap1GAP1, ERK2 (MAPK1), RAB37, NDRG1, ERK1 (MAPK3), TNRC15, EHBP1, HDAC6, SYTL4, Rab11BP (WDR44), VIPAR	0.014404	0.0431214	11	ERK1 (MAPK3), TNRC15, TGOLN2, SYTL4, SNX2, TAB3, ERK2 (MAPK1), RAB37, HDAC6, Rab11BP (WDR44), Rabaptin-5
146	nuclear chromosome, telomeric region	116	0.00193962	0.00858461	0.27044	0.319022	1	HP1 alpha	0.061224	0.120201	2	HP1 alpha, HP1 gamma	0.00193962	0.00858461	4	HP1 gamma, Menin, HP1 alpha, Smchd1
147	ruffle	199	0.00211561	0.00859331	0.00211561	0.00859331	4	Myosin Va, Spinophilin, Myosin IXb, BETA-PIX	0.15108	0.226885	2	Cortactin, BETA-PIX	0.0619365	0.114751	3	CD2AP, BETA-PIX, EBP50
148	cell cortex part	201	0.00219369	0.00879992	0.00219369	0.00879992	4	STIM1, WIRE, CLASP1, Spinophilin	0.153482	0.229686	2	Cortactin, WIRE	0.00225351	0.00988238	5	NUMA1, Drebrin, MARK2, STIM1, Dematin
149	heterochromatin	95	0.00221115	0.00879992	0.00221115	0.00879992	3	HP1 alpha, TAB182, BAZ1B	0.00440635	0.0176254	3	HP1 alpha, HP1 gamma, HSF1	0.0691497	0.125203	2	HP1 gamma, HP1 alpha
150	ribosome	337	0.00223425	0.00880293	0.00223425	0.00880293	5	NUFIP2, Gemin5, eIF4G1, eEF2, FXR2	0.325208	0.389885	2	NUFIP2, Gemin5	0.785244	0.807197	1	RPL34
151	retromer complex	27	0.00243283	0.00949043	0.00243283	0.00949043	2	DENND4C, SNX2	0.0893144	0.156027	1	DENND4C	0.00662691	0.0236071	2	DENND4C, SNX2
152	TOR complex	17	0.00264469	0.0112872	0.0450803	0.0782452	1	Raptor	0.0571953	0.116017	1	Raptor	0.00264469	0.0112872	2	Raptor, LARP1
153	SMN-Gemin2 complex	1	0.00270896	0.00997507	0.00270896	0.00997507	1	Gemin5	0.00345749	0.0148065	1	Gemin5	1	1	0
154	actomyosin, myosin complex part	1	0.00270896	0.00997507	0.00270896	0.00997507	1	Myosin Va	1	1	0		1	1	0
155	centrosomal corona	1	0.00270896	0.00997507	0.00270896	0.00997507	1	CLASP1	1	1	0		1	1	0
156	inactive sex chromosome	1	0.00270896	0.00997507	0.00270896	0.00997507	1	hnRNP U	0.00345749	0.0148065	1	hnRNP U	1	1	0
157	cytoplasmic side of dendritic spine plasma membrane	1	0.00270896	0.00997507	0.00270896	0.00997507	1	Spinophilin	1	1	0		1	1	0
158	lipid tube	1	0.00270896	0.00997507	0.00270896	0.00997507	1	BIN1 (Amphiphysin II)	0.00345749	0.0148065	1	BIN1 (Amphiphysin II)	0.00452682	0.0168369	1	BIN1 (Amphiphysin II)
159	dendritic spine	215	0.00279677	0.010203	0.00279677	0.010203	4	PMCA1, Spinophilin, p120-catenin, FXR2	0.0387075	0.0881214	3	Cortactin, CPEB4, DDEF1	0.254338	0.323335	2	Drebrin, p120-catenin
160	neuron spine	217	0.0028913	0.0104193	0.0028913	0.0104193	4	PMCA1, Spinophilin, p120-catenin, FXR2	0.0396096	0.0892259	3	Cortactin, CPEB4, DDEF1	0.257688	0.326724	2	Drebrin, p120-catenin
161	transport vesicle membrane	313	0.00307643	0.0128994	0.574214	0.613118	1	KIAA1244	0.0234458	0.0617645	4	SEC22B, KIAA1244, SYTL4, Synapsin I	0.00307643	0.0128994	6	SEC22B, Chromogranin A, SYTL4, KIAA1244, FAM148C, Synapsin I
162	endoplasmic reticulum part	1658	0.00338168	0.0136987	0.664296	0.697954	4	OSBP1, VGF, STIM1, CaMK II beta	0.349356	0.408537	7	SEC22B, OSBP1, TAPT1, PIG8, ARL6IP2, CaMK II beta, Secretogranin 1	0.00338168	0.0136987	16	SEC22B, OSBP1, GPSM1, Menin, TGOLN2, CaMK II beta, Ca-ATPase3, TAPT1, Secretogranin II, VGF, STIM1, FAM62B, ERP5, PIG8, ARL6IP2, Secretogranin 1
163	nuclear envelope	564	0.00346037	0.0148065	0.0185336	0.0421117	5	RanBP1, HP1 alpha, BIN1 (Amphiphysin II), ERK1 (MAPK3), GARNL4	0.00346037	0.0148065	7	RanBP1, HP1 alpha, BIN1 (Amphiphysin II), HP1 gamma, ERK1 (MAPK3), GARNL4, PIG8	0.00422125	0.0166757	8	YB-1, BIN1 (Amphiphysin II), HP1 gamma, ERK1 (MAPK3), Ca-ATPase3, HP1 alpha, GARNL4, PIG8
164	protein kinase complex	112	0.00352327	0.0121769	0.00352327	0.0121769	3	AMPK beta1, PRKAR1A, ELKS	0.00695617	0.0234429	3	AMPK beta1, PRKAR1A, ELKS	0.014434	0.0431214	3	AMPK beta1, PRKAR1A, ELKS
165	condensed chromosome kinetochore	112	0.00352327	0.0121769	0.00352327	0.0121769	3	HZwint-1, CLASP1, hnRNP U	0.00695617	0.0234429	3	HZwint-1, HSF1, hnRNP U	1	1	0
166	actin filament	137	0.00353766	0.0142101	0.00617542	0.0184327	3	Myosin Va, WIRE, Myosin IXb	0.0816757	0.149095	2	Cortactin, WIRE	0.00353766	0.0142101	4	CD2AP, Drebrin, MARK2, Dematin
167	catalytic step 2 spliceosome	113	0.00361237	0.0123763	0.00361237	0.0123763	3	HSPC148, Pinin, hnRNP U	0.324403	0.389885	1	hnRNP U	1	1	0
168	plasma membrane bounded cell projection cytoplasm	232	0.00367098	0.0124687	0.00367098	0.0124687	4	RanBP1, ERK2 (MAPK1), PRKAR1A, FXR2	0.00867012	0.028766	4	RanBP1, ERK2 (MAPK1), PRKAR1A, MAP4	0.088585	0.146012	3	MAP4, ERK2 (MAPK1), PRKAR1A
169	polysomal ribosome	34	0.00384101	0.0128298	0.00384101	0.0128298	2	NUFIP2, eEF2	0.111151	0.180885	1	NUFIP2	1	1	0
170	filopodium	118	0.00407856	0.0133913	0.00407856	0.0133913	3	Myosin Va, Spinophilin, Myosin IXb	1	1	0		0.100093	0.162184	2	Drebrin, EBP50
171	endoplasmic reticulum lumen	335	0.00428235	0.0167784	0.599161	0.638025	1	VGF	0.688776	0.708644	1	Secretogranin 1	0.00428235	0.0167784	6	Menin, TGOLN2, Secretogranin II, VGF, ERP5, Secretogranin 1
172	perikaryon	192	0.00448942	0.0177914	0.0153925	0.0383837	3	ERK2 (MAPK1), HDAC6, CaMK II beta	0.00448942	0.0177914	4	ERK2 (MAPK1), TNRC15, HDAC6, CaMK II beta	0.011438	0.037193	4	TNRC15, CaMK II beta, ERK2 (MAPK1), HDAC6
173	neuronal dense core vesicle	1	0.00452682	0.0168369	1	1	0		1	1	0		0.00452682	0.0168369	1	Secretogranin II
174	nucleotide-excision repair factor 2 complex	1	0.00452682	0.0168369	1	1	0		1	1	0		0.00452682	0.0168369	1	XPC
175	cytoplasmic microtubule bundle	1	0.00452682	0.0168369	1	1	0		1	1	0		0.00452682	0.0168369	1	NUMA1
176	Z disc	147	0.00454384	0.0168369	0.00749468	0.021554	3	Myopodin, BIN1 (Amphiphysin II), SKIP (SPHK1 interacting protein)	0.0920563	0.158594	2	BIN1 (Amphiphysin II), SKIP (SPHK1 interacting protein)	0.00454384	0.0168369	4	PGMU, BIN1 (Amphiphysin II), MLCP (reg), SKIP (SPHK1 interacting protein)
177	chromosome, telomeric region	150	0.0048796	0.0178164	0.335009	0.384821	1	HP1 alpha	0.0153189	0.0440032	3	HP1 alpha, HP1 gamma, DOT1	0.0048796	0.0178164	4	HP1 gamma, Menin, HP1 alpha, Smchd1
178	cortical cytoskeleton	128	0.00511669	0.0162579	0.00511669	0.0162579	3	WIRE, CLASP1, Spinophilin	0.0726733	0.140109	2	Cortactin, WIRE	0.0205263	0.0571537	3	NUMA1, Drebrin, Dematin
179	sarcoplasmic reticulum	78	0.00538241	0.0194908	0.019044	0.0423916	2	STIM1, CaMK II beta	0.23702	0.310228	1	CaMK II beta	0.00538241	0.0194908	3	CaMK II beta, Ca-ATPase3, STIM1
180	TRAPPIII protein complex	2	0.00541069	0.0167859	0.00541069	0.0167859	1	TRS85 homolog	0.00690316	0.0234429	1	TRS85 homolog	0.00903331	0.0308423	1	TRS85 homolog
181	mitotic spindle microtubule	2	0.00541069	0.0167859	0.00541069	0.0167859	1	hnRNP U	0.00690316	0.0234429	1	hnRNP U	1	1	0
182	focal adhesion	416	0.00546324	0.0168165	0.00546324	0.0168165	5	ERK2 (MAPK1), Myopodin, ERK1 (MAPK3), CLASP1, BETA-PIX	0.0564482	0.116017	4	Cortactin, ERK2 (MAPK1), ERK1 (MAPK3), BETA-PIX	0.0410897	0.0853551	5	EVL, ERK1 (MAPK3), BETA-PIX, ERK2 (MAPK1), MLCP (reg)
183	endoplasmic reticulum tubular network	25	0.00569754	0.0204769	0.0655948	0.103793	1	STIM1	0.0829784	0.149095	1	ARL6IP2	0.00569754	0.0204769	2	STIM1, ARL6IP2
184	cell-substrate adherens junction	421	0.00574122	0.0175352	0.00574122	0.0175352	5	ERK2 (MAPK1), Myopodin, ERK1 (MAPK3), CLASP1, BETA-PIX	0.058472	0.117763	4	Cortactin, ERK2 (MAPK1), ERK1 (MAPK3), BETA-PIX	0.0428769	0.0875862	5	EVL, ERK1 (MAPK3), BETA-PIX, ERK2 (MAPK1), MLCP (reg)
185	cytosolic ribosome	136	0.00605184	0.01831	0.00605184	0.01831	3	Gemin5, eIF4G1, FXR2	0.376354	0.43535	1	Gemin5	0.461269	0.517574	1	RPL34
186	cell-substrate junction	427	0.00608783	0.01831	0.00608783	0.01831	5	ERK2 (MAPK1), Myopodin, ERK1 (MAPK3), CLASP1, BETA-PIX	0.0609515	0.120201	4	Cortactin, ERK2 (MAPK1), ERK1 (MAPK3), BETA-PIX	0.0450828	0.0894173	5	EVL, ERK1 (MAPK3), BETA-PIX, ERK2 (MAPK1), MLCP (reg)
187	presynaptic membrane	107	0.00613332	0.0227432	0.252337	0.302828	1	ELKS	0.00613332	0.0227432	3	SCRIB, ERC2/CAST, ELKS	0.0127757	0.040712	3	ERC2/CAST, SCRIB, ELKS
188	PML body	108	0.00629294	0.0230203	0.25437	0.302828	1	HP1 alpha	0.00629294	0.0230203	3	HP1 alpha, HSF1, RERE	0.0862079	0.144104	2	HP1 alpha, SFRS2 (SC-35)
189	I band	164	0.00666729	0.0236071	0.0100942	0.0266521	3	Myopodin, BIN1 (Amphiphysin II), SKIP (SPHK1 interacting protein)	0.110513	0.180533	2	BIN1 (Amphiphysin II), SKIP (SPHK1 interacting protein)	0.00666729	0.0236071	4	PGMU, BIN1 (Amphiphysin II), MLCP (reg), SKIP (SPHK1 interacting protein)
190	postsynaptic cytoskeleton	2	0.00690316	0.0234429	1	1	0		0.00690316	0.0234429	1	Cortactin	1	1	0
191	postsynaptic actin cytoskeleton	2	0.00690316	0.0234429	1	1	0		0.00690316	0.0234429	1	Cortactin	1	1	0
192	VCP-NSFL1C complex	2	0.00690316	0.0234429	1	1	0		0.00690316	0.0234429	1	p47	1	1	0
193	nuclear heterochromatin	47	0.0072351	0.0209605	0.0072351	0.0209605	2	HP1 alpha, TAB182	0.0115596	0.034598	2	HP1 alpha, HP1 gamma	0.0192443	0.0541104	2	HP1 gamma, HP1 alpha
194	sarcoplasm	87	0.00728183	0.0255935	0.0233571	0.0492123	2	STIM1, CaMK II beta	0.260504	0.332823	1	CaMK II beta	0.00728183	0.0255935	3	CaMK II beta, Ca-ATPase3, STIM1
195	exocytic vesicle	272	0.00804756	0.0280784	0.168118	0.219333	2	BIN1 (Amphiphysin II), Myosin Va	0.0148225	0.0428651	4	BIN1 (Amphiphysin II), RAB37, SYTL4, Synapsin I	0.00804756	0.0280784	5	BIN1 (Amphiphysin II), SYTL4, FAM148C, RAB37, Synapsin I
196	dendritic microtubule	3	0.00810519	0.0226422	0.00810519	0.0226422	1	CLIP115	0.010337	0.0313776	1	CLIP115	0.0135196	0.0411615	1	CLIP115
197	Parkin-FBXW7-Cul1 ubiquitin ligase complex	3	0.00810519	0.0226422	0.00810519	0.0226422	1	FBXW7	0.010337	0.0313776	1	FBXW7	1	1	0
198	dendrite membrane	50	0.0081561	0.0226422	0.0081561	0.0226422	2	PMCA1, Spinophilin	1	1	0		1	1	0
199	nucleolus	1533	0.00822134	0.0226422	0.00822134	0.0226422	10	OSBP1, HP1 alpha, Pinin, BAF250A, ANKS1, MBD4, HDAC6, TRIP2, FBXW7, PC4	0.0832562	0.149095	9	OSBP1, HP1 alpha, Symplekin, HSF1, PAF49, BIG1, HDAC6, FBXW7, PC4	0.00964684	0.0324732	14	NUMA1, OSBP1, Symplekin, VMP1, PAF49, PRCC, HP1 alpha, Neurofibromin, SRPK2, XPC, TIF1-gamma, BIG1, HDAC6, PC4
200	nuclear chromosome	648	0.00827533	0.0226422	0.00827533	0.0226422	6	HP1 alpha, TAB182, BAZ1B, MEF2D, BAF250A, hnRNP U	0.0742997	0.140709	5	HP1 alpha, MEF2D, HP1 gamma, hnRNP U, Synapsin I	0.0282714	0.0679083	7	MEF2D, HP1 gamma, Menin, HP1 alpha, Asxl2, Synapsin I, Smchd1
201	cytosolic part	294	0.00839767	0.0228185	0.00839767	0.0228185	4	Gemin5, eIF4G1, FXR2, ELKS	0.270344	0.34132	2	Gemin5, ELKS	0.384948	0.443386	2	RPL34, ELKS
202	extracellular region	5792	0.00844565	0.0292538	0.0892285	0.132165	21	Intersectin 2, SNX2, RNS2, ERK2 (MAPK1), Stathmin, TORC2, BAT2, VGF, Myosin Va, ERK1 (MAPK3), TAGLN2, PMCA1, SPAG9, JAM1, CLASP1, eEF2, p120-catenin, FXR2, SKIP (SPHK1 interacting protein), hnRNP U, PC4	0.262218	0.334016	23	LRCH3, Intersectin 2, SCRIB, Cortactin, ERK2 (MAPK1), Stathmin, BAT2, NDRG1, ERK1 (MAPK3), TAGLN2, CRHSP-24, JAM1, MAP4, CGI-55, Azi1, SLC4A4, SRP14, MARK3, SKIP (SPHK1 interacting protein), hnRNP U, PC4, Secretogranin 1, C17orf28	0.00844565	0.0292538	38	NUMA1, LRCH3, Intersectin 2, YB-1, Amylin, PGMU, RPL34, Stathmin, NAV2, CD2AP, ERK1 (MAPK3), Chromogranin A, MAP4, CGI-55, SRP14, p120-catenin, MARK3, TRAP150, EBP50, SCRIB, SNX2, TAB3, RNS2, ERK2 (MAPK1), BAT2, Secretogranin II, VGF, TAGLN2, JAM1, XPC, Azi1, ERP5, SFRS2 (SC-35), SKIP (SPHK1 interacting protein), Dnpep, PC4, C17orf28, Secretogranin 1
203	lateral cell cortex	2	0.00903331	0.0308423	1	1	0		1	1	0		0.00903331	0.0308423	1	NUMA1
204	Golgi membrane	921	0.00919244	0.031163	0.23935	0.29188	4	OSBP1, TRIP11, CORO7, ELKS	0.0145362	0.042613	8	SEC22B, Rap1GAP1, OSBP1, TRIP11, BIG1, CORO7, ELKS, C17orf28	0.00919244	0.031163	10	SEC22B, NUMA1, OSBP1, Myosin XVIIIA, GPSM1, TRIP11, CORO7, BIG1, ELKS, C17orf28
205	euchromatin	42	0.00931055	0.0304192	1	1	0		0.00931055	0.0304192	2	HP1 gamma, HSF1	0.173618	0.248471	1	HP1 gamma
206	cell-cell adherens junction	125	0.00939087	0.0304492	0.0453193	0.078315	2	TAB182, p120-catenin	0.00939087	0.0304492	3	SCRIB, NDRG1, AF-6	0.110157	0.17547	2	p120-catenin, SCRIB
207	early endosome	476	0.00948936	0.0256083	0.00948936	0.0256083	5	SNX2, ERK2 (MAPK1), Myosin Va, ERK1 (MAPK3), VIPAR	0.0832414	0.149095	4	Rap1GAP1, ERK2 (MAPK1), ERK1 (MAPK3), VIPAR	0.170039	0.244815	4	ERK1 (MAPK3), SNX2, ERK2 (MAPK1), Rabaptin-5
208	aggresome	55	0.0098014	0.0260929	0.0098014	0.0260929	2	HDAC6, eEF2	0.173599	0.25017	1	HDAC6	0.221029	0.297611	1	HDAC6
209	vacuole	931	0.00986797	0.0329852	0.0404472	0.0724372	6	SNX2, RNS2, ERK2 (MAPK1), Myosin Va, BETA-PIX, Raptor	0.220114	0.299075	5	ERK2 (MAPK1), RAB37, CDC4L, BETA-PIX, Raptor	0.00986797	0.0329852	10	Chromogranin A, VMP1, CDC4L, BETA-PIX, Raptor, SNX2, RNS2, ERK2 (MAPK1), RAB37, Dnpep
210	clathrin coat	56	0.0101467	0.0266521	0.0101467	0.0266521	2	SYNJ1, EPS15R	0.176462	0.251753	1	EPS15R	0.224562	0.298999	1	SYNJ1
211	synaptic membrane	379	0.0102562	0.0313776	0.0196371	0.0434664	4	PMCA1, SYNJ1, Spinophilin, ELKS	0.0102562	0.0313776	5	SCRIB, CPEB4, ERC2/CAST, 4.1N, ELKS	0.0292857	0.0696446	5	Drebrin, ERC2/CAST, SCRIB, SYNJ1, ELKS
212	cell-cell junction	530	0.0102863	0.0313776	0.0558364	0.0909073	4	TAB182, Pinin, JAM1, p120-catenin	0.0102863	0.0313776	6	SCRIB, Symplekin, NDRG1, JAM1, AF-6, DAL1	0.0337934	0.0769202	6	CD2AP, Symplekin, Drebrin, p120-catenin, SCRIB, JAM1
213	nuclear cap binding complex	3	0.010337	0.0313776	1	1	0		0.010337	0.0313776	1	CBP80	1	1	0
214	extrinsic component of Golgi membrane	3	0.010337	0.0313776	1	1	0		0.010337	0.0313776	1	C17orf28	0.0135196	0.0411615	1	C17orf28
215	Scrib-APC-beta-catenin complex	3	0.010337	0.0313776	1	1	0		0.010337	0.0313776	1	SCRIB	0.0135196	0.0411615	1	SCRIB
216	storage vacuole	4	0.0107925	0.0277678	0.0107925	0.0277678	1	BETA-PIX	0.0137591	0.0408952	1	BETA-PIX	0.0179857	0.0511735	1	BETA-PIX
217	retromer, tubulation complex	4	0.0107925	0.0277678	0.0107925	0.0277678	1	SNX2	1	1	0		0.0179857	0.0511735	1	SNX2
218	podosome	46	0.0110925	0.0334337	1	1	0		0.0110925	0.0334337	2	Cortactin, DDEF1	1	1	0
219	ficolin-1-rich granule	193	0.0116401	0.0375945	0.0964875	0.140781	2	ERK2 (MAPK1), eEF2	0.0294963	0.0742614	3	ERK2 (MAPK1), UBR4, SRP14	0.0116401	0.0375945	4	PGMU, SRP14, ERK2 (MAPK1), UBR4
220	phagophore assembly site	37	0.0122093	0.0391681	0.0955536	0.139956	1	TRS85 homolog	0.12035	0.189842	1	TRS85 homolog	0.0122093	0.0391681	2	VMP1, TRS85 homolog
221	spindle microtubule	63	0.0127121	0.0323133	0.0127121	0.0323133	2	CLASP1, hnRNP U	0.196229	0.273571	1	hnRNP U	0.248853	0.320176	1	NUMA1
222	cortical microtubule cytoskeleton	5	0.0134726	0.0340269	0.0134726	0.0340269	1	CLASP1	1	1	0		0.0224317	0.0585921	1	NUMA1
223	dendritic filopodium	3	0.0135196	0.0411615	1	1	0		1	1	0		0.0135196	0.0411615	1	Drebrin
224	lateral part of cell	3	0.0135196	0.0411615	1	1	0		1	1	0		0.0135196	0.0411615	1	NUMA1
225	cortical microtubule	3	0.0135196	0.0411615	1	1	0		1	1	0		0.0135196	0.0411615	1	NUMA1
226	XPC complex	3	0.0135196	0.0411615	1	1	0		1	1	0		0.0135196	0.0411615	1	XPC
227	endocytic vesicle	431	0.0138571	0.0419221	0.692172	0.719566	1	CaMK II beta	0.440434	0.487095	2	SEC22B, CaMK II beta	0.0138571	0.0419221	6	SEC22B, Myosin XVIIIA, EVL, CD2AP, CaMK II beta, Rabaptin-5
228	cilium	737	0.0140661	0.0415193	0.322338	0.372438	3	PRKAR1A, Myosin Va, TRIP11	0.0140661	0.0415193	7	PDE1C, TAPT1, PRKAR1A, TRIP11, MAP4, Azi1, Girdin	0.0505877	0.0971121	7	TRIP11, MAP4, EBP50, TAPT1, PRKAR1A, Azi1, Girdin
229	cis-Golgi network	71	0.0159516	0.0390266	0.0159516	0.0390266	2	TRS85 homolog, TRIP11	0.0251903	0.0641753	2	TRS85 homolog, TRIP11	0.041249	0.0853551	2	TRIP11, TRS85 homolog
230	clathrin-coated pit	71	0.0159516	0.0390266	0.0159516	0.0390266	2	SYNJ1, EPS15R	0.0251903	0.0641753	2	Cortactin, EPS15R	0.275691	0.343178	1	SYNJ1
231	outer acrosomal membrane	6	0.0161455	0.0390266	0.0161455	0.0390266	1	TRIP11	0.0205683	0.056431	1	TRIP11	0.0268578	0.0651676	1	TRIP11
232	dendritic spine neck	6	0.0161455	0.0390266	0.0161455	0.0390266	1	Spinophilin	1	1	0		1	1	0
233	CRD-mediated mRNA stability complex	6	0.0161455	0.0390266	0.0161455	0.0390266	1	hnRNP U	0.0205683	0.056431	1	hnRNP U	0.0268578	0.0651676	1	YB-1
234	leading edge membrane	197	0.0164749	0.0395799	0.0164749	0.0395799	3	PMCA1, Spinophilin, DOCK8	0.495761	0.537179	1	DAL1	1	1	0
235	axon terminus	215	0.0166794	0.0492146	0.115435	0.161856	2	BIN1 (Amphiphysin II), SYNJ1	0.0387075	0.0881214	3	BIN1 (Amphiphysin II), ERC2/CAST, Synapsin I	0.0166794	0.0492146	4	BIN1 (Amphiphysin II), ERC2/CAST, SYNJ1, Synapsin I
236	cytosolic large ribosomal subunit	73	0.016811	0.0401427	0.016811	0.0401427	2	Gemin5, FXR2	0.223656	0.301971	1	Gemin5	0.282251	0.34862	1	RPL34
237	apical junction complex	156	0.0169923	0.0484848	0.0670452	0.105663	2	JAM1, p120-catenin	0.0169923	0.0484848	3	Symplekin, JAM1, AF-6	0.0340942	0.0772372	3	Symplekin, p120-catenin, JAM1
238	senescence-associated heterochromatin focus	5	0.0171696	0.048666	1	1	0		0.0171696	0.048666	1	HP1 gamma	0.0224317	0.0585921	1	HP1 gamma
239	cell cortex region	45	0.0177278	0.0511735	0.114997	0.161856	1	CLASP1	1	1	0		0.0177278	0.0511735	2	NUMA1, MARK2
240	axonal spine	4	0.0179857	0.0511735	1	1	0		1	1	0		0.0179857	0.0511735	1	Drebrin
241	PR-DUB complex	4	0.0179857	0.0511735	1	1	0		1	1	0		0.0179857	0.0511735	1	Asxl2
242	neuron projection membrane	76	0.0181365	0.0421117	0.0181365	0.0421117	2	PMCA1, Spinophilin	0.231702	0.3055	1	DAL1	1	1	0
243	DNA repair complex	46	0.0184794	0.0522672	1	1	0		1	1	0		0.0184794	0.0522672	2	CoREST, XPC
244	endocytic patch	7	0.0188113	0.0421117	0.0188113	0.0421117	1	WIRE	0.0239554	0.0617645	1	WIRE	1	1	0
245	cerebellar mossy fiber	7	0.0188113	0.0421117	0.0188113	0.0421117	1	BIN1 (Amphiphysin II)	0.0239554	0.0617645	1	BIN1 (Amphiphysin II)	0.031264	0.071847	1	BIN1 (Amphiphysin II)
246	basal cortex	7	0.0188113	0.0421117	0.0188113	0.0421117	1	CLASP1	1	1	0		0.031264	0.071847	1	MARK2
247	actin cortical patch	7	0.0188113	0.0421117	0.0188113	0.0421117	1	WIRE	0.0239554	0.0617645	1	WIRE	1	1	0
248	inner acrosomal membrane	7	0.0188113	0.0421117	0.0188113	0.0421117	1	TRIP11	0.0239554	0.0617645	1	TRIP11	0.031264	0.071847	1	TRIP11
249	kinetochore microtubule	7	0.0188113	0.0421117	0.0188113	0.0421117	1	CLASP1	1	1	0		1	1	0
250	myosin complex	81	0.0204404	0.0449916	0.0204404	0.0449916	2	Myosin Va, Myosin IXb	1	1	0		0.307904	0.372603	1	Myosin XVIIIA
251	nuclear chromosome part	606	0.0205658	0.0508028	0.0243699	0.0508028	5	HP1 alpha, TAB182, BAZ1B, MEF2D, BAF250A	0.158273	0.234056	4	HP1 alpha, MEF2D, HP1 gamma, Synapsin I	0.0205658	0.0571537	7	MEF2D, HP1 gamma, Menin, HP1 alpha, Asxl2, Synapsin I, Smchd1
252	endoplasmic reticulum tubular network membrane	6	0.0205683	0.056431	1	1	0		0.0205683	0.056431	1	ARL6IP2	0.0268578	0.0651676	1	ARL6IP2
253	signal recognition particle, endoplasmic reticulum targeting	6	0.0205683	0.056431	1	1	0		0.0205683	0.056431	1	SRP14	0.0268578	0.0651676	1	SRP14
254	nuclear chromatin	385	0.0206656	0.0452348	0.0206656	0.0452348	4	HP1 alpha, TAB182, MEF2D, BAF250A	0.148749	0.224171	3	HP1 alpha, MEF2D, HP1 gamma	0.031032	0.071847	5	MEF2D, HP1 gamma, Menin, HP1 alpha, Asxl2
255	ficolin-1-rich granule lumen	129	0.0209472	0.0578772	0.0479479	0.0817813	2	ERK2 (MAPK1), eEF2	0.0736567	0.140567	2	ERK2 (MAPK1), SRP14	0.0209472	0.0578772	3	PGMU, SRP14, ERK2 (MAPK1)
256	extrinsic component of membrane	348	0.0212626	0.0580464	0.613218	0.651234	1	SNX2	0.119817	0.189842	3	SYTL4, DAL1, C17orf28	0.0212626	0.0580464	5	NUMA1, SYTL4, SNX2, FAM62B, C17orf28
257	secretory granule membrane	348	0.0212626	0.0580464	0.243009	0.294601	2	VGF, TRIP11	0.0328038	0.0802288	4	RAB37, UBR4, TRIP11, SYTL4	0.0212626	0.0580464	5	TRIP11, SYTL4, RAB37, UBR4, VGF
258	nuclear matrix	130	0.0213728	0.0580464	0.297744	0.348105	1	hnRNP U	0.0746444	0.140739	2	BIG1, hnRNP U	0.0213728	0.0580464	3	NUMA1, Menin, BIG1
259	cortical endoplasmic reticulum	8	0.02147	0.0457447	0.02147	0.0457447	1	STIM1	1	1	0		0.0356503	0.0785293	1	STIM1
260	neuronal ribonucleoprotein granule	8	0.02147	0.0457447	0.02147	0.0457447	1	FXR2	1	1	0		1	1	0
261	spliceosomal complex	218	0.0214791	0.0457447	0.0214791	0.0457447	3	HSPC148, Pinin, hnRNP U	0.531388	0.564352	1	hnRNP U	0.0767592	0.134405	3	YB-1, SF4, SFRS2 (SC-35)
262	ribosomal subunit	218	0.0214791	0.0457447	0.0214791	0.0457447	3	Gemin5, eIF4G1, FXR2	0.531388	0.564352	1	Gemin5	0.629515	0.657004	1	RPL34
263	microtubule associated complex	171	0.0216076	0.0585319	0.0785711	0.120455	2	HDAC6, CLIP115	0.0216076	0.0585319	3	MAP4, HDAC6, CLIP115	0.0428674	0.0875862	3	MAP4, CLIP115, HDAC6
264	transferase complex, transferring phosphorus-containing groups	308	0.0222616	0.0599244	0.0512756	0.0848847	3	AMPK beta1, PRKAR1A, ELKS	0.0222616	0.0599244	4	AMPK beta1, PRKAR1A, PAF49, ELKS	0.0516796	0.0988114	4	AMPK beta1, PAF49, PRKAR1A, ELKS
265	sarcomere	235	0.0222899	0.0535321	0.0260746	0.0535321	3	Myopodin, BIN1 (Amphiphysin II), SKIP (SPHK1 interacting protein)	0.195301	0.273571	2	BIN1 (Amphiphysin II), SKIP (SPHK1 interacting protein)	0.0222899	0.0585921	4	PGMU, BIN1 (Amphiphysin II), MLCP (reg), SKIP (SPHK1 interacting protein)
266	interchromatin granule	5	0.0224317	0.0585921	1	1	0		1	1	0		0.0224317	0.0585921	1	SFRS2 (SC-35)
267	mitotic spindle astral microtubule	5	0.0224317	0.0585921	1	1	0		1	1	0		0.0224317	0.0585921	1	NUMA1
268	Barr body	5	0.0224317	0.0585921	1	1	0		1	1	0		0.0224317	0.0585921	1	Smchd1
269	synaptic vesicle	237	0.0229069	0.0591865	0.135238	0.184373	2	BIN1 (Amphiphysin II), Myosin Va	0.0492115	0.106376	3	BIN1 (Amphiphysin II), RAB37, Synapsin I	0.0229069	0.0591865	4	BIN1 (Amphiphysin II), FAM148C, RAB37, Synapsin I
270	neuron projection terminus	238	0.0232193	0.059671	0.136156	0.184985	2	BIN1 (Amphiphysin II), SYNJ1	0.049719	0.106933	3	BIN1 (Amphiphysin II), ERC2/CAST, Synapsin I	0.0232193	0.059671	4	BIN1 (Amphiphysin II), ERC2/CAST, SYNJ1, Synapsin I
271	RNA polymerase I transcription factor complex	7	0.0239554	0.0617645	1	1	0		0.0239554	0.0617645	1	PAF49	0.031264	0.071847	1	PAF49
272	bicellular tight junction	136	0.0240255	0.0610861	0.0526782	0.086842	2	JAM1, p120-catenin	0.0806589	0.149095	2	Symplekin, JAM1	0.0240255	0.0610861	3	Symplekin, p120-catenin, JAM1
273	terminal bouton	136	0.0240255	0.0610861	0.309135	0.35929	1	SYNJ1	0.0806589	0.149095	2	ERC2/CAST, Synapsin I	0.0240255	0.0610861	3	ERC2/CAST, SYNJ1, Synapsin I
274	cAMP-dependent protein kinase complex	9	0.0241216	0.0505526	0.0241216	0.0505526	1	PRKAR1A	0.0306949	0.0755023	1	PRKAR1A	0.040017	0.0838953	1	PRKAR1A
275	cortical actin cytoskeleton	90	0.0248759	0.0515848	0.0248759	0.0515848	2	WIRE, Spinophilin	0.268172	0.340587	1	WIRE	1	1	0
276	occluding junction	140	0.0258886	0.0647893	0.0554532	0.090658	2	JAM1, p120-catenin	0.0847497	0.15051	2	Symplekin, JAM1	0.0258886	0.0647893	3	Symplekin, p120-catenin, JAM1
277	azurophil granule lumen	93	0.0264341	0.0535321	0.0264341	0.0535321	2	RNS2, ERK2 (MAPK1)	0.275761	0.345105	1	ERK2 (MAPK1)	0.066636	0.121573	2	RNS2, ERK2 (MAPK1)
278	filtration diaphragm	10	0.026766	0.0535321	0.026766	0.0535321	1	JAM1	0.0340473	0.0803218	1	JAM1	0.0443641	0.0883585	1	JAM1
279	eukaryotic translation initiation factor 4F complex	10	0.026766	0.0535321	0.026766	0.0535321	1	eIF4G1	1	1	0		1	1	0
280	slit diaphragm	10	0.026766	0.0535321	0.026766	0.0535321	1	JAM1	0.0340473	0.0803218	1	JAM1	0.0443641	0.0883585	1	JAM1
281	zonula adherens	10	0.026766	0.0535321	0.026766	0.0535321	1	p120-catenin	1	1	0		0.0443641	0.0883585	1	p120-catenin
282	histone pre-mRNA 3'end processing complex	6	0.0268578	0.0651676	1	1	0		1	1	0		0.0268578	0.0651676	1	YB-1
283	eukaryotic translation initiation factor 2 complex	6	0.0268578	0.0651676	1	1	0		1	1	0		0.0268578	0.0651676	1	eIF2S2
284	contractile fiber part	252	0.0278662	0.0610734	0.0311567	0.0610734	3	Myopodin, BIN1 (Amphiphysin II), SKIP (SPHK1 interacting protein)	0.216728	0.295412	2	BIN1 (Amphiphysin II), SKIP (SPHK1 interacting protein)	0.0278662	0.067273	4	PGMU, BIN1 (Amphiphysin II), MLCP (reg), SKIP (SPHK1 interacting protein)
285	actomyosin	96	0.0280309	0.0557787	0.0280309	0.0557787	2	Myopodin, Myosin Va	1	1	0		0.0704182	0.125597	2	Myosin XVIIIA, Drebrin
286	nuclear membrane	378	0.0290008	0.069312	0.643827	0.678408	1	GARNL4	0.143109	0.219536	3	HP1 gamma, GARNL4, PIG8	0.0290008	0.069312	5	YB-1, HP1 gamma, Ca-ATPase3, GARNL4, PIG8
287	unconventional myosin complex	11	0.0294034	0.0579247	0.0294034	0.0579247	1	Myosin Va	1	1	0		1	1	0
288	Gemini of coiled bodies	11	0.0294034	0.0579247	0.0294034	0.0579247	1	Gemin5	0.0373883	0.0860332	1	Gemin5	1	1	0
289	myelin sheath abaxonal region	9	0.0306949	0.0755023	1	1	0		0.0306949	0.0755023	1	SCRIB	0.040017	0.0838953	1	SCRIB
290	signal recognition particle	9	0.0306949	0.0755023	1	1	0		0.0306949	0.0755023	1	SRP14	0.040017	0.0838953	1	SRP14
291	myofibril	260	0.0307535	0.0638655	0.0337158	0.0638655	3	Myopodin, BIN1 (Amphiphysin II), SKIP (SPHK1 interacting protein)	0.226887	0.302516	2	BIN1 (Amphiphysin II), SKIP (SPHK1 interacting protein)	0.0307535	0.071847	4	PGMU, BIN1 (Amphiphysin II), MLCP (reg), SKIP (SPHK1 interacting protein)
292	PTW/PP1 phosphatase complex	7	0.031264	0.071847	1	1	0		1	1	0		0.031264	0.071847	1	MLCP (reg)
293	inclusion body	103	0.0319031	0.0612685	0.0319031	0.0612685	2	HDAC6, eEF2	0.3005	0.372795	1	HDAC6	0.0795056	0.136214	2	Amylin, HDAC6
294	IkappaB kinase complex	12	0.0320338	0.0612685	0.0320338	0.0612685	1	ELKS	0.0407178	0.0902965	1	ELKS	0.0529997	0.100134	1	ELKS
295	npBAF complex	12	0.0320338	0.0612685	0.0320338	0.0612685	1	BAF250A	1	1	0		1	1	0
296	SMN complex	12	0.0320338	0.0612685	0.0320338	0.0612685	1	Gemin5	0.0407178	0.0902965	1	Gemin5	1	1	0
297	actin-based cell projection	256	0.0324229	0.0617132	0.0324229	0.0617132	3	Myosin Va, Spinophilin, Myosin IXb	0.589637	0.618541	1	SLC4A7	0.110494	0.17547	3	Drebrin, EBP50, SLC4A7
298	Sm-like protein family complex	83	0.0335908	0.0803218	0.201866	0.254398	1	Gemin5	0.0335908	0.0803218	2	Gemin5, BIG1	0.314174	0.378275	1	BIG1
299	anchored component of synaptic vesicle membrane	10	0.0340473	0.0803218	1	1	0		0.0340473	0.0803218	1	Synapsin I	0.0443641	0.0883585	1	Synapsin I
300	juxtaparanode region of axon	10	0.0340473	0.0803218	1	1	0		0.0340473	0.0803218	1	DAL1	1	1	0
301	proximal dendrite	10	0.0340473	0.0803218	1	1	0		0.0340473	0.0803218	1	TNRC15	0.0443641	0.0883585	1	TNRC15
302	main axon	84	0.0343341	0.0803218	0.204035	0.254398	1	BIN1 (Amphiphysin II)	0.0343341	0.0803218	2	BIN1 (Amphiphysin II), DAL1	0.317288	0.38011	1	BIN1 (Amphiphysin II)
303	protein phosphatase type 1 complex	13	0.0346571	0.0650233	0.0346571	0.0650233	1	Spinophilin	1	1	0		1	1	0
304	flotillin complex	13	0.0346571	0.0650233	0.0346571	0.0650233	1	p120-catenin	1	1	0		0.0572885	0.107388	1	p120-catenin
305	stereocilium	65	0.0351336	0.0785293	1	1	0		0.20179	0.278601	1	SLC4A7	0.0351336	0.0785293	2	EBP50, SLC4A7
306	contractile fiber	272	0.0354043	0.0688656	0.0377538	0.0688656	3	Myopodin, BIN1 (Amphiphysin II), SKIP (SPHK1 interacting protein)	0.242188	0.315066	2	BIN1 (Amphiphysin II), SKIP (SPHK1 interacting protein)	0.0354043	0.0785293	4	PGMU, BIN1 (Amphiphysin II), MLCP (reg), SKIP (SPHK1 interacting protein)
307	transferase complex	902	0.0355252	0.0663361	0.0355252	0.0663361	6	HP1 alpha, AMPK beta1, PRKAR1A, TRIP2, FBXW7, ELKS	0.0926365	0.158594	6	HP1 alpha, AMPK beta1, PRKAR1A, PAF49, FBXW7, ELKS	0.225234	0.299061	6	AMPK beta1, PAF49, Menin, HP1 alpha, PRKAR1A, ELKS
308	spectrin-associated cytoskeleton	8	0.0356503	0.0785293	1	1	0		1	1	0		0.0356503	0.0785293	1	Dematin
309	microtubule minus-end	8	0.0356503	0.0785293	1	1	0		1	1	0		0.0356503	0.0785293	1	NUMA1
310	astral microtubule	8	0.0356503	0.0785293	1	1	0		1	1	0		0.0356503	0.0785293	1	NUMA1
311	coated membrane	111	0.0365698	0.0676455	0.0365698	0.0676455	2	SYNJ1, EPS15R	0.319688	0.387496	1	EPS15R	0.396259	0.453138	1	SYNJ1
312	membrane coat	111	0.0365698	0.0676455	0.0365698	0.0676455	2	SYNJ1, EPS15R	0.319688	0.387496	1	EPS15R	0.396259	0.453138	1	SYNJ1
313	nBAF complex	14	0.0372734	0.0683056	0.0372734	0.0683056	1	BAF250A	1	1	0		1	1	0
314	HOPS complex	14	0.0372734	0.0683056	0.0372734	0.0683056	1	VIPAR	0.0473427	0.103381	1	VIPAR	1	1	0
315	ciliary part	543	0.0373324	0.0814836	0.434174	0.479172	2	PRKAR1A, Myosin Va	0.0403445	0.0902965	5	TAPT1, PRKAR1A, MAP4, Azi1, Girdin	0.0373324	0.0814836	6	MAP4, EBP50, TAPT1, PRKAR1A, Azi1, Girdin
316	Golgi trans cisterna	11	0.0373883	0.0860332	1	1	0		0.0373883	0.0860332	1	C17orf28	0.0486916	0.0942291	1	C17orf28
317	nuclear periphery	164	0.0386447	0.0838953	0.359926	0.409228	1	hnRNP U	0.110513	0.180533	2	BIG1, hnRNP U	0.0386447	0.0838953	3	NUMA1, Menin, BIG1
318	azurophil granule	166	0.0398284	0.0838953	0.0746627	0.114911	2	RNS2, ERK2 (MAPK1)	0.112745	0.181409	2	ERK2 (MAPK1), RAB37	0.0398284	0.0838953	3	RNS2, ERK2 (MAPK1), RAB37
319	primary lysosome	166	0.0398284	0.0838953	0.0746627	0.114911	2	RNS2, ERK2 (MAPK1)	0.112745	0.181409	2	ERK2 (MAPK1), RAB37	0.0398284	0.0838953	3	RNS2, ERK2 (MAPK1), RAB37
320	dendritic spine head	15	0.0398827	0.0717524	0.0398827	0.0717524	1	Spinophilin	1	1	0		1	1	0
321	SWI/SNF complex	15	0.0398827	0.0717524	0.0398827	0.0717524	1	BAF250A	1	1	0		1	1	0
322	X chromosome	9	0.040017	0.0838953	1	1	0		1	1	0		0.040017	0.0838953	1	Smchd1
323	F-actin capping protein complex	9	0.040017	0.0838953	1	1	0		1	1	0		0.040017	0.0838953	1	Beta adducin
324	aster	9	0.040017	0.0838953	1	1	0		1	1	0		0.040017	0.0838953	1	NUMA1
325	endoplasmic reticulum membrane	1339	0.0407574	0.0850743	0.70939	0.735525	3	OSBP1, STIM1, CaMK II beta	0.3176	0.387273	6	SEC22B, OSBP1, TAPT1, PIG8, ARL6IP2, CaMK II beta	0.0407574	0.0850743	11	SEC22B, OSBP1, GPSM1, CaMK II beta, Ca-ATPase3, TAPT1, STIM1, FAM62B, ERP5, PIG8, ARL6IP2
326	endoplasmic reticulum subcompartment	1345	0.0418667	0.0862599	0.712273	0.736576	3	OSBP1, STIM1, CaMK II beta	0.321276	0.387496	6	SEC22B, OSBP1, TAPT1, PIG8, ARL6IP2, CaMK II beta	0.0418667	0.0862599	11	SEC22B, OSBP1, GPSM1, CaMK II beta, Ca-ATPase3, TAPT1, STIM1, FAM62B, ERP5, PIG8, ARL6IP2
327	specific granule membrane	94	0.0421101	0.0929027	1	1	0		0.0421101	0.0929027	2	RAB37, UBR4	0.067889	0.123388	2	RAB37, UBR4
328	varicosity	16	0.042485	0.0757424	0.042485	0.0757424	1	BIN1 (Amphiphysin II)	0.0539223	0.112579	1	BIN1 (Amphiphysin II)	0.0700394	0.125389	1	BIN1 (Amphiphysin II)
329	myelin sheath	224	0.0428507	0.0940517	1	1	0		0.0428507	0.0940517	3	SCRIB, NDRG1, Synapsin I	0.269417	0.338899	2	SCRIB, Synapsin I
330	chromaffin granule	10	0.0443641	0.0883585	1	1	0		1	1	0		0.0443641	0.0883585	1	Chromogranin A
331	CCR4-NOT complex	17	0.0450803	0.0782452	0.0450803	0.0782452	1	TAB182	1	1	0		1	1	0
332	node of Ranvier	17	0.0450803	0.0782452	0.0450803	0.0782452	1	BIN1 (Amphiphysin II)	0.0571953	0.116017	1	BIN1 (Amphiphysin II)	0.0742516	0.131453	1	BIN1 (Amphiphysin II)
333	SMN-Sm protein complex	17	0.0450803	0.0782452	0.0450803	0.0782452	1	Gemin5	0.0571953	0.116017	1	Gemin5	1	1	0
334	nuclear outer membrane-endoplasmic reticulum membrane network	1368	0.0463142	0.0914802	0.723126	0.745842	3	OSBP1, STIM1, CaMK II beta	0.335428	0.401014	6	SEC22B, OSBP1, TAPT1, PIG8, ARL6IP2, CaMK II beta	0.0463142	0.0914802	11	SEC22B, OSBP1, GPSM1, CaMK II beta, Ca-ATPase3, TAPT1, STIM1, FAM62B, ERP5, PIG8, ARL6IP2
335	plasma membrane part	3547	0.0473585	0.0931254	0.158165	0.209822	13	ERK2 (MAPK1), BIN1 (Amphiphysin II), PRKAR1A, STIM1, ERK1 (MAPK3), PMCA1, SYNJ1, EPS15R, Spinophilin, HDAC6, p120-catenin, DOCK8, ELKS	0.100881	0.171338	17	SCRIB, Cortactin, ERK2 (MAPK1), BIN1 (Amphiphysin II), SLC4A7, PRKAR1A, ERK1 (MAPK3), CPEB4, DDEF1, EPS15R, ERC2/CAST, SLC4A4, HDAC6, 4.1N, SYTL4, DAL1, ELKS	0.0473585	0.0931254	23	NUMA1, BIN1 (Amphiphysin II), ERK1 (MAPK3), Drebrin, Menin, ERC2/CAST, MARK2, p120-catenin, SYTL4, SCN7A, EBP50, SCRIB, Beta adducin, ERK2 (MAPK1), SLC4A7, PRKAR1A, Neurofibromin, STIM1, Dematin, SYNJ1, FAM62B, HDAC6, ELKS
336	TRAPP complex	18	0.0476687	0.0816586	0.0476687	0.0816586	1	TRS85 homolog	0.060457	0.119794	1	TRS85 homolog	0.0784448	0.135367	1	TRS85 homolog
337	axon initial segment	18	0.0476687	0.0816586	0.0476687	0.0816586	1	BIN1 (Amphiphysin II)	0.060457	0.119794	1	BIN1 (Amphiphysin II)	0.0784448	0.135367	1	BIN1 (Amphiphysin II)
338	lateral plasma membrane	77	0.0477316	0.0931254	1	1	0		1	1	0		0.0477316	0.0931254	2	NUMA1, MARK2
339	stereocilium bundle	77	0.0477316	0.0931254	1	1	0		0.234366	0.307695	1	SLC4A7	0.0477316	0.0931254	2	EBP50, SLC4A7
340	endoplasmic reticulum-Golgi intermediate compartment membrane	79	0.04997	0.0963131	1	1	0		0.239666	0.312734	1	SEC22B	0.04997	0.0963131	2	SEC22B, VMP1
341	large ribosomal subunit	133	0.050631	0.0848847	0.050631	0.0848847	2	Gemin5, FXR2	0.369809	0.430104	1	Gemin5	0.45385	0.510448	1	RPL34
342	messenger ribonucleoprotein complex	15	0.0506382	0.108366	1	1	0		0.0506382	0.108366	1	CPEB4	0.0658082	0.120986	1	YB-1
343	nucleotide-excision repair complex	12	0.0529997	0.100134	1	1	0		1	1	0		0.0529997	0.100134	1	XPC
344	endoplasmic reticulum chaperone complex	12	0.0529997	0.100134	1	1	0		1	1	0		0.0529997	0.100134	1	ERP5
345	cytoplasmic exosome (RNase complex)	16	0.0539223	0.112579	1	1	0		0.0539223	0.112579	1	CRHSP-24	1	1	0
346	mRNA cap binding complex	16	0.0539223	0.112579	1	1	0		0.0539223	0.112579	1	CBP80	1	1	0
347	manchette	16	0.0539223	0.112579	1	1	0		0.0539223	0.112579	1	Azi1	0.0700394	0.125389	1	Azi1
348	DNA-directed RNA polymerase I complex	16	0.0539223	0.112579	1	1	0		0.0539223	0.112579	1	PAF49	0.0700394	0.125389	1	PAF49
349	histone methyltransferase complex	83	0.0545577	0.102672	0.201866	0.254398	1	HP1 alpha	0.250157	0.324446	1	HP1 alpha	0.0545577	0.102672	2	Menin, HP1 alpha
350	paranode region of axon	17	0.0571953	0.116017	1	1	0		0.0571953	0.116017	1	DAL1	1	1	0
351	exon-exon junction complex	23	0.0605073	0.0981065	0.0605073	0.0981065	1	Pinin	1	1	0		0.09913	0.161171	1	TRAP150
352	intrinsic component of the cytoplasmic side of the plasma membrane	14	0.0615579	0.114493	1	1	0		1	1	0		0.0615579	0.114493	1	Neurofibromin
353	voltage-gated sodium channel complex	14	0.0615579	0.114493	1	1	0		1	1	0		0.0615579	0.114493	1	SCN7A
354	secretory granule lumen	334	0.0623112	0.100617	0.0623112	0.100617	3	RNS2, ERK2 (MAPK1), eEF2	0.321404	0.387496	2	ERK2 (MAPK1), SRP14	0.193131	0.269931	3	SRP14, RNS2, ERK2 (MAPK1)
355	telomerase holoenzyme complex	24	0.0630544	0.10099	0.0630544	0.10099	1	hnRNP U	0.0797941	0.149095	1	hnRNP U	1	1	0
356	lamellipodium membrane	24	0.0630544	0.10099	0.0630544	0.10099	1	DOCK8	1	1	0		1	1	0
357	RNA cap binding complex	19	0.0637075	0.12394	1	1	0		0.0637075	0.12394	1	CBP80	1	1	0
358	platelet alpha granule membrane	19	0.0637075	0.12394	1	1	0		0.0637075	0.12394	1	SYTL4	0.0826192	0.139548	1	SYTL4
359	lamellar body	25	0.0655948	0.103793	0.0655948	0.103793	1	CLIP115	0.0829784	0.149095	1	CLIP115	0.107275	0.171496	1	CLIP115
360	transcriptional repressor complex	93	0.066636	0.121573	0.223292	0.274928	1	HP1 alpha	0.275761	0.345105	1	HP1 alpha	0.066636	0.121573	2	HP1 alpha, CoREST
361	lysosome	814	0.0699057	0.109132	0.0699057	0.109132	5	SNX2, RNS2, ERK2 (MAPK1), Myosin Va, Raptor	0.310554	0.383046	4	ERK2 (MAPK1), RAB37, CDC4L, Raptor	0.0770438	0.134405	7	Chromogranin A, CDC4L, Raptor, SNX2, RNS2, ERK2 (MAPK1), RAB37
362	lytic vacuole	814	0.0699057	0.109132	0.0699057	0.109132	5	SNX2, RNS2, ERK2 (MAPK1), Myosin Va, Raptor	0.310554	0.383046	4	ERK2 (MAPK1), RAB37, CDC4L, Raptor	0.0770438	0.134405	7	Chromogranin A, CDC4L, Raptor, SNX2, RNS2, ERK2 (MAPK1), RAB37
363	cytoplasmic vesicle lumen	351	0.0700769	0.109132	0.0700769	0.109132	3	RNS2, ERK2 (MAPK1), eEF2	0.342884	0.405922	2	ERK2 (MAPK1), SRP14	0.212858	0.291314	3	SRP14, RNS2, ERK2 (MAPK1)
364	vesicle lumen	356	0.072441	0.112369	0.072441	0.112369	3	RNS2, ERK2 (MAPK1), eEF2	0.349164	0.408537	2	ERK2 (MAPK1), SRP14	0.218743	0.295365	3	SRP14, RNS2, ERK2 (MAPK1)
365	axolemma	22	0.0733925	0.140567	1	1	0		0.0733925	0.140567	1	DAL1	1	1	0
366	basolateral plasma membrane	281	0.0738963	0.140567	0.535171	0.574544	1	PMCA1	0.0738963	0.140567	3	SCRIB, SLC4A7, SLC4A4	0.363938	0.423266	2	SCRIB, SLC4A7
367	interstitial matrix	17	0.0742516	0.131453	1	1	0		1	1	0		0.0742516	0.131453	1	NAV2
368	spindle pole centrosome	18	0.0784448	0.135367	1	1	0		1	1	0		0.0784448	0.135367	1	NUMA1
369	membrane part	8640	0.0789046	0.135671	0.297251	0.348105	26	DENND4C, OSBP1, SNX2, ZDHHC5, KIAA1244, ERK2 (MAPK1), BIN1 (Amphiphysin II), PRKAR1A, STIM1, ERK1 (MAPK3), PMCA1, SPAG9, TRIP11, JAM1, SYNJ1, EPS15R, Spinophilin, HDAC6, eEF2, p120-catenin, CORO7, DOCK8, VIPAR, FBXW7, CaMK II beta, ELKS	0.108706	0.179638	36	SEC22B, DENND4C, OSBP1, TAPT1, SCRIB, KIAA1244, Cortactin, ERK2 (MAPK1), BIN1 (Amphiphysin II), SLC4A7, PRKAR1A, UBR4, ERK1 (MAPK3), GRAMD3, TNRC15, TRIP11, JAM1, CPEB4, DDEF1, EPS15R, ERC2/CAST, SLC4A4, HDAC6, CDC4L, PIG8, 4.1N, CORO7, SYTL4, ARL6IP2, DAL1, VIPAR, FBXW7, CaMK II beta, Synapsin I, ELKS, C17orf28	0.0789046	0.135671	47	SEC22B, NUMA1, OSBP1, BIN1 (Amphiphysin II), GPSM1, ERK1 (MAPK3), GRAMD3, VMP1, TNRC15, TRIP11, Drebrin, Menin, ERC2/CAST, TGOLN2, MARK2, p120-catenin, CDC4L, CORO7, SYTL4, SCN7A, CaMK II beta, Ca-ATPase3, DENND4C, EBP50, TAPT1, SCRIB, SNX2, KIAA1244, Beta adducin, ERK2 (MAPK1), SLC4A7, DISP2, PRKAR1A, Neurofibromin, UBR4, STIM1, Dematin, JAM1, SYNJ1, FAM62B, HDAC6, ERP5, PIG8, ARL6IP2, Synapsin …
370	acrosomal vesicle	172	0.0793604	0.121194	0.0793604	0.121194	2	SPAG9, TRIP11	0.11951	0.189842	2	TRIP11, Azi1	0.183111	0.260497	2	TRIP11, Azi1
371	U2-type catalytic step 2 spliceosome	31	0.0806946	0.122756	0.0806946	0.122756	1	HSPC148	1	1	0		1	1	0
372	phagocytic vesicle	225	0.0825797	0.139548	1	1	0		0.542701	0.573521	1	SEC22B	0.0825797	0.139548	3	SEC22B, Myosin XVIIIA, EVL
373	cluster of actin-based cell projections	225	0.0825797	0.139548	1	1	0		0.542701	0.573521	1	SLC4A7	0.0825797	0.139548	3	Myosin XVIIIA, EBP50, SLC4A7
374	exosome (RNase complex)	25	0.0829784	0.149095	1	1	0		0.0829784	0.149095	1	CRHSP-24	1	1	0
375	exoribonuclease complex	25	0.0829784	0.149095	1	1	0		0.0829784	0.149095	1	CRHSP-24	1	1	0
376	pronucleus	25	0.0829784	0.149095	1	1	0		0.0829784	0.149095	1	HSF1	1	1	0
377	vacuolar lumen	179	0.084955	0.128246	0.084955	0.128246	2	RNS2, ERK2 (MAPK1)	0.463099	0.506922	1	ERK2 (MAPK1)	0.194533	0.271099	2	RNS2, ERK2 (MAPK1)
378	midbody	179	0.084955	0.128246	0.084955	0.128246	2	p120-catenin, hnRNP U	0.463099	0.506922	1	hnRNP U	0.557243	0.594647	1	p120-catenin
379	neuronal cell body membrane	33	0.0856742	0.128838	0.0856742	0.128838	1	PMCA1	1	1	0		1	1	0
380	methyltransferase complex	108	0.0862079	0.144104	0.25437	0.302828	1	HP1 alpha	0.312555	0.384406	1	HP1 alpha	0.0862079	0.144104	2	Menin, HP1 alpha
381	apical part of cell	517	0.086221	0.144104	0.757198	0.776917	1	PMCA1	0.104566	0.174806	4	SCRIB, SLC4A7, SYTL4, AF-6	0.086221	0.144104	5	NUMA1, SYTL4, EBP50, SCRIB, SLC4A7
382	dense core granule	20	0.0867748	0.144524	1	1	0		1	1	0		0.0867748	0.144524	1	Secretogranin II
383	pigment granule	109	0.0875684	0.144836	0.256398	0.303366	1	Myosin Va	0.314941	0.385127	1	SEC22B	0.0875684	0.144836	2	SEC22B, ERP5
384	melanosome	109	0.0875684	0.144836	0.256398	0.303366	1	Myosin Va	0.314941	0.385127	1	SEC22B	0.0875684	0.144836	2	SEC22B, ERP5
385	ciliary basal body	143	0.0878587	0.154747	1	1	0		0.0878587	0.154747	2	TAPT1, Girdin	0.137138	0.207443	2	TAPT1, Girdin
386	axoneme	143	0.0878587	0.154747	0.322194	0.372438	1	PRKAR1A	0.0878587	0.154747	2	PRKAR1A, MAP4	0.137138	0.207443	2	MAP4, PRKAR1A
387	desmosome	34	0.088154	0.131067	0.088154	0.131067	1	Pinin	1	1	0		1	1	0
388	cell body membrane	34	0.088154	0.131067	0.088154	0.131067	1	PMCA1	1	1	0		1	1	0
389	ciliary plasm	144	0.0889025	0.155944	0.324039	0.373309	1	PRKAR1A	0.0889025	0.155944	2	PRKAR1A, MAP4	0.138677	0.20911	2	MAP4, PRKAR1A
390	germ plasm	28	0.0924661	0.158594	1	1	0		0.0924661	0.158594	1	CRHSP-24	1	1	0
391	pole plasm	28	0.0924661	0.158594	1	1	0		0.0924661	0.158594	1	CRHSP-24	1	1	0
392	P granule	28	0.0924661	0.158594	1	1	0		0.0924661	0.158594	1	CRHSP-24	1	1	0
393	dendrite cytoplasm	36	0.0930937	0.137374	0.0930937	0.137374	1	ERK2 (MAPK1)	0.117294	0.188022	1	ERK2 (MAPK1)	0.150781	0.224527	1	ERK2 (MAPK1)
394	acrosomal membrane	37	0.0955536	0.139956	0.0955536	0.139956	1	TRIP11	0.12035	0.189842	1	TRIP11	0.15463	0.229544	1	TRIP11
395	immunological synapse	38	0.0980069	0.141966	0.0980069	0.141966	1	PRKAR1A	0.123396	0.193455	1	PRKAR1A	0.158462	0.232346	1	PRKAR1A
396	mitotic spindle pole	30	0.0987372	0.168365	1	1	0		0.0987372	0.168365	1	HSF1	0.127318	0.198234	1	NUMA1
397	organelle membrane contact site	23	0.09913	0.161171	1	1	0		1	1	0		0.09913	0.161171	1	FAM62B
398	glial cell projection	23	0.09913	0.161171	1	1	0		1	1	0		0.09913	0.161171	1	SCN7A
399	cell projection membrane	410	0.100155	0.144448	0.100155	0.144448	3	PMCA1, Spinophilin, DOCK8	0.415515	0.469351	2	DDEF1, DAL1	0.556002	0.594647	2	EBP50, Dematin
400	sex chromosome	39	0.100454	0.144448	0.100454	0.144448	1	hnRNP U	0.126431	0.19749	1	hnRNP U	0.162276	0.237211	1	Smchd1
401	Golgi medial cisterna	31	0.101857	0.172311	1	1	0		0.101857	0.172311	1	C17orf28	0.131272	0.203068	1	C17orf28
402	mediator complex	40	0.102894	0.147419	0.102894	0.147419	1	TRIP2	1	1	0		0.166074	0.241287	1	TRAP150
403	sodium channel complex	24	0.103211	0.166673	1	1	0		1	1	0		0.103211	0.166673	1	SCN7A
404	nuclear euchromatin	32	0.104965	0.174806	1	1	0		0.104965	0.174806	1	HP1 gamma	0.135209	0.206486	1	HP1 gamma
405	centriolar satellite	32	0.104965	0.174806	1	1	0		0.104965	0.174806	1	Azi1	0.135209	0.206486	1	Azi1
406	synaptic vesicle membrane	122	0.105811	0.169724	1	1	0		0.345223	0.405922	1	Synapsin I	0.105811	0.169724	2	FAM148C, Synapsin I
407	exocytic vesicle membrane	122	0.105811	0.169724	1	1	0		0.345223	0.405922	1	Synapsin I	0.105811	0.169724	2	FAM148C, Synapsin I
408	intrinsic component of synaptic vesicle membrane	33	0.108064	0.179268	1	1	0		0.108064	0.179268	1	Synapsin I	0.139128	0.20913	1	Synapsin I
409	cytoplasmic side of plasma membrane	208	0.109306	0.155474	0.109306	0.155474	2	PMCA1, Spinophilin	1	1	0		0.242624	0.315148	2	Neurofibromin, FAM62B
410	specific granule	165	0.111627	0.180972	1	1	0		0.111627	0.180972	2	RAB37, UBR4	0.171795	0.2466	2	RAB37, UBR4
411	protein-lipid complex	45	0.114997	0.161856	0.114997	0.161856	1	BIN1 (Amphiphysin II)	0.144423	0.220761	1	BIN1 (Amphiphysin II)	0.184807	0.261354	1	BIN1 (Amphiphysin II)
412	nuclear replication fork	46	0.117399	0.163446	0.117399	0.163446	1	BAZ1B	1	1	0		1	1	0
413	ciliary base	46	0.117399	0.163446	0.117399	0.163446	1	PRKAR1A	0.147386	0.223692	1	PRKAR1A	0.188503	0.264236	1	PRKAR1A
414	intrinsic component of endoplasmic reticulum membrane	265	0.119202	0.187669	0.514346	0.556737	1	STIM1	0.602348	0.627262	1	TAPT1	0.119202	0.187669	3	TAPT1, STIM1, FAM62B
415	stereocilium tip	28	0.119354	0.187669	1	1	0		1	1	0		0.119354	0.187669	1	EBP50
416	U12-type spliceosomal complex	28	0.119354	0.187669	1	1	0		1	1	0		0.119354	0.187669	1	YB-1
417	apical plasma membrane	416	0.120578	0.188971	0.679188	0.707937	1	PMCA1	0.17455	0.250696	3	SCRIB, SLC4A7, SYTL4	0.120578	0.188971	4	SYTL4, EBP50, SCRIB, SLC4A7
418	spindle pole	173	0.120647	0.189842	0.375456	0.420255	1	hnRNP U	0.120647	0.189842	2	HSF1, hnRNP U	0.544946	0.586676	1	NUMA1
419	precatalytic spliceosome	48	0.122182	0.168911	0.122182	0.168911	1	HSPC148	1	1	0		1	1	0
420	mast cell granule	31	0.131272	0.203068	1	1	0		1	1	0		0.131272	0.203068	1	Chromogranin A
421	cytoplasmic side of membrane	233	0.131582	0.180762	0.131582	0.180762	2	PMCA1, Spinophilin	1	1	0		0.284493	0.349931	2	Neurofibromin, FAM62B
422	axon cytoplasm	52	0.131672	0.180762	0.131672	0.180762	1	RanBP1	0.164951	0.241778	1	RanBP1	1	1	0
423	dynein complex	53	0.134029	0.183359	0.134029	0.183359	1	HDAC6	0.167844	0.244344	1	HDAC6	0.213915	0.291314	1	HDAC6
424	microvillus membrane	32	0.135209	0.206486	1	1	0		1	1	0		0.135209	0.206486	1	EBP50
425	sperm midpiece	32	0.135209	0.206486	1	1	0		1	1	0		0.135209	0.206486	1	EBP50
426	cytosolic small ribosomal subunit	56	0.141061	0.19099	0.141061	0.19099	1	eIF4G1	1	1	0		1	1	0
427	extrinsic component of organelle membrane	46	0.147386	0.223692	1	1	0		0.147386	0.223692	1	C17orf28	0.188503	0.264236	1	C17orf28
428	Golgi stack	197	0.148686	0.224171	1	1	0		0.148686	0.224171	2	p47, C17orf28	0.592189	0.627642	1	C17orf28
429	sperm part	294	0.148866	0.223066	0.189432	0.243909	2	SPAG9, TRIP11	0.270344	0.34132	2	TRIP11, Azi1	0.148866	0.223066	3	TRIP11, EBP50, Azi1
430	protein serine/threonine phosphatase complex	60	0.150349	0.202869	0.150349	0.202869	1	Spinophilin	1	1	0		0.238537	0.312385	1	MLCP (reg)
431	trans-Golgi network transport vesicle	36	0.150781	0.224527	1	1	0		1	1	0		0.150781	0.224527	1	TGOLN2
432	phosphatase complex	61	0.152656	0.205278	0.152656	0.205278	1	Spinophilin	1	1	0		0.241991	0.315148	1	MLCP (reg)
433	microtubule organizing center part	202	0.154686	0.230681	0.423009	0.46948	1	CLASP1	0.154686	0.230681	2	Azi1, Girdin	0.232604	0.30714	2	Azi1, Girdin
434	SCF ubiquitin ligase complex	62	0.154956	0.206959	0.154956	0.206959	1	FBXW7	0.193435	0.272336	1	FBXW7	1	1	0
435	multivesicular body	62	0.154956	0.206959	0.154956	0.206959	1	HDAC6	0.193435	0.272336	1	HDAC6	0.24543	0.317928	1	HDAC6
436	brush border	155	0.155851	0.23064	1	1	0		1	1	0		0.155851	0.23064	2	Myosin XVIIIA, EBP50
437	intermediate filament	260	0.156683	0.208558	0.156683	0.208558	2	Pinin, Myosin Va	1	1	0		1	1	0
438	nuclear transcription factor complex	205	0.158308	0.234056	0.427719	0.473375	1	hnRNP U	0.158308	0.234056	2	PAF49, hnRNP U	0.606829	0.637504	1	PAF49
439	autophagosome membrane	38	0.158462	0.232346	1	1	0		1	1	0		0.158462	0.232346	1	VMP1
440	gap junction	38	0.158462	0.232346	1	1	0		1	1	0		0.158462	0.232346	1	Drebrin
441	mitochondrial nucleoid	50	0.159136	0.234056	1	1	0		0.159136	0.234056	1	ELAC2	0.203122	0.280058	1	ELAC2
442	nucleoid	50	0.159136	0.234056	1	1	0		0.159136	0.234056	1	ELAC2	0.203122	0.280058	1	ELAC2
443	recycling endosome	264	0.160478	0.212175	0.160478	0.212175	2	Myosin Va, VIPAR	0.23198	0.3055	2	NDRG1, VIPAR	0.699845	0.720961	1	Rabaptin-5
444	axonal growth cone	40	0.166074	0.241287	1	1	0		1	1	0		0.166074	0.241287	1	Drebrin
445	T-tubule	67	0.166366	0.218495	0.166366	0.218495	1	BIN1 (Amphiphysin II)	0.207313	0.283483	1	BIN1 (Amphiphysin II)	0.262393	0.330934	1	BIN1 (Amphiphysin II)
446	vacuolar part	645	0.168964	0.244731	0.254406	0.302828	3	RNS2, ERK2 (MAPK1), Raptor	0.386147	0.443086	3	ERK2 (MAPK1), RAB37, Raptor	0.168964	0.244731	5	VMP1, Raptor, RNS2, ERK2 (MAPK1), RAB37
447	synaptonemal complex	54	0.170727	0.246861	1	1	0		0.170727	0.246861	1	Synapsin I	0.21748	0.294491	1	Synapsin I
448	synaptonemal structure	54	0.170727	0.246861	1	1	0		0.170727	0.246861	1	Synapsin I	0.21748	0.294491	1	Synapsin I
449	SNARE complex	56	0.176462	0.251753	1	1	0		0.176462	0.251753	1	SEC22B	0.224562	0.298999	1	SEC22B
450	U2-type spliceosomal complex	72	0.177624	0.23097	0.177624	0.23097	1	HSPC148	1	1	0		1	1	0
451	tertiary granule	169	0.178247	0.254334	1	1	0		0.444058	0.489837	1	UBR4	0.178247	0.254334	2	PGMU, UBR4
452	basal part of cell	75	0.184307	0.238088	0.184307	0.238088	1	CLASP1	1	1	0		0.288751	0.3521	1	MARK2
453	neuromuscular junction	75	0.184307	0.238088	0.184307	0.238088	1	PRKAR1A	0.22903	0.303482	1	PRKAR1A	0.288751	0.3521	1	PRKAR1A
454	smooth endoplasmic reticulum	45	0.184807	0.261354	1	1	0		1	1	0		0.184807	0.261354	1	ERP5
455	ionotropic glutamate receptor complex	59	0.184992	0.263045	1	1	0		0.184992	0.263045	1	SCRIB	0.235067	0.309537	1	SCRIB
456	excitatory synapse	46	0.188503	0.264236	1	1	0		1	1	0		0.188503	0.264236	1	Drebrin
457	neurotransmitter receptor complex	61	0.19063	0.270165	1	1	0		0.19063	0.270165	1	SCRIB	0.241991	0.315148	1	SCRIB
458	replication fork	78	0.190936	0.2442	0.190936	0.2442	1	BAZ1B	1	1	0		1	1	0
459	SWI/SNF superfamily-type complex	78	0.190936	0.2442	0.190936	0.2442	1	BAF250A	1	1	0		1	1	0
460	organelle envelope	1432	0.191517	0.2442	0.191517	0.2442	6	RanBP1, HP1 alpha, BIN1 (Amphiphysin II), ERK1 (MAPK3), GARNL4, c-Raf-1	0.226364	0.302516	7	RanBP1, HP1 alpha, BIN1 (Amphiphysin II), HP1 gamma, ERK1 (MAPK3), GARNL4, PIG8	0.201133	0.279482	9	YB-1, BIN1 (Amphiphysin II), HP1 gamma, ERK1 (MAPK3), c-Raf-1, Ca-ATPase3, HP1 alpha, GARNL4, PIG8
461	envelope	1436	0.193176	0.245521	0.193176	0.245521	6	RanBP1, HP1 alpha, BIN1 (Amphiphysin II), ERK1 (MAPK3), GARNL4, c-Raf-1	0.228401	0.303482	7	RanBP1, HP1 alpha, BIN1 (Amphiphysin II), HP1 gamma, ERK1 (MAPK3), GARNL4, PIG8	0.203306	0.280058	9	YB-1, BIN1 (Amphiphysin II), HP1 gamma, ERK1 (MAPK3), c-Raf-1, Ca-ATPase3, HP1 alpha, GARNL4, PIG8
462	intercellular bridge	63	0.196229	0.273571	1	1	0		0.196229	0.273571	1	Azi1	0.248853	0.320176	1	Azi1
463	azurophil granule membrane	64	0.199015	0.275658	1	1	0		0.199015	0.275658	1	RAB37	0.252261	0.321549	1	RAB37
464	ficolin-1-rich granule membrane	64	0.199015	0.275658	1	1	0		0.199015	0.275658	1	UBR4	0.252261	0.321549	1	UBR4
465	membrane protein complex	1458	0.202403	0.254398	0.202403	0.254398	6	DENND4C, SNX2, SYNJ1, EPS15R, p120-catenin, VIPAR	0.391388	0.447898	6	SEC22B, DENND4C, SCRIB, Cortactin, EPS15R, VIPAR	0.491875	0.542993	7	SEC22B, p120-catenin, SCN7A, DENND4C, SCRIB, SNX2, SYNJ1
466	stress fiber	84	0.204035	0.254398	0.204035	0.254398	1	Myopodin	1	1	0		1	1	0
467	contractile actin filament bundle	84	0.204035	0.254398	0.204035	0.254398	1	Myopodin	1	1	0		1	1	0
468	nuclear inner membrane	66	0.204557	0.281512	1	1	0		0.204557	0.281512	1	HP1 gamma	0.259031	0.327558	1	HP1 gamma
469	transcription factor complex	453	0.20684	0.283483	0.347931	0.397348	2	hnRNP U, PC4	0.20684	0.283483	3	PAF49, hnRNP U, PC4	0.337157	0.396949	3	PAF49, CoREST, PC4
470	intermediate filament cytoskeleton	314	0.209115	0.25991	0.209115	0.25991	2	Pinin, Myosin Va	0.665011	0.685843	1	p47	1	1	0
471	PcG protein complex	52	0.210333	0.288906	1	1	0		1	1	0		0.210333	0.288906	1	Asxl2
472	filamentous actin	53	0.213915	0.291314	1	1	0		1	1	0		0.213915	0.291314	1	CD2AP
473	small ribosomal subunit	89	0.214791	0.266124	0.214791	0.266124	1	eIF4G1	1	1	0		1	1	0
474	actin filament bundle	93	0.223292	0.274928	0.223292	0.274928	1	Myopodin	1	1	0		1	1	0
475	small nuclear ribonucleoprotein complex	73	0.223656	0.301971	1	1	0		0.223656	0.301971	1	BIG1	0.282251	0.34862	1	BIG1
476	tertiary granule lumen	56	0.224562	0.298999	1	1	0		1	1	0		0.224562	0.298999	1	PGMU
477	A band	56	0.224562	0.298999	1	1	0		1	1	0		0.224562	0.298999	1	MLCP (reg)
478	serine/threonine protein kinase complex	94	0.225403	0.276663	0.225403	0.276663	1	ELKS	0.278274	0.347234	1	ELKS	0.347665	0.407314	1	ELKS
479	tertiary granule membrane	74	0.226348	0.302516	1	1	0		0.226348	0.302516	1	UBR4	0.285508	0.349931	1	UBR4
480	ciliary transition zone	74	0.226348	0.302516	1	1	0		0.226348	0.302516	1	Azi1	0.285508	0.349931	1	Azi1
481	extrinsic component of plasma membrane	201	0.230936	0.305783	1	1	0		1	1	0		0.230936	0.305783	2	NUMA1, FAM62B
482	photoreceptor outer segment	99	0.235874	0.288616	0.235874	0.288616	1	Myosin Va	1	1	0		1	1	0
483	cleavage furrow	60	0.238537	0.312385	1	1	0		1	1	0		0.238537	0.312385	1	Menin
484	ruffle membrane	101	0.240023	0.29188	0.240023	0.29188	1	Spinophilin	1	1	0		1	1	0
485	ubiquitin ligase complex	354	0.249024	0.300968	0.249024	0.300968	2	TRIP2, FBXW7	0.708835	0.727534	1	FBXW7	1	1	0
486	clathrin-coated vesicle	212	0.249316	0.320176	1	1	0		1	1	0		0.249316	0.320176	2	TGOLN2, Enthoprotin
487	coated vesicle	382	0.249845	0.320176	1	1	0		0.736086	0.753696	1	SEC22B	0.249845	0.320176	3	SEC22B, TGOLN2, Enthoprotin
488	endocytic vesicle membrane	279	0.251138	0.324735	0.532617	0.573364	1	CaMK II beta	0.251138	0.324735	2	SEC22B, CaMK II beta	0.360682	0.420502	2	SEC22B, CaMK II beta
489	ATPase complex	107	0.252337	0.302828	0.252337	0.302828	1	BAF250A	1	1	0		1	1	0
490	postsynaptic membrane	283	0.256258	0.330356	1	1	0		0.256258	0.330356	2	SCRIB, CPEB4	0.367189	0.42601	2	Drebrin, SCRIB
491	cell-cell contact zone	86	0.257931	0.331515	1	1	0		0.257931	0.331515	1	SCRIB	0.323474	0.386551	1	SCRIB
492	early endosome membrane	225	0.271093	0.340112	0.458167	0.501438	1	SNX2	1	1	0		0.271093	0.340112	2	SNX2, Rabaptin-5
493	P-body	92	0.27324	0.343961	1	1	0		0.27324	0.343961	1	CRHSP-24	1	1	0
494	dendritic shaft	71	0.275691	0.343178	1	1	0		1	1	0		0.275691	0.343178	1	Drebrin
495	cell division site part	71	0.275691	0.343178	1	1	0		1	1	0		0.275691	0.343178	1	Menin
496	platelet alpha granule	95	0.280777	0.349339	1	1	0		0.280777	0.349339	1	SYTL4	0.350628	0.409781	1	SYTL4
497	endosome membrane	593	0.281547	0.34862	0.803252	0.82203	1	SNX2	0.610871	0.633058	2	NDRG1, Rab11BP (WDR44)	0.281547	0.34862	4	SNX2, TAB3, Rab11BP (WDR44), Rabaptin-5
498	photoreceptor cell cilium	128	0.293906	0.345669	0.293906	0.345669	1	Myosin Va	1	1	0		1	1	0
499	9+0 non-motile cilium	133	0.303463	0.35374	0.303463	0.35374	1	Myosin Va	1	1	0		1	1	0
500	brush border membrane	80	0.304748	0.36972	1	1	0		1	1	0		0.304748	0.36972	1	EBP50
501	integral component of endoplasmic reticulum membrane	250	0.312877	0.377664	0.493986	0.536173	1	STIM1	0.580941	0.610916	1	TAPT1	0.312877	0.377664	2	TAPT1, STIM1
502	coated vesicle membrane	260	0.32947	0.390945	1	1	0		0.595335	0.622991	1	SEC22B	0.32947	0.390945	2	SEC22B, TGOLN2
503	cell division site	88	0.329604	0.390945	1	1	0		1	1	0		0.329604	0.390945	1	Menin
504	endosomal part	646	0.33556	0.396184	0.830152	0.847357	1	SNX2	0.657475	0.679708	2	NDRG1, Rab11BP (WDR44)	0.33556	0.396184	4	SNX2, TAB3, Rab11BP (WDR44), Rabaptin-5
505	ion channel complex	346	0.336586	0.401278	1	1	0		0.336586	0.401278	2	SCRIB, Cortactin	0.465671	0.520617	2	SCN7A, SCRIB
506	Golgi-associated vesicle	267	0.341023	0.400514	1	1	0		0.605119	0.628618	1	SEC22B	0.341023	0.400514	2	SEC22B, TGOLN2
507	condensed nuclear chromosome	121	0.342941	0.405922	1	1	0		0.342941	0.405922	1	Synapsin I	0.423148	0.482732	1	Synapsin I
508	voltage-gated potassium channel complex	122	0.345223	0.405922	1	1	0		0.345223	0.405922	1	Cortactin	1	1	0
509	potassium channel complex	129	0.360976	0.420975	1	1	0		0.360976	0.420975	1	Cortactin	1	1	0
510	peroxisome	165	0.361671	0.409228	0.361671	0.409228	1	Myosin Va	1	1	0		1	1	0
511	microbody	165	0.361671	0.409228	0.361671	0.409228	1	Myosin Va	1	1	0		1	1	0
512	plasma membrane protein complex	791	0.362489	0.409228	0.362489	0.409228	3	SYNJ1, EPS15R, p120-catenin	0.517734	0.555363	3	SCRIB, Cortactin, EPS15R	0.48272	0.534353	4	p120-catenin, SCN7A, SCRIB, SYNJ1
513	RNA polymerase II transcription factor complex	167	0.365145	0.411049	0.365145	0.411049	1	hnRNP U	0.44017	0.487095	1	hnRNP U	1	1	0
514	vacuolar membrane	479	0.369265	0.427382	0.730333	0.751308	1	Raptor	0.49515	0.537179	2	RAB37, Raptor	0.369265	0.427382	3	VMP1, Raptor, RAB37
515	transmembrane transporter complex	375	0.372838	0.432452	1	1	0		0.372838	0.432452	2	SCRIB, Cortactin	0.507941	0.558151	2	SCN7A, SCRIB
516	non-motile cilium	172	0.373749	0.419536	0.373749	0.419536	1	Myosin Va	1	1	0		1	1	0
517	autophagosome	104	0.376701	0.434935	1	1	0		1	1	0		0.376701	0.434935	1	VMP1
518	transporter complex	384	0.383937	0.442924	1	1	0		0.383937	0.442924	2	SCRIB, Cortactin	0.520616	0.566867	2	SCN7A, SCRIB
519	ER to Golgi transport vesicle membrane	140	0.384977	0.44293	1	1	0		0.384977	0.44293	1	SEC22B	0.471005	0.524803	1	SEC22B
520	sarcolemma	181	0.388947	0.434122	0.388947	0.434122	1	BIN1 (Amphiphysin II)	0.46683	0.509702	1	BIN1 (Amphiphysin II)	0.561268	0.597519	1	BIN1 (Amphiphysin II)
521	fibrillar center	145	0.395589	0.451499	1	1	0		0.395589	0.451499	1	PAF49	0.48293	0.534353	1	PAF49
522	microvillus	111	0.396259	0.453138	1	1	0		1	1	0		0.396259	0.453138	1	EBP50
523	centriole	150	0.40602	0.462172	1	1	0		0.40602	0.462172	1	Girdin	0.494589	0.544731	1	Girdin
524	recycling endosome membrane	152	0.410142	0.465626	1	1	0		0.410142	0.465626	1	NDRG1	1	1	0
525	lytic vacuole membrane	411	0.416714	0.469351	0.674741	0.705167	1	Raptor	0.416714	0.469351	2	RAB37, Raptor	0.557326	0.594647	2	Raptor, RAB37
526	lysosomal membrane	411	0.416714	0.469351	0.674741	0.705167	1	Raptor	0.416714	0.469351	2	RAB37, Raptor	0.557326	0.594647	2	Raptor, RAB37
527	Golgi cisterna	157	0.420325	0.472176	1	1	0		0.420325	0.472176	1	C17orf28	0.510474	0.559648	1	C17orf28
528	protein-DNA complex	201	0.42143	0.469049	0.42143	0.469049	1	TRIP2	1	1	0		1	1	0
529	nuclear DNA-directed RNA polymerase complex	159	0.424349	0.475448	1	1	0		0.424349	0.475448	1	PAF49	0.514921	0.563231	1	PAF49
530	extrinsic component of cytoplasmic side of plasma membrane	122	0.42577	0.484567	1	1	0		1	1	0		0.42577	0.484567	1	FAM62B
531	DNA-directed RNA polymerase complex	160	0.42635	0.476444	1	1	0		0.42635	0.476444	1	PAF49	0.517129	0.564355	1	PAF49
532	RNA polymerase complex	163	0.432314	0.480599	1	1	0		0.432314	0.480599	1	PAF49	0.523694	0.567632	1	PAF49
533	phagocytic vesicle membrane	163	0.432314	0.480599	1	1	0		0.432314	0.480599	1	SEC22B	0.523694	0.567632	1	SEC22B
534	clathrin-coated vesicle membrane	125	0.433567	0.492005	1	1	0		1	1	0		0.433567	0.492005	1	TGOLN2
535	cullin-RING ubiquitin ligase complex	213	0.440096	0.484351	0.440096	0.484351	1	FBXW7	0.523138	0.559758	1	FBXW7	1	1	0
536	mitochondrial outer membrane	214	0.441624	0.484679	0.441624	0.484679	1	c-Raf-1	1	1	0		0.622676	0.652718	1	c-Raf-1
537	sperm flagellum	132	0.451355	0.508838	1	1	0		1	1	0		0.451355	0.508838	1	EBP50
538	COPII-coated ER to Golgi transport vesicle	173	0.451754	0.497045	1	1	0		0.451754	0.497045	1	SEC22B	0.544946	0.586676	1	SEC22B
539	9+2 motile cilium	138	0.466159	0.520617	1	1	0		1	1	0		0.466159	0.520617	1	EBP50
540	collagen-containing extracellular matrix	145	0.48293	0.534353	1	1	0		1	1	0		0.48293	0.534353	1	NAV2
541	mitochondrion	2181	0.484635	0.527796	0.545679	0.584232	6	ERK2 (MAPK1), HSPC148, ERK1 (MAPK3), c-Raf-1, SKIP (SPHK1 interacting protein), FBXW7	0.484635	0.527796	8	ERK2 (MAPK1), ERK1 (MAPK3), PAF49, PHYHIPL, SKIP (SPHK1 interacting protein), CBP80, ELAC2, FBXW7	0.530814	0.574047	10	RPL34, ERK1 (MAPK3), c-Raf-1, PAF49, MARK2, ERK2 (MAPK1), XPC, PHYHIPL, SKIP (SPHK1 interacting protein), ELAC2
542	organelle outer membrane	245	0.487015	0.531534	0.487015	0.531534	1	c-Raf-1	1	1	0		0.672564	0.697366	1	c-Raf-1
543	outer membrane	250	0.493986	0.536173	0.493986	0.536173	1	c-Raf-1	1	1	0		0.679973	0.703522	1	c-Raf-1
544	Golgi-associated vesicle membrane	198	0.497517	0.53772	1	1	0		0.497517	0.53772	1	SEC22B	0.594049	0.62822	1	SEC22B
545	plasma membrane receptor complex	200	0.50101	0.540132	1	1	0		0.50101	0.540132	1	SCRIB	0.597742	0.63073	1	SCRIB
546	nucleolar part	201	0.502748	0.540643	1	1	0		0.502748	0.540643	1	PAF49	0.599576	0.631271	1	PAF49
547	extracellular matrix	645	0.524244	0.565896	0.524244	0.565896	2	eEF2, hnRNP U	0.895653	0.909507	1	hnRNP U	0.948213	0.963033	1	NAV2
548	anchored component of membrane	216	0.528105	0.563663	1	1	0		0.528105	0.563663	1	Synapsin I	0.626111	0.654882	1	Synapsin I
549	intrinsic component of organelle membrane	229	0.549043	0.578795	1	1	0		0.549043	0.578795	1	Synapsin I	0.647692	0.674503	1	Synapsin I
550	blood microparticle	183	0.565257	0.600429	1	1	0		1	1	0		0.565257	0.600429	1	Dnpep
551	cation channel complex	264	0.600955	0.627262	1	1	0		0.600955	0.627262	1	Cortactin	0.699845	0.720961	1	SCN7A
552	side of membrane	803	0.643971	0.678408	0.643971	0.678408	2	PMCA1, Spinophilin	1	1	0		0.881915	0.902689	2	Neurofibromin, FAM62B
553	motile cilium	233	0.654081	0.679675	1	1	0		1	1	0		0.654081	0.679675	1	EBP50
554	receptor complex	415	0.764978	0.781409	1	1	0		0.764978	0.781409	1	SCRIB	0.849976	0.871864	1	SCRIB
555	mitochondrial matrix	511	0.832396	0.848252	1	1	0		0.832396	0.848252	1	ELAC2	0.903657	0.922966	1	ELAC2
556	organelle inner membrane	648	0.896757	0.909507	1	1	0		0.896757	0.909507	1	HP1 gamma	0.94893	0.963033	1	HP1 gamma
557	mitochondrial membrane	846	0.902725	0.919053	0.902725	0.919053	1	c-Raf-1	1	1	0		0.979708	0.987975	1	c-Raf-1
558	mitochondrial envelope	895	0.915194	0.929347	0.915194	0.929347	1	c-Raf-1	1	1	0		0.983868	0.990082	1	c-Raf-1
559	intrinsic component of plasma membrane	2082	0.916572	0.934161	0.979899	0.984899	2	STIM1, PMCA1	0.93561	0.944436	4	SCRIB, Cortactin, SLC4A7, SLC4A4	0.916572	0.934161	6	SCN7A, SCRIB, SLC4A7, Neurofibromin, STIM1, FAM62B
560	integral component of plasma membrane	1996	0.921013	0.931899	0.975137	0.982619	2	STIM1, PMCA1	0.921013	0.931899	4	SCRIB, Cortactin, SLC4A7, SLC4A4	0.952492	0.9646	5	SCN7A, SCRIB, SLC4A7, STIM1, FAM62B
561	cell surface	1176	0.961569	0.973929	0.961569	0.973929	1	hnRNP U	0.984408	0.985756	1	hnRNP U	0.995707	0.995707	1	Myosin XVIIIA
562	mitochondrial part	1201	0.964197	0.974086	0.964197	0.974086	1	c-Raf-1	0.985756	0.985756	1	ELAC2	0.974427	0.984727	2	c-Raf-1, ELAC2
563	intrinsic component of membrane	7129	0.975325	0.982209	0.999666	0.999666	8	ZDHHC5, KIAA1244, STIM1, PMCA1, SPAG9, JAM1, CORO7, FBXW7	0.975325	0.982209	17	SEC22B, TAPT1, SCRIB, KIAA1244, Cortactin, SLC4A7, UBR4, GRAMD3, TNRC15, JAM1, SLC4A4, CDC4L, PIG8, CORO7, ARL6IP2, FBXW7, Synapsin I	0.988674	0.992828	22	SEC22B, GRAMD3, VMP1, TNRC15, TGOLN2, CDC4L, CORO7, SCN7A, Ca-ATPase3, TAPT1, SCRIB, KIAA1244, SLC4A7, DISP2, Neurofibromin, UBR4, STIM1, JAM1, FAM62B, PIG8, ARL6IP2, Synapsin I
564	integral component of membrane	6949	0.981417	0.985756	0.999488	0.999666	8	ZDHHC5, KIAA1244, STIM1, PMCA1, SPAG9, JAM1, CORO7, FBXW7	0.981417	0.985756	16	SEC22B, TAPT1, SCRIB, KIAA1244, Cortactin, SLC4A7, UBR4, GRAMD3, TNRC15, JAM1, SLC4A4, CDC4L, PIG8, CORO7, ARL6IP2, FBXW7	0.994973	0.995707	20	SEC22B, GRAMD3, VMP1, TNRC15, TGOLN2, CDC4L, CORO7, SCN7A, Ca-ATPase3, TAPT1, SCRIB, KIAA1244, SLC4A7, DISP2, UBR4, STIM1, JAM1, FAM62B, PIG8, ARL6IP2
