# Supplementary material for: Glucose-dependent phosphorylation signaling pathways and crosstalk to mitochondrial respiration in insulin secreting cells
Source: Cell Commun Signal. 2019 Feb 20;17:14. doi: 10.1186/s12964-019-0326-6 (PMC6381748; doi:10.1186/s12964-019-0326-6)
Supplement: Supplementary file 9 — Table S6. Gene ontology cell process enrichment on significantly regulated phospho-proteins after 5, 30 and 60 min of glucose stimulation. Phospho-regulated proteins IDs (Uniprot KB) were matched to the corresponding genes. Subsequently genes were assigned to gene ontologies using Metacore®. The table displays a cell process enrichment analysis (p-value and false discovery rate, FDR) and the list of genes significantly regulated in every particular category. (XLS 2754 kb) [file 12964_2019_326_MOESM9_ESM.xls]

## Sheet: GO Processes
Enrichment analysis report
Enrichment by GO Processes					5min Glucose				30min Glucose				60min Glucose
#	Processes	Total	min(pValue)	Min FDR	p-value	FDR	In Data	Network Objects from Active Data	p-value	FDR	In Data	Network Objects from Active Data	p-value	FDR	In Data	Network Objects from Active Data
1	establishment of localization	5786	4.73482e-09	1.50188e-05	2.6347e-06	0.000603319	37	DENND4C, RanBP1, OSBP1, Intersectin 2, SNX2, RNS2, KIAA1244, ERK2 (MAPK1), TORC2, BIN1 (Amphiphysin II), Gemin5, VGF, Myosin Va, STIM1, ERK1 (MAPK3), TRS85 homolog, TAGLN2, PMCA1, HZwint-1, SPAG9, BAF250A, TRIP11, WIRE, JAM1, c-Raf-1, SYNJ1, EPS15R, CLASP1, HDAC6, eEF2, TRIP2, CORO7, FXR2, VIPAR, hnRNP U, CaMK II beta, ELKS	4.2046e-07	0.000363137	45	SEC22B, DENND4C, RanBP1, OSBP1, Intersectin 2, SCRIB, KIAA1244, Cortactin, ERK2 (MAPK1), BIN1 (Amphiphysin II), SLC4A7, Gemin5, RAB37, UBR4, Symplekin, ERK1 (MAPK3), TRS85 homolog, TAGLN2, HZwint-1, TRIP11, WIRE, JAM1, MAP4, EHBP1, DDEF1, HSF1, EPS15R, Azi1, BIG1, SLC4A4, SRP14, HDAC6, CDC4L, CORO7, SYTL4, ARL6IP2, RERE, CBP80, VIPAR, CaMK II beta, hnRNP U, Synapsin I, Girdin, ELKS, C17orf28	4.73482e-09	1.50188e-05	60	SEC22B, NUMA1, OSBP1, Intersectin 2, Myosin XVIIIA, PGMU, RPL34, BIN1 (Amphiphysin II), Symplekin, ERK1 (MAPK3), Chromogranin A, VMP1, TRIP11, c-Raf-1, MAP4, TGOLN2, SRP14, Enthoprotin, CDC4L, CORO7, SYTL4, SLAP-130(ADAP), SCN7A, CaMK II beta, Ca-ATPase3, DENND4C, EBP50, SCRIB, SNX2, KIAA1244, Beta adducin, RNS2, ERK2 (MAPK1), SLC4A7, FAM148C, RAB37, Neurofibromin, Secretogranin II, UBR4, VGF, ST…
2	cellular developmental process	5415	1.00466e-08	2.59503e-05	1.00466e-08	2.59503e-05	40	RanBP1, IRS-2, Intersectin 2, SNX2, ERK2 (MAPK1), Stathmin, BIN1 (Amphiphysin II), ALPK3, HGK(MAP4K4), PRKAR1A, BAT2, VGF, MEF2D, Myosin Va, STIM1, KIAA1522, ERK1 (MAPK3), TAGLN2, SPAG9, BAF250A, TRIP11, GARNL4, JAM1, c-Raf-1, SYNJ1, ANKS1, GAB2, eIF4G1, Spinophilin, HDAC6, eEF2, p120-catenin, TRIP2, Myosin IXb, FXR2, BETA-PIX, VIPAR, FBXW7, hnRNP U, CaMK II beta	7.36429e-05	0.0073388	38	RanBP1, Rap1GAP1, IRS-2, TAPT1, Intersectin 2, SCRIB, Cortactin, ERK2 (MAPK1), Stathmin, BIN1 (Amphiphysin II), SLC4A7, PRKAR1A, BAT2, MEF2D, KIAA1522, NDRG1, ERK1 (MAPK3), TAGLN2, Calpastatin, TNRC15, TRIP11, GARNL4, JAM1, MAP4, DDEF1, Azi1, BIG1, HDAC6, AF-6, BETA-PIX, RERE, DAL1, VIPAR, FBXW7, CaMK II beta, hnRNP U, Girdin, AMP deaminase 2	0.000822858	0.0300012	44	NUMA1, Intersectin 2, Stathmin, BIN1 (Amphiphysin II), GPSM1, EVL, MEF2D, ERK1 (MAPK3), TNRC15, TRIP11, c-Raf-1, MAP4, Drebrin, Menin, MARK2, p120-catenin, BETA-PIX, CaMK II beta, AMP deaminase 2, EBP50, IRS-2, TAPT1, SCRIB, SNX2, ERK2 (MAPK1), SLC4A7, PRKAR1A, BAT2, Neurofibromin, VGF, STIM1, CoREST, TAGLN2, Calpastatin, Dematin, GARNL4, JAM1, SRPK2, SYNJ1, Azi1, BIG1, HDAC6, STAT5B, Girdin
3	transport	5629	1.38644e-08	2.1989e-05	4.05952e-06	0.000693691	36	DENND4C, RanBP1, OSBP1, Intersectin 2, SNX2, RNS2, KIAA1244, ERK2 (MAPK1), TORC2, BIN1 (Amphiphysin II), Gemin5, VGF, Myosin Va, STIM1, ERK1 (MAPK3), TRS85 homolog, TAGLN2, PMCA1, SPAG9, BAF250A, TRIP11, WIRE, JAM1, c-Raf-1, SYNJ1, EPS15R, CLASP1, HDAC6, eEF2, TRIP2, CORO7, FXR2, VIPAR, hnRNP U, CaMK II beta, ELKS	1.58923e-06	0.000588242	43	SEC22B, DENND4C, RanBP1, OSBP1, Intersectin 2, SCRIB, KIAA1244, Cortactin, ERK2 (MAPK1), BIN1 (Amphiphysin II), SLC4A7, Gemin5, RAB37, UBR4, Symplekin, ERK1 (MAPK3), TRS85 homolog, TAGLN2, TRIP11, WIRE, JAM1, EHBP1, DDEF1, HSF1, EPS15R, Azi1, BIG1, SLC4A4, SRP14, HDAC6, CDC4L, CORO7, SYTL4, ARL6IP2, RERE, CBP80, VIPAR, CaMK II beta, hnRNP U, Synapsin I, Girdin, ELKS, C17orf28	1.38644e-08	2.1989e-05	58	SEC22B, OSBP1, Intersectin 2, Myosin XVIIIA, PGMU, RPL34, BIN1 (Amphiphysin II), Symplekin, ERK1 (MAPK3), Chromogranin A, VMP1, TRIP11, c-Raf-1, TGOLN2, SRP14, Enthoprotin, CDC4L, CORO7, SYTL4, SLAP-130(ADAP), SCN7A, CaMK II beta, Ca-ATPase3, DENND4C, EBP50, SCRIB, SNX2, KIAA1244, Beta adducin, RNS2, ERK2 (MAPK1), SLC4A7, FAM148C, RAB37, Neurofibromin, Secretogranin II, UBR4, VGF, STIM1, TRS85 ho…
4	regulation of molecular function	4598	2.17715e-08	2.81179e-05	2.17715e-08	2.81179e-05	36	DENND4C, RanBP1, IRS-2, Intersectin 2, KIAA1244, AMPK beta1, ERK2 (MAPK1), Stathmin, TORC2, Myopodin, BIN1 (Amphiphysin II), HGK(MAP4K4), PRKAR1A, VGF, Myosin Va, STIM1, ERK1 (MAPK3), TRS85 homolog, SPAG9, GARNL4, JAM1, c-Raf-1, eIF4G1, Spinophilin, HDAC6, TRIP2, Myosin IXb, DOCK8, BETA-PIX, FBXW7, hnRNP U, CaMK II beta, SASH1, Raptor, ELKS, ARHGAP11A	3.03828e-05	0.00408634	35	DENND4C, RanBP1, Rap1GAP1, IRS-2, Intersectin 2, SCRIB, KIAA1244, AMPK beta1, ERK2 (MAPK1), Stathmin, BIN1 (Amphiphysin II), PRKAR1A, Symplekin, ERK1 (MAPK3), TRS85 homolog, Calpastatin, GARNL4, JAM1, DDEF1, HSF1, BIG1, HDAC6, AF-6, BETA-PIX, p47, CBP80, FBXW7, CaMK II beta, hnRNP U, SASH1, Girdin, Raptor, DOT1, ELKS, Secretogranin 1	8.68719e-05	0.0076554	42	Intersectin 2, Amylin, AMPK beta1, Stathmin, BIN1 (Amphiphysin II), GPSM1, Symplekin, ERK1 (MAPK3), c-Raf-1, Drebrin, Menin, MARK2, BETA-PIX, CaMK II beta, Raptor, DENND4C, EBP50, IRS-2, SCRIB, KIAA1244, TAB3, Beta adducin, ERK2 (MAPK1), DAP1, PRKAR1A, MLCP (reg), Neurofibromin, Secretogranin II, VGF, STIM1, TRS85 homolog, Calpastatin, GARNL4, JAM1, BIG1, HDAC6, Rabaptin-5, SASH1, Girdin, ELKS, A…
5	localization	7127	4.88098e-08	5.16082e-05	8.85091e-07	0.000336106	43	DENND4C, RanBP1, OSBP1, Intersectin 2, SNX2, RNS2, KIAA1244, ERK2 (MAPK1), TORC2, BIN1 (Amphiphysin II), Gemin5, VGF, Myosin Va, STIM1, ERK1 (MAPK3), TRS85 homolog, TAGLN2, PMCA1, HZwint-1, SPAG9, BAF250A, TRIP11, WIRE, JAM1, c-Raf-1, SYNJ1, EPS15R, ANKS1, GAB2, CLASP1, Spinophilin, HDAC6, eEF2, TRIP2, CORO7, Myosin IXb, DOCK8, FXR2, BETA-PIX, VIPAR, hnRNP U, CaMK II beta, ELKS	4.01785e-06	0.000867521	49	SEC22B, DENND4C, RanBP1, OSBP1, TAPT1, Intersectin 2, SCRIB, KIAA1244, Cortactin, ERK2 (MAPK1), BIN1 (Amphiphysin II), SLC4A7, Gemin5, RAB37, UBR4, Symplekin, ERK1 (MAPK3), TRS85 homolog, TAGLN2, HZwint-1, TRIP11, WIRE, JAM1, MAP4, EHBP1, DDEF1, HSF1, EPS15R, Azi1, BIG1, SLC4A4, SRP14, HDAC6, CDC4L, CORO7, SYTL4, AF-6, BETA-PIX, ARL6IP2, RERE, CBP80, DAL1, VIPAR, CaMK II beta, hnRNP U, Synapsin I…	4.88098e-08	5.16082e-05	66	SEC22B, NUMA1, OSBP1, Intersectin 2, YB-1, Myosin XVIIIA, PGMU, RPL34, BIN1 (Amphiphysin II), CD2AP, Symplekin, ERK1 (MAPK3), Chromogranin A, VMP1, TRIP11, c-Raf-1, MAP4, Drebrin, TGOLN2, MARK2, SRP14, Enthoprotin, CDC4L, CORO7, SYTL4, BETA-PIX, SLAP-130(ADAP), SCN7A, CaMK II beta, Ca-ATPase3, DENND4C, EBP50, TAPT1, SCRIB, SNX2, KIAA1244, Beta adducin, RNS2, ERK2 (MAPK1), SLC4A7, FAM148C, RAB37, …
6	cellular localization	3034	6.57019e-08	7.91494e-05	0.000120121	0.00646404	22	DENND4C, RanBP1, SNX2, BIN1 (Amphiphysin II), Gemin5, Myosin Va, TRS85 homolog, HZwint-1, SPAG9, TRIP11, WIRE, JAM1, c-Raf-1, SYNJ1, CLASP1, Spinophilin, HDAC6, CORO7, FXR2, VIPAR, hnRNP U, ELKS	6.57019e-08	0.000170234	32	SEC22B, DENND4C, RanBP1, TAPT1, SCRIB, Cortactin, BIN1 (Amphiphysin II), Gemin5, RAB37, Symplekin, TRS85 homolog, HZwint-1, TRIP11, WIRE, JAM1, MAP4, Azi1, SRP14, HDAC6, CDC4L, CORO7, SYTL4, ARL6IP2, RERE, CBP80, DAL1, VIPAR, hnRNP U, Synapsin I, Girdin, ELKS, C17orf28	1.24763e-07	7.91494e-05	38	SEC22B, NUMA1, YB-1, RPL34, BIN1 (Amphiphysin II), Symplekin, Chromogranin A, TRIP11, c-Raf-1, MAP4, Drebrin, TGOLN2, MARK2, SRP14, CDC4L, CORO7, SYTL4, SLAP-130(ADAP), DENND4C, EBP50, TAPT1, SCRIB, SNX2, FAM148C, RAB37, Neurofibromin, TRS85 homolog, JAM1, SYNJ1, Azi1, FAM62B, HDAC6, SFRS2 (SC-35), ARL6IP2, Girdin, Synapsin I, ELKS, C17orf28
7	positive regulation of molecular function	2472	7.41446e-08	5.11428e-05	7.41446e-08	5.11428e-05	25	RanBP1, ERK2 (MAPK1), Stathmin, TORC2, BIN1 (Amphiphysin II), HGK(MAP4K4), PRKAR1A, STIM1, ERK1 (MAPK3), SPAG9, GARNL4, JAM1, c-Raf-1, eIF4G1, TRIP2, Myosin IXb, DOCK8, BETA-PIX, FBXW7, hnRNP U, CaMK II beta, SASH1, Raptor, ELKS, ARHGAP11A	0.000174172	0.0115713	22	RanBP1, Rap1GAP1, SCRIB, ERK2 (MAPK1), Stathmin, BIN1 (Amphiphysin II), PRKAR1A, ERK1 (MAPK3), GARNL4, JAM1, DDEF1, HSF1, AF-6, BETA-PIX, CBP80, FBXW7, CaMK II beta, hnRNP U, SASH1, Girdin, Raptor, ELKS	0.000360205	0.0177026	26	Stathmin, BIN1 (Amphiphysin II), GPSM1, ERK1 (MAPK3), c-Raf-1, Menin, MARK2, BETA-PIX, CaMK II beta, Raptor, SCRIB, TAB3, Beta adducin, ERK2 (MAPK1), DAP1, PRKAR1A, MLCP (reg), Neurofibromin, STIM1, GARNL4, JAM1, Rabaptin-5, SASH1, Girdin, ELKS, ARHGAP11A
8	cell differentiation	5307	7.9199e-08	5.11428e-05	7.9199e-08	5.11428e-05	38	RanBP1, IRS-2, Intersectin 2, ERK2 (MAPK1), Stathmin, BIN1 (Amphiphysin II), ALPK3, HGK(MAP4K4), PRKAR1A, BAT2, VGF, MEF2D, Myosin Va, STIM1, KIAA1522, ERK1 (MAPK3), TAGLN2, SPAG9, BAF250A, TRIP11, GARNL4, JAM1, c-Raf-1, SYNJ1, ANKS1, GAB2, eIF4G1, Spinophilin, HDAC6, eEF2, p120-catenin, TRIP2, FXR2, BETA-PIX, VIPAR, FBXW7, hnRNP U, CaMK II beta	4.64526e-05	0.00501494	38	RanBP1, Rap1GAP1, IRS-2, TAPT1, Intersectin 2, SCRIB, Cortactin, ERK2 (MAPK1), Stathmin, BIN1 (Amphiphysin II), SLC4A7, PRKAR1A, BAT2, MEF2D, KIAA1522, NDRG1, ERK1 (MAPK3), TAGLN2, Calpastatin, TNRC15, TRIP11, GARNL4, JAM1, MAP4, DDEF1, Azi1, BIG1, HDAC6, AF-6, BETA-PIX, RERE, DAL1, VIPAR, FBXW7, CaMK II beta, hnRNP U, Girdin, AMP deaminase 2	0.00103619	0.0342376	43	NUMA1, Intersectin 2, Stathmin, BIN1 (Amphiphysin II), GPSM1, EVL, MEF2D, ERK1 (MAPK3), TNRC15, TRIP11, c-Raf-1, MAP4, Drebrin, Menin, MARK2, p120-catenin, BETA-PIX, CaMK II beta, AMP deaminase 2, EBP50, IRS-2, TAPT1, SCRIB, ERK2 (MAPK1), SLC4A7, PRKAR1A, BAT2, Neurofibromin, VGF, STIM1, CoREST, TAGLN2, Calpastatin, Dematin, GARNL4, JAM1, SRPK2, SYNJ1, Azi1, BIG1, HDAC6, STAT5B, Girdin
9	regulation of organelle organization	1772	9.01034e-08	7.1452e-05	7.59466e-06	0.00104177	18	RanBP1, RNS2, ERK2 (MAPK1), Stathmin, Myopodin, PRKAR1A, Myosin Va, ERK1 (MAPK3), WIRE, JAM1, SYNJ1, CLASP1, Spinophilin, HDAC6, FBXW7, hnRNP U, CaMK II beta, CLIP115	3.71505e-06	0.000867521	21	SEC22B, RanBP1, TAPT1, Cortactin, ERK2 (MAPK1), Stathmin, PRKAR1A, ATXN2L, ERK1 (MAPK3), WIRE, JAM1, MAP4, DDEF1, Azi1, BIG1, HDAC6, FBXW7, CaMK II beta, hnRNP U, Girdin, CLIP115	9.01034e-08	7.1452e-05	28	SEC22B, NUMA1, Amylin, Stathmin, EVL, CD2AP, ATXN2L, ERK1 (MAPK3), MAP4, Drebrin, Menin, MARK2, CaMK II beta, CLIP115, SLAIN2, TAPT1, Beta adducin, RNS2, ERK2 (MAPK1), PRKAR1A, Dematin, JAM1, SYNJ1, Azi1, BIG1, HDAC6, Asxl2, Girdin
10	regulation of cytoskeleton organization	738	2.86593e-07	0.000151512	1.9652e-05	0.00195235	11	RanBP1, ERK2 (MAPK1), Stathmin, Myopodin, ERK1 (MAPK3), WIRE, JAM1, CLASP1, HDAC6, hnRNP U, CLIP115	5.88443e-06	0.00101644	13	RanBP1, Cortactin, ERK2 (MAPK1), Stathmin, ERK1 (MAPK3), WIRE, JAM1, Azi1, BIG1, HDAC6, hnRNP U, Girdin, CLIP115	2.86593e-07	0.000151512	17	NUMA1, Stathmin, EVL, CD2AP, ERK1 (MAPK3), Drebrin, MARK2, CLIP115, SLAIN2, Beta adducin, ERK2 (MAPK1), Dematin, JAM1, Azi1, BIG1, HDAC6, Girdin
11	establishment of localization in cell	2270	3.58877e-07	0.000180442	0.000602311	0.0148169	17	RanBP1, SNX2, BIN1 (Amphiphysin II), Gemin5, Myosin Va, TRS85 homolog, HZwint-1, SPAG9, TRIP11, c-Raf-1, SYNJ1, CLASP1, HDAC6, CORO7, FXR2, VIPAR, ELKS	3.58877e-07	0.000363137	26	SEC22B, RanBP1, SCRIB, Cortactin, BIN1 (Amphiphysin II), Gemin5, RAB37, Symplekin, TRS85 homolog, HZwint-1, TRIP11, MAP4, Azi1, SRP14, HDAC6, CDC4L, CORO7, SYTL4, ARL6IP2, RERE, CBP80, VIPAR, Synapsin I, Girdin, ELKS, C17orf28	4.11894e-07	0.000180442	31	SEC22B, NUMA1, RPL34, BIN1 (Amphiphysin II), Symplekin, Chromogranin A, TRIP11, c-Raf-1, MAP4, TGOLN2, SRP14, CDC4L, CORO7, SYTL4, SLAP-130(ADAP), EBP50, SCRIB, SNX2, FAM148C, RAB37, Neurofibromin, TRS85 homolog, SYNJ1, Azi1, HDAC6, SFRS2 (SC-35), ARL6IP2, Girdin, Synapsin I, ELKS, C17orf28
12	negative regulation of supramolecular fiber organization	181	4.58369e-07	0.000180442	0.00261055	0.036647	4	Stathmin, CLASP1, HDAC6, CLIP115	0.00559012	0.077871	4	Stathmin, BIG1, HDAC6, CLIP115	4.58369e-07	0.000180442	9	Amylin, Stathmin, EVL, Drebrin, CLIP115, Beta adducin, Dematin, BIG1, HDAC6
13	cytoskeleton organization	1472	5.11973e-07	0.000180442	0.0171704	0.0985582	10	RanBP1, Stathmin, BIN1 (Amphiphysin II), PRKAR1A, WIRE, JAM1, c-Raf-1, CLASP1, Spinophilin, CORO7	0.000565913	0.0231865	15	RanBP1, Cortactin, Stathmin, BIN1 (Amphiphysin II), PRKAR1A, WIRE, JAM1, MAP4, EML3, Azi1, 4.1N, CORO7, MARK3, DAL1, Girdin	5.11973e-07	0.000180442	24	NUMA1, Myosin XVIIIA, Stathmin, BIN1 (Amphiphysin II), EVL, CD2AP, c-Raf-1, MAP4, Drebrin, EML3, MARK2, CORO7, MARK3, SLAIN2, EBP50, Beta adducin, PRKAR1A, MLCP (reg), Neurofibromin, SON, Dematin, JAM1, Azi1, Girdin
14	vesicle-mediated transport	2478	8.81729e-07	0.000279685	0.000195755	0.00871786	19	Intersectin 2, SNX2, RNS2, KIAA1244, ERK2 (MAPK1), BIN1 (Amphiphysin II), Myosin Va, ERK1 (MAPK3), TRS85 homolog, TAGLN2, SPAG9, WIRE, SYNJ1, EPS15R, CLASP1, eEF2, CORO7, VIPAR, ELKS	2.06577e-05	0.00313583	24	SEC22B, Intersectin 2, SCRIB, KIAA1244, Cortactin, ERK2 (MAPK1), BIN1 (Amphiphysin II), RAB37, UBR4, ERK1 (MAPK3), TRS85 homolog, TAGLN2, WIRE, EHBP1, DDEF1, EPS15R, BIG1, SRP14, CDC4L, CORO7, SYTL4, ARL6IP2, VIPAR, ELKS	8.81729e-07	0.000279685	32	SEC22B, Intersectin 2, Myosin XVIIIA, PGMU, BIN1 (Amphiphysin II), ERK1 (MAPK3), Chromogranin A, VMP1, TGOLN2, SRP14, Enthoprotin, CDC4L, CORO7, SYTL4, SCRIB, SNX2, KIAA1244, RNS2, ERK2 (MAPK1), FAM148C, RAB37, UBR4, TRS85 homolog, TAGLN2, Dematin, SYNJ1, BIG1, FAM62B, ERP5, ARL6IP2, Rabaptin-5, ELKS
15	cellular component organization	7241	8.92818e-07	0.000366184	1.41767e-06	0.000366184	43	RanBP1, IRS-2, SNX2, AMPK beta1, ERK2 (MAPK1), TAB182, Stathmin, TORC2, Myopodin, BIN1 (Amphiphysin II), Gemin5, HGK(MAP4K4), PRKAR1A, BAZ1B, Myosin Va, ERK1 (MAPK3), TRS85 homolog, HZwint-1, SPAG9, BAF250A, TRIP11, GARNL4, WIRE, JAM1, c-Raf-1, SYNJ1, EPS15R, GAB2, eIF4G1, CLASP1, Spinophilin, HDAC6, p120-catenin, TRIP2, CORO7, Myosin IXb, BETA-PIX, VIPAR, FBXW7, hnRNP U, CaMK II beta, PC4, Raptor	8.92818e-07	0.000559164	51	SEC22B, RanBP1, Rap1GAP1, IRS-2, TAPT1, SCRIB, Cortactin, AMPK beta1, ERK2 (MAPK1), Stathmin, BIN1 (Amphiphysin II), Gemin5, PRKAR1A, ATXN2L, NDRG1, HP1 gamma, ERK1 (MAPK3), TRS85 homolog, HZwint-1, TRIP11, GARNL4, WIRE, JAM1, MAP4, DDEF1, EML3, HSF1, EPS15R, ERC2/CAST, Azi1, BIG1, HDAC6, 4.1N, CORO7, SYTL4, MARK3, AF-6, BETA-PIX, ARL6IP2, RERE, p47, CBP80, DAL1, VIPAR, FBXW7, CaMK II beta, hnRNP…	1.91562e-05	0.00278464	60	SEC22B, NUMA1, Amylin, Myosin XVIIIA, AMPK beta1, Stathmin, BIN1 (Amphiphysin II), EVL, CD2AP, ATXN2L, HP1 gamma, ERK1 (MAPK3), Chromogranin A, VMP1, TRIP11, c-Raf-1, MAP4, Drebrin, EML3, Menin, ERC2/CAST, TGOLN2, MARK2, Enthoprotin, p120-catenin, CORO7, SYTL4, MARK3, BETA-PIX, CaMK II beta, Raptor, SLAIN2, EBP50, IRS-2, TAPT1, SCRIB, SNX2, Beta adducin, ERK2 (MAPK1), PRKAR1A, FAM148C, MLCP (reg)…
16	regulation of cellular component organization	3455	9.68769e-07	0.000336106	9.68769e-07	0.000336106	28	RanBP1, Intersectin 2, RNS2, ERK2 (MAPK1), Stathmin, Myopodin, BIN1 (Amphiphysin II), HGK(MAP4K4), PRKAR1A, Myosin Va, ERK1 (MAPK3), GARNL4, WIRE, JAM1, c-Raf-1, SYNJ1, eIF4G1, CLASP1, Spinophilin, HDAC6, FXR2, BETA-PIX, FBXW7, hnRNP U, CaMK II beta, PC4, Raptor, CLIP115	1.29486e-06	0.000559164	32	SEC22B, RanBP1, Rap1GAP1, TAPT1, Intersectin 2, Cortactin, ERK2 (MAPK1), Stathmin, BIN1 (Amphiphysin II), PRKAR1A, ATXN2L, ERK1 (MAPK3), GARNL4, WIRE, JAM1, MAP4, DDEF1, HSF1, Azi1, BIG1, HDAC6, PIG8, BETA-PIX, CBP80, DAL1, FBXW7, CaMK II beta, hnRNP U, PC4, Girdin, Raptor, CLIP115	1.20543e-06	0.000347603	39	SEC22B, NUMA1, Intersectin 2, Amylin, Myosin XVIIIA, Stathmin, BIN1 (Amphiphysin II), EVL, CD2AP, ATXN2L, ERK1 (MAPK3), c-Raf-1, MAP4, Drebrin, Menin, MARK2, BETA-PIX, CaMK II beta, Raptor, CLIP115, SLAIN2, EBP50, TAPT1, Beta adducin, RNS2, ERK2 (MAPK1), PRKAR1A, Neurofibromin, Dematin, GARNL4, JAM1, SYNJ1, Azi1, BIG1, HDAC6, PIG8, Asxl2, PC4, Girdin
17	positive regulation of cellular component movement	784	9.75469e-07	0.000336106	9.75469e-07	0.000336106	13	IRS-2, ERK2 (MAPK1), Stathmin, Myopodin, Myosin Va, ERK1 (MAPK3), SPAG9, GAB2, CLASP1, HDAC6, DOCK8, BETA-PIX, SASH1	0.0339558	0.165875	7	IRS-2, ERK2 (MAPK1), Stathmin, ERK1 (MAPK3), HDAC6, BETA-PIX, SASH1	0.0213105	0.136836	9	Stathmin, ERK1 (MAPK3), BETA-PIX, IRS-2, ERK2 (MAPK1), Dematin, HDAC6, STAT5B, SASH1
18	nervous system development	3486	1.16278e-06	0.000336106	1.16278e-06	0.000336106	28	RanBP1, IRS-2, Intersectin 2, ERK2 (MAPK1), Stathmin, BIN1 (Amphiphysin II), HGK(MAP4K4), VGF, MEF2D, Myosin Va, ERK1 (MAPK3), PMCA1, SPAG9, BAF250A, TRIP11, GARNL4, SYNJ1, ANKS1, GAB2, eIF4G1, Spinophilin, HDAC6, eEF2, p120-catenin, TRIP2, FXR2, BETA-PIX, CaMK II beta	0.000107353	0.00897264	28	RanBP1, Rap1GAP1, IRS-2, Intersectin 2, SCRIB, Cortactin, ERK2 (MAPK1), Stathmin, BIN1 (Amphiphysin II), SLC4A7, MEF2D, NDRG1, ERK1 (MAPK3), Calpastatin, TNRC15, TRIP11, GARNL4, MAP4, DDEF1, ERC2/CAST, BIG1, HDAC6, AF-6, BETA-PIX, RERE, DAL1, CaMK II beta, Girdin	0.00158643	0.0430098	31	Intersectin 2, Stathmin, BIN1 (Amphiphysin II), GPSM1, EVL, NAV2, MEF2D, ERK1 (MAPK3), TNRC15, TRIP11, MAP4, Drebrin, Menin, ERC2/CAST, MARK2, p120-catenin, BETA-PIX, CaMK II beta, EBP50, IRS-2, SCRIB, ERK2 (MAPK1), SLC4A7, Neurofibromin, VGF, Calpastatin, GARNL4, SYNJ1, BIG1, HDAC6, Girdin
19	neurogenesis	2458	1.1711e-06	0.000336106	1.1711e-06	0.000336106	23	RanBP1, IRS-2, Intersectin 2, ERK2 (MAPK1), Stathmin, BIN1 (Amphiphysin II), HGK(MAP4K4), VGF, ERK1 (MAPK3), SPAG9, TRIP11, GARNL4, SYNJ1, ANKS1, GAB2, eIF4G1, Spinophilin, HDAC6, eEF2, TRIP2, FXR2, BETA-PIX, CaMK II beta	5.59071e-06	0.00101644	25	RanBP1, Rap1GAP1, IRS-2, Intersectin 2, SCRIB, Cortactin, ERK2 (MAPK1), Stathmin, BIN1 (Amphiphysin II), SLC4A7, NDRG1, ERK1 (MAPK3), TNRC15, TRIP11, GARNL4, MAP4, DDEF1, BIG1, HDAC6, AF-6, BETA-PIX, RERE, DAL1, CaMK II beta, Girdin	0.00177056	0.0456604	24	Intersectin 2, Stathmin, BIN1 (Amphiphysin II), EVL, ERK1 (MAPK3), TNRC15, TRIP11, MAP4, Drebrin, MARK2, BETA-PIX, CaMK II beta, EBP50, IRS-2, SCRIB, ERK2 (MAPK1), SLC4A7, Neurofibromin, VGF, GARNL4, SYNJ1, BIG1, HDAC6, Girdin
20	intracellular transport	1948	1.2154e-06	0.000559164	0.00289362	0.0389496	14	RanBP1, SNX2, BIN1 (Amphiphysin II), Gemin5, Myosin Va, TRS85 homolog, SPAG9, TRIP11, SYNJ1, HDAC6, CORO7, FXR2, VIPAR, ELKS	1.2154e-06	0.000559164	23	SEC22B, RanBP1, SCRIB, Cortactin, BIN1 (Amphiphysin II), Gemin5, RAB37, Symplekin, TRS85 homolog, TRIP11, Azi1, SRP14, HDAC6, CDC4L, CORO7, SYTL4, ARL6IP2, RERE, CBP80, VIPAR, Girdin, ELKS, C17orf28	6.64856e-06	0.00117162	26	SEC22B, RPL34, BIN1 (Amphiphysin II), Symplekin, Chromogranin A, TRIP11, TGOLN2, SRP14, CDC4L, CORO7, SYTL4, SLAP-130(ADAP), EBP50, SCRIB, SNX2, FAM148C, RAB37, TRS85 homolog, SYNJ1, Azi1, HDAC6, SFRS2 (SC-35), ARL6IP2, Girdin, ELKS, C17orf28
21	establishment of cell polarity	158	1.78169e-06	0.000470961	0.0137809	0.0890259	3	CLASP1, CORO7, Myosin IXb	0.00345678	0.0617448	4	SCRIB, MAP4, CORO7, MARK3	1.78169e-06	0.000470961	8	NUMA1, Myosin XVIIIA, MAP4, MARK2, CORO7, MARK3, EBP50, SCRIB
22	protein localization	2682	2.52217e-06	0.000816868	0.0194661	0.104299	15	DENND4C, RanBP1, SNX2, VGF, Myosin Va, TRS85 homolog, TRIP11, JAM1, c-Raf-1, Spinophilin, HDAC6, CORO7, VIPAR, hnRNP U, ELKS	2.52217e-06	0.000816868	27	SEC22B, DENND4C, RanBP1, TAPT1, SCRIB, Cortactin, RAB37, Symplekin, TRS85 homolog, TRIP11, JAM1, EHBP1, Azi1, BIG1, SRP14, HDAC6, CDC4L, CORO7, SYTL4, AF-6, RERE, CBP80, DAL1, VIPAR, hnRNP U, ELKS, C17orf28	3.62829e-05	0.00460357	30	SEC22B, YB-1, RPL34, Symplekin, TRIP11, c-Raf-1, Drebrin, SRP14, CDC4L, CORO7, SYTL4, SLAP-130(ADAP), DENND4C, EBP50, TAPT1, SCRIB, SNX2, RAB37, Secretogranin II, VGF, TRS85 homolog, Dematin, JAM1, Azi1, BIG1, HDAC6, SFRS2 (SC-35), Rabaptin-5, ELKS, C17orf28
23	secretion	1504	2.73167e-06	0.000666527	0.0470747	0.152756	9	RNS2, ERK2 (MAPK1), VGF, Myosin Va, TAGLN2, c-Raf-1, SYNJ1, eEF2, TRIP2	0.0688966	0.227693	10	SEC22B, SCRIB, ERK2 (MAPK1), RAB37, UBR4, TAGLN2, BIG1, SRP14, SYTL4, Synapsin I	2.73167e-06	0.000666527	23	SEC22B, PGMU, Chromogranin A, VMP1, c-Raf-1, SRP14, SYTL4, EBP50, SCRIB, RNS2, ERK2 (MAPK1), FAM148C, RAB37, Neurofibromin, Secretogranin II, UBR4, VGF, TAGLN2, Dematin, SYNJ1, BIG1, STAT5B, Synapsin I
24	positive regulation of cell migration	727	2.80287e-06	0.000603319	2.80287e-06	0.000603319	12	IRS-2, ERK2 (MAPK1), Myopodin, Myosin Va, ERK1 (MAPK3), SPAG9, GAB2, CLASP1, HDAC6, DOCK8, BETA-PIX, SASH1	0.0654039	0.221808	6	IRS-2, ERK2 (MAPK1), ERK1 (MAPK3), HDAC6, BETA-PIX, SASH1	0.0851803	0.262577	7	ERK1 (MAPK3), BETA-PIX, IRS-2, ERK2 (MAPK1), Dematin, HDAC6, SASH1
25	cellular component organization or biogenesis	7507	2.92738e-06	0.000693691	4.06324e-06	0.000693691	43	RanBP1, IRS-2, SNX2, AMPK beta1, ERK2 (MAPK1), TAB182, Stathmin, TORC2, Myopodin, BIN1 (Amphiphysin II), Gemin5, HGK(MAP4K4), PRKAR1A, BAZ1B, Myosin Va, ERK1 (MAPK3), TRS85 homolog, HZwint-1, SPAG9, BAF250A, TRIP11, GARNL4, WIRE, JAM1, c-Raf-1, SYNJ1, EPS15R, GAB2, eIF4G1, CLASP1, Spinophilin, HDAC6, p120-catenin, TRIP2, CORO7, Myosin IXb, BETA-PIX, VIPAR, FBXW7, hnRNP U, CaMK II beta, PC4, Raptor	2.92738e-06	0.000842761	51	SEC22B, RanBP1, Rap1GAP1, IRS-2, TAPT1, SCRIB, Cortactin, AMPK beta1, ERK2 (MAPK1), Stathmin, BIN1 (Amphiphysin II), Gemin5, PRKAR1A, ATXN2L, NDRG1, HP1 gamma, ERK1 (MAPK3), TRS85 homolog, HZwint-1, TRIP11, GARNL4, WIRE, JAM1, MAP4, DDEF1, EML3, HSF1, EPS15R, ERC2/CAST, Azi1, BIG1, HDAC6, 4.1N, CORO7, SYTL4, MARK3, AF-6, BETA-PIX, ARL6IP2, RERE, p47, CBP80, DAL1, VIPAR, FBXW7, CaMK II beta, hnRNP…	2.91486e-05	0.00401998	61	SEC22B, NUMA1, Amylin, Myosin XVIIIA, RPL34, AMPK beta1, Stathmin, BIN1 (Amphiphysin II), EVL, CD2AP, ATXN2L, HP1 gamma, ERK1 (MAPK3), Chromogranin A, VMP1, TRIP11, c-Raf-1, MAP4, Drebrin, EML3, Menin, ERC2/CAST, TGOLN2, MARK2, Enthoprotin, p120-catenin, CORO7, SYTL4, MARK3, BETA-PIX, CaMK II beta, Raptor, SLAIN2, EBP50, IRS-2, TAPT1, SCRIB, SNX2, Beta adducin, ERK2 (MAPK1), PRKAR1A, FAM148C, MLC…
26	Golgi organization	173	3.50494e-06	0.000794119	0.000222195	0.00910999	5	TRS85 homolog, TRIP11, CLASP1, CORO7, BETA-PIX	5.33415e-06	0.00101644	7	TRS85 homolog, TRIP11, BIG1, CORO7, BETA-PIX, ARL6IP2, p47	3.50494e-06	0.000794119	8	Myosin XVIIIA, VMP1, TRIP11, CORO7, BETA-PIX, TRS85 homolog, BIG1, ARL6IP2
27	macromolecule localization	3090	3.86891e-06	0.000867521	0.0303324	0.126544	16	DENND4C, RanBP1, OSBP1, SNX2, VGF, Myosin Va, TRS85 homolog, TRIP11, JAM1, c-Raf-1, Spinophilin, HDAC6, CORO7, VIPAR, hnRNP U, ELKS	3.86891e-06	0.000867521	29	SEC22B, DENND4C, RanBP1, OSBP1, TAPT1, SCRIB, Cortactin, RAB37, Symplekin, TRS85 homolog, TRIP11, JAM1, EHBP1, HSF1, Azi1, BIG1, SRP14, HDAC6, CDC4L, CORO7, SYTL4, AF-6, RERE, CBP80, DAL1, VIPAR, hnRNP U, ELKS, C17orf28	3.38312e-05	0.00447136	33	SEC22B, OSBP1, YB-1, RPL34, Symplekin, TRIP11, c-Raf-1, Drebrin, SRP14, CDC4L, CORO7, SYTL4, SLAP-130(ADAP), DENND4C, EBP50, TAPT1, SCRIB, SNX2, RAB37, Secretogranin II, VGF, TRS85 homolog, Dematin, JAM1, Azi1, BIG1, FAM62B, HDAC6, SFRS2 (SC-35), STAT5B, Rabaptin-5, ELKS, C17orf28
28	positive regulation of cell motility	757	4.23985e-06	0.000693691	4.23985e-06	0.000693691	12	IRS-2, ERK2 (MAPK1), Myopodin, Myosin Va, ERK1 (MAPK3), SPAG9, GAB2, CLASP1, HDAC6, DOCK8, BETA-PIX, SASH1	0.0761933	0.237599	6	IRS-2, ERK2 (MAPK1), ERK1 (MAPK3), HDAC6, BETA-PIX, SASH1	0.100042	0.282764	7	ERK1 (MAPK3), BETA-PIX, IRS-2, ERK2 (MAPK1), Dematin, HDAC6, SASH1
29	regulation of cell cycle process	1044	4.29697e-06	0.000693691	4.29697e-06	0.000693691	14	RanBP1, HP1 alpha, TAB182, BIN1 (Amphiphysin II), PRKAR1A, eIF4G1, CLASP1, MBD4, Spinophilin, TRIP2, FBXW7, hnRNP U, CaMK II beta, Raptor	0.000755074	0.0283536	12	RanBP1, HP1 alpha, BIN1 (Amphiphysin II), PRKAR1A, HP1 gamma, Calpastatin, TNRC15, Azi1, FBXW7, CaMK II beta, hnRNP U, Raptor	0.00823846	0.0879741	12	NUMA1, BIN1 (Amphiphysin II), HP1 gamma, TNRC15, Menin, CaMK II beta, Raptor, HP1 alpha, PRKAR1A, Calpastatin, XPC, Azi1
30	secretion by cell	1326	4.6275e-06	0.000978561	0.0575555	0.167794	8	RNS2, ERK2 (MAPK1), VGF, Myosin Va, TAGLN2, c-Raf-1, SYNJ1, eEF2	0.0342069	0.165875	10	SEC22B, SCRIB, ERK2 (MAPK1), RAB37, UBR4, TAGLN2, BIG1, SRP14, SYTL4, Synapsin I	4.6275e-06	0.000978561	21	SEC22B, PGMU, Chromogranin A, VMP1, c-Raf-1, SRP14, SYTL4, SCRIB, RNS2, ERK2 (MAPK1), FAM148C, RAB37, Neurofibromin, Secretogranin II, UBR4, VGF, TAGLN2, Dematin, SYNJ1, BIG1, Synapsin I
31	organelle localization	815	5.18948e-06	0.00102882	0.115321	0.240841	5	BIN1 (Amphiphysin II), Myosin Va, SYNJ1, CLASP1, HDAC6	0.00460199	0.0680202	9	SEC22B, SCRIB, BIN1 (Amphiphysin II), RAB37, MAP4, Azi1, HDAC6, SYTL4, Synapsin I	5.18948e-06	0.00102882	16	SEC22B, NUMA1, BIN1 (Amphiphysin II), Chromogranin A, MAP4, MARK2, SYTL4, EBP50, SCRIB, FAM148C, RAB37, SYNJ1, Azi1, FAM62B, HDAC6, Synapsin I
32	organelle organization	4416	5.67854e-06	0.00105955	0.00170176	0.0289187	25	RanBP1, SNX2, TAB182, Stathmin, TORC2, Myopodin, BIN1 (Amphiphysin II), PRKAR1A, BAZ1B, TRS85 homolog, HZwint-1, BAF250A, TRIP11, WIRE, JAM1, c-Raf-1, eIF4G1, CLASP1, Spinophilin, HDAC6, CORO7, BETA-PIX, FBXW7, hnRNP U, PC4	3.31197e-05	0.00408634	34	SEC22B, RanBP1, Cortactin, Stathmin, BIN1 (Amphiphysin II), PRKAR1A, ATXN2L, HP1 gamma, TRS85 homolog, HZwint-1, TRIP11, WIRE, JAM1, MAP4, DDEF1, EML3, HSF1, Azi1, BIG1, HDAC6, 4.1N, CORO7, SYTL4, MARK3, BETA-PIX, ARL6IP2, RERE, p47, DAL1, FBXW7, hnRNP U, PC4, Girdin, DOT1	5.67854e-06	0.00105955	44	SEC22B, NUMA1, Myosin XVIIIA, Stathmin, BIN1 (Amphiphysin II), EVL, CD2AP, ATXN2L, HP1 gamma, Chromogranin A, VMP1, TRIP11, c-Raf-1, MAP4, Drebrin, EML3, Menin, MARK2, CORO7, SYTL4, MARK3, BETA-PIX, SLAIN2, EBP50, SNX2, Beta adducin, PRKAR1A, FAM148C, MLCP (reg), Neurofibromin, SON, CoREST, TRS85 homolog, Dematin, JAM1, SRPK2, XPC, Azi1, BIG1, HDAC6, ARL6IP2, PC4, Girdin, Smchd1
33	generation of neurons	2317	6.54429e-06	0.000994346	6.54429e-06	0.000994346	21	RanBP1, IRS-2, Intersectin 2, ERK2 (MAPK1), Stathmin, BIN1 (Amphiphysin II), HGK(MAP4K4), VGF, ERK1 (MAPK3), SPAG9, TRIP11, GARNL4, SYNJ1, ANKS1, GAB2, eIF4G1, Spinophilin, HDAC6, TRIP2, FXR2, CaMK II beta	2.1785e-05	0.00313583	23	RanBP1, Rap1GAP1, IRS-2, Intersectin 2, SCRIB, Cortactin, ERK2 (MAPK1), Stathmin, BIN1 (Amphiphysin II), SLC4A7, ERK1 (MAPK3), TNRC15, TRIP11, GARNL4, MAP4, DDEF1, BIG1, HDAC6, AF-6, RERE, DAL1, CaMK II beta, Girdin	0.00180528	0.0457121	23	Intersectin 2, Stathmin, BIN1 (Amphiphysin II), EVL, ERK1 (MAPK3), TNRC15, TRIP11, MAP4, Drebrin, MARK2, CaMK II beta, EBP50, IRS-2, SCRIB, ERK2 (MAPK1), SLC4A7, Neurofibromin, VGF, GARNL4, SYNJ1, BIG1, HDAC6, Girdin
34	positive regulation of locomotion	804	7.80628e-06	0.00104177	7.80628e-06	0.00104177	12	IRS-2, ERK2 (MAPK1), Myopodin, Myosin Va, ERK1 (MAPK3), SPAG9, GAB2, CLASP1, HDAC6, DOCK8, BETA-PIX, SASH1	0.0950226	0.261919	6	IRS-2, ERK2 (MAPK1), ERK1 (MAPK3), HDAC6, BETA-PIX, SASH1	0.0587527	0.224535	8	ERK1 (MAPK3), BETA-PIX, IRS-2, ERK2 (MAPK1), Secretogranin II, Dematin, HDAC6, SASH1
35	negative regulation of cytoskeleton organization	194	8.15007e-06	0.00136063	0.00334842	0.039857	4	Stathmin, CLASP1, HDAC6, CLIP115	0.00711659	0.085806	4	Stathmin, BIG1, HDAC6, CLIP115	8.15007e-06	0.00136063	8	Stathmin, EVL, Drebrin, CLIP115, Beta adducin, Dematin, BIG1, HDAC6
36	positive regulation of catalytic activity	1969	8.36875e-06	0.00104177	8.36875e-06	0.00104177	19	RanBP1, ERK2 (MAPK1), BIN1 (Amphiphysin II), HGK(MAP4K4), PRKAR1A, ERK1 (MAPK3), SPAG9, GARNL4, JAM1, c-Raf-1, Myosin IXb, DOCK8, BETA-PIX, FBXW7, hnRNP U, CaMK II beta, SASH1, Raptor, ARHGAP11A	0.000190383	0.0120313	19	RanBP1, Rap1GAP1, SCRIB, ERK2 (MAPK1), BIN1 (Amphiphysin II), PRKAR1A, ERK1 (MAPK3), GARNL4, JAM1, DDEF1, HSF1, AF-6, BETA-PIX, FBXW7, CaMK II beta, hnRNP U, SASH1, Girdin, Raptor	0.00121548	0.037072	21	BIN1 (Amphiphysin II), ERK1 (MAPK3), c-Raf-1, Menin, MARK2, BETA-PIX, CaMK II beta, Raptor, SCRIB, TAB3, ERK2 (MAPK1), DAP1, PRKAR1A, MLCP (reg), Neurofibromin, GARNL4, JAM1, Rabaptin-5, SASH1, Girdin, ARHGAP11A
37	regulation of catalytic activity	3184	8.46964e-06	0.00104177	8.46964e-06	0.00104177	25	RanBP1, IRS-2, KIAA1244, AMPK beta1, ERK2 (MAPK1), Myopodin, BIN1 (Amphiphysin II), HGK(MAP4K4), PRKAR1A, ERK1 (MAPK3), SPAG9, GARNL4, JAM1, c-Raf-1, Spinophilin, HDAC6, Myosin IXb, DOCK8, BETA-PIX, FBXW7, hnRNP U, CaMK II beta, SASH1, Raptor, ARHGAP11A	0.000158166	0.0110759	26	RanBP1, Rap1GAP1, IRS-2, SCRIB, KIAA1244, AMPK beta1, ERK2 (MAPK1), BIN1 (Amphiphysin II), PRKAR1A, ERK1 (MAPK3), Calpastatin, GARNL4, JAM1, DDEF1, HSF1, BIG1, HDAC6, AF-6, BETA-PIX, p47, FBXW7, CaMK II beta, hnRNP U, SASH1, Girdin, Raptor	0.000342535	0.0175245	31	Amylin, AMPK beta1, BIN1 (Amphiphysin II), GPSM1, ERK1 (MAPK3), c-Raf-1, Drebrin, Menin, MARK2, BETA-PIX, CaMK II beta, Raptor, EBP50, IRS-2, SCRIB, KIAA1244, TAB3, ERK2 (MAPK1), DAP1, PRKAR1A, MLCP (reg), Neurofibromin, Calpastatin, GARNL4, JAM1, BIG1, HDAC6, Rabaptin-5, SASH1, Girdin, ARHGAP11A
38	macromolecule modification	4403	1.27338e-05	0.00149507	1.27338e-05	0.00149507	30	IRS-2, ZDHHC5, AMPK beta1, ERK2 (MAPK1), TORC2, ALPK3, ATE1, FBXO30, HGK(MAP4K4), PRKAR1A, BAZ1B, VGF, MUF1, ERK1 (MAPK3), SPAG9, BAF250A, TRIP11, c-Raf-1, MBD4, Spinophilin, HDAC6, eEF2, TRIP2, VIPAR, FBXW7, hnRNP U, CaMK II beta, SASH1, UBE1DC1, ELKS	0.0505738	0.195286	24	IRS-2, AMPK beta1, ERK2 (MAPK1), ATE1, FBXO30, PRKAR1A, UBR4, MUF1, HP1 gamma, ERK1 (MAPK3), TRIP11, HSF1, HDAC6, MARK3, PGM3, VIPAR, FBXW7, CaMK II beta, hnRNP U, SASH1, UBE1DC1, DOT1, ELKS, Secretogranin 1	0.00504854	0.0631992	35	AMPK beta1, MUF1, HP1 gamma, ERK1 (MAPK3), TRIP11, c-Raf-1, Menin, TGOLN2, MARK2, MARK3, RNF187, SLAP-130(ADAP), CaMK II beta, UBE1DC1, IRS-2, TAB3, ERK2 (MAPK1), ATE1, PRKAR1A, MLCP (reg), Neurofibromin, Secretogranin II, UBR4, VGF, CoREST, SRPK2, TIF1-gamma, HDAC6, ERP5, Asxl2, PGM3, STAT5B, SASH1, ELKS, Secretogranin 1
39	negative regulation of organelle organization	505	1.32542e-05	0.00210211	0.00526407	0.052964	6	Stathmin, PRKAR1A, CLASP1, HDAC6, hnRNP U, CLIP115	0.000820079	0.0291072	8	SEC22B, Stathmin, PRKAR1A, MAP4, BIG1, HDAC6, hnRNP U, CLIP115	1.32542e-05	0.00210211	12	SEC22B, Amylin, Stathmin, EVL, MAP4, Drebrin, CLIP115, Beta adducin, PRKAR1A, Dematin, BIG1, HDAC6
40	regulation of cell cycle	1685	1.57099e-05	0.00170615	1.57099e-05	0.00170615	17	RanBP1, HP1 alpha, AMPK beta1, TAB182, BIN1 (Amphiphysin II), HGK(MAP4K4), PRKAR1A, HZwint-1, eIF4G1, CLASP1, MBD4, Spinophilin, TRIP2, FBXW7, hnRNP U, CaMK II beta, Raptor	8.11531e-05	0.00753711	18	RanBP1, HP1 alpha, SCRIB, AMPK beta1, BIN1 (Amphiphysin II), PRKAR1A, NDRG1, HP1 gamma, HZwint-1, Calpastatin, TNRC15, HSF1, Azi1, FBXW7, CaMK II beta, hnRNP U, Raptor, DOT1	0.0011176	0.0358083	19	NUMA1, AMPK beta1, BIN1 (Amphiphysin II), HP1 gamma, TNRC15, Menin, PRCC, CaMK II beta, Raptor, EBP50, HP1 alpha, SCRIB, PRKAR1A, SON, Calpastatin, SRPK2, XPC, Azi1, STAT5B
41	developmental process	8165	1.58527e-05	0.00170615	1.58527e-05	0.00170615	44	RanBP1, IRS-2, Intersectin 2, SNX2, AMPK beta1, ERK2 (MAPK1), Stathmin, BIN1 (Amphiphysin II), ALPK3, HGK(MAP4K4), PRKAR1A, BAZ1B, BAT2, VGF, MEF2D, Myosin Va, STIM1, KIAA1522, ERK1 (MAPK3), TAGLN2, PMCA1, SPAG9, BAF250A, TRIP11, GARNL4, JAM1, c-Raf-1, SYNJ1, ANKS1, GAB2, eIF4G1, Spinophilin, HDAC6, eEF2, p120-catenin, TRIP2, Myosin IXb, FXR2, BETA-PIX, VIPAR, FBXW7, hnRNP U, CaMK II beta, ELKS	0.0115464	0.101864	43	RanBP1, Rap1GAP1, IRS-2, TAPT1, Intersectin 2, SCRIB, Cortactin, AMPK beta1, ERK2 (MAPK1), Stathmin, BIN1 (Amphiphysin II), SLC4A7, PRKAR1A, BAT2, MEF2D, KIAA1522, NDRG1, ERK1 (MAPK3), TAGLN2, Calpastatin, TNRC15, TRIP11, GARNL4, JAM1, MAP4, DDEF1, HSF1, ERC2/CAST, Azi1, BIG1, HDAC6, AF-6, PGM3, BETA-PIX, RERE, DAL1, VIPAR, FBXW7, CaMK II beta, hnRNP U, Girdin, AMP deaminase 2, ELKS	0.0044482	0.0631992	57	NUMA1, Intersectin 2, YB-1, Amylin, AMPK beta1, Stathmin, BIN1 (Amphiphysin II), GPSM1, EVL, NAV2, MEF2D, ERK1 (MAPK3), VMP1, TNRC15, TRIP11, c-Raf-1, MAP4, Drebrin, Menin, ERC2/CAST, MARK2, p120-catenin, BETA-PIX, CaMK II beta, AMP deaminase 2, EBP50, IRS-2, TAPT1, SCRIB, SNX2, Beta adducin, ERK2 (MAPK1), SLC4A7, PRKAR1A, BAT2, Neurofibromin, Secretogranin II, VGF, STIM1, CoREST, TAGLN2, eIF2S2,…
42	cell projection organization	1641	1.63884e-05	0.0026539	0.000562799	0.014252	14	IRS-2, SNX2, ERK2 (MAPK1), Stathmin, HGK(MAP4K4), ERK1 (MAPK3), TRIP11, GAB2, CLASP1, Spinophilin, HDAC6, Myosin IXb, BETA-PIX, CaMK II beta	1.63884e-05	0.0026539	19	Rap1GAP1, IRS-2, TAPT1, SCRIB, Cortactin, ERK2 (MAPK1), Stathmin, ERK1 (MAPK3), TRIP11, MAP4, DDEF1, Azi1, BIG1, HDAC6, BETA-PIX, RERE, DAL1, CaMK II beta, Girdin	0.00081693	0.0300012	19	Stathmin, EVL, CD2AP, ERK1 (MAPK3), TRIP11, MAP4, BETA-PIX, CaMK II beta, EBP50, IRS-2, TAPT1, SCRIB, SNX2, ERK2 (MAPK1), Dematin, Azi1, BIG1, HDAC6, Girdin
43	regulation of cellular component movement	1343	1.6786e-05	0.00173433	1.6786e-05	0.00173433	15	IRS-2, ERK2 (MAPK1), Stathmin, Myopodin, Myosin Va, ERK1 (MAPK3), SPAG9, c-Raf-1, GAB2, CLASP1, HDAC6, DOCK8, BETA-PIX, FBXW7, SASH1	0.0792061	0.241155	9	IRS-2, ERK2 (MAPK1), Stathmin, ERK1 (MAPK3), HDAC6, Rab11BP (WDR44), BETA-PIX, FBXW7, SASH1	0.0041798	0.0631992	15	Stathmin, EVL, ERK1 (MAPK3), c-Raf-1, Drebrin, BETA-PIX, EBP50, IRS-2, ERK2 (MAPK1), Neurofibromin, Dematin, HDAC6, Rab11BP (WDR44), STAT5B, SASH1
44	supramolecular fiber organization	614	1.93134e-05	0.00278464	0.0130707	0.0864969	6	Stathmin, PRKAR1A, CLASP1, Spinophilin, CORO7, VIPAR	0.0333426	0.165875	6	Cortactin, Stathmin, PRKAR1A, CORO7, VIPAR, Girdin	1.93134e-05	0.00278464	13	NUMA1, Amylin, Stathmin, EVL, CD2AP, Drebrin, CORO7, SLAIN2, Beta adducin, PRKAR1A, Neurofibromin, Dematin, Girdin
45	negative regulation of microtubule polymerization or depolymerization	52	2.221e-05	0.00212476	2.221e-05	0.00212476	4	Stathmin, CLASP1, HDAC6, CLIP115	0.0011121	0.0364202	3	Stathmin, HDAC6, CLIP115	0.00251506	0.0503951	3	Stathmin, CLIP115, HDAC6
46	regulation of signaling	4809	2.62619e-05	0.00240524	2.62619e-05	0.00240524	31	IRS-2, Intersectin 2, KIAA1244, AMPK beta1, ERK2 (MAPK1), Stathmin, HGK(MAP4K4), VGF, Myosin Va, STIM1, ERK1 (MAPK3), PMCA1, SPAG9, GARNL4, c-Raf-1, EPS15R, ANKS1, Spinophilin, HDAC6, p120-catenin, TRIP2, Myosin IXb, FXR2, BETA-PIX, SKIP (SPHK1 interacting protein), FBXW7, CaMK II beta, SASH1, UBE1DC1, Raptor, ARHGAP11A	0.00422485	0.0651582	30	Rap1GAP1, IRS-2, PDE1C, Intersectin 2, SCRIB, KIAA1244, Cortactin, AMPK beta1, ERK2 (MAPK1), Stathmin, ERK1 (MAPK3), GARNL4, DDEF1, HSF1, EPS15R, BIG1, HDAC6, PIG8, SYTL4, MARK3, BETA-PIX, SKIP (SPHK1 interacting protein), FBXW7, CaMK II beta, SASH1, Synapsin I, UBE1DC1, Raptor, DOT1, Secretogranin 1	5.12839e-05	0.00580973	44	NUMA1, Intersectin 2, YB-1, Amylin, AMPK beta1, Stathmin, GPSM1, CD2AP, ERK1 (MAPK3), Chromogranin A, c-Raf-1, Drebrin, Menin, p120-catenin, SYTL4, MARK3, BETA-PIX, CaMK II beta, Ca-ATPase3, UBE1DC1, Raptor, EBP50, IRS-2, SCRIB, KIAA1244, TAB3, ERK2 (MAPK1), Neurofibromin, Secretogranin II, VGF, STIM1, Dematin, GARNL4, TIF1-gamma, BIG1, HDAC6, PIG8, Asxl2, SKIP (SPHK1 interacting protein), Rabapt…
47	regulation of cell motility	1229	2.70042e-05	0.00240524	2.70042e-05	0.00240524	14	IRS-2, ERK2 (MAPK1), Myopodin, Myosin Va, ERK1 (MAPK3), SPAG9, c-Raf-1, GAB2, CLASP1, HDAC6, DOCK8, BETA-PIX, FBXW7, SASH1	0.10765	0.276947	8	IRS-2, ERK2 (MAPK1), ERK1 (MAPK3), HDAC6, Rab11BP (WDR44), BETA-PIX, FBXW7, SASH1	0.0263764	0.151555	12	EVL, ERK1 (MAPK3), c-Raf-1, BETA-PIX, EBP50, IRS-2, ERK2 (MAPK1), Neurofibromin, Dematin, HDAC6, Rab11BP (WDR44), SASH1
48	regulation of Golgi organization	19	2.83275e-05	0.00243899	2.83275e-05	0.00243899	3	ERK2 (MAPK1), Myosin Va, ERK1 (MAPK3)	0.00247465	0.0577641	2	ERK2 (MAPK1), ERK1 (MAPK3)	0.00432422	0.0631992	2	ERK1 (MAPK3), ERK2 (MAPK1)
49	intracellular signal transduction	2358	3.05447e-05	0.00254506	3.05447e-05	0.00254506	20	IRS-2, ERK2 (MAPK1), TAB182, Stathmin, HGK(MAP4K4), PRKAR1A, ERK1 (MAPK3), SPAG9, c-Raf-1, SYNJ1, GAB2, MBD4, Spinophilin, TRIP2, Myosin IXb, DOCK8, BETA-PIX, CaMK II beta, Raptor, ELKS	0.0200513	0.13071	16	IRS-2, ERK2 (MAPK1), Stathmin, PRKAR1A, RAB37, NDRG1, ERK1 (MAPK3), CRHSP-24, HSF1, PIG8, MARK3, BETA-PIX, CaMK II beta, Girdin, Raptor, ELKS	6.59397e-05	0.00653627	27	Stathmin, ERK1 (MAPK3), Chromogranin A, c-Raf-1, Menin, MARK2, MARK3, BETA-PIX, SLAP-130(ADAP), CaMK II beta, Raptor, EBP50, IRS-2, TAB3, ERK2 (MAPK1), LARP1, PRKAR1A, RAB37, Neurofibromin, Secretogranin II, Dematin, SRPK2, SYNJ1, PIG8, STAT5B, Girdin, ELKS
50	regulation of cellular response to heat	93	3.24412e-05	0.00408634	0.0002172	0.00908833	4	ERK2 (MAPK1), ERK1 (MAPK3), CaMK II beta, Raptor	3.24412e-05	0.00408634	5	ERK2 (MAPK1), ERK1 (MAPK3), HSF1, CaMK II beta, Raptor	0.00142069	0.03942	4	ERK1 (MAPK3), CaMK II beta, Raptor, ERK2 (MAPK1)
51	positive regulation of organelle organization	932	3.37297e-05	0.00272262	3.37297e-05	0.00272262	12	RanBP1, RNS2, ERK2 (MAPK1), Myopodin, ERK1 (MAPK3), WIRE, SYNJ1, CLASP1, HDAC6, FBXW7, hnRNP U, CaMK II beta	0.000274664	0.0145236	12	RanBP1, TAPT1, Cortactin, ERK2 (MAPK1), ERK1 (MAPK3), WIRE, DDEF1, HDAC6, FBXW7, CaMK II beta, hnRNP U, Girdin	0.00114226	0.0361332	13	NUMA1, EVL, ERK1 (MAPK3), Menin, CaMK II beta, SLAIN2, TAPT1, RNS2, ERK2 (MAPK1), SYNJ1, HDAC6, Asxl2, Girdin
52	protein-containing complex disassembly	293	3.95082e-05	0.00309241	3.95082e-05	0.00309241	7	Stathmin, BAZ1B, BAF250A, SYNJ1, Spinophilin, HDAC6, VIPAR	0.107378	0.276911	3	Stathmin, HDAC6, VIPAR	0.195813	0.381154	3	Stathmin, SYNJ1, HDAC6
53	cellular protein localization	1911	4.0434e-05	0.00476202	0.0372066	0.137738	11	DENND4C, RanBP1, SNX2, Myosin Va, TRS85 homolog, TRIP11, JAM1, Spinophilin, HDAC6, VIPAR, hnRNP U	4.0434e-05	0.00476202	20	DENND4C, RanBP1, TAPT1, SCRIB, Cortactin, RAB37, Symplekin, TRS85 homolog, TRIP11, JAM1, Azi1, SRP14, HDAC6, SYTL4, RERE, CBP80, DAL1, VIPAR, hnRNP U, C17orf28	0.00201083	0.0482265	20	YB-1, RPL34, Symplekin, TRIP11, Drebrin, SRP14, SYTL4, SLAP-130(ADAP), DENND4C, EBP50, TAPT1, SCRIB, SNX2, RAB37, TRS85 homolog, JAM1, Azi1, HDAC6, SFRS2 (SC-35), C17orf28
54	positive regulation of biological process	7879	4.28854e-05	0.00325803	4.28854e-05	0.00325803	42	RanBP1, IRS-2, OSBP1, Intersectin 2, RNS2, AMPK beta1, ERK2 (MAPK1), TAB182, Stathmin, TORC2, Myopodin, BIN1 (Amphiphysin II), HGK(MAP4K4), PRKAR1A, BAZ1B, MEF2D, Myosin Va, STIM1, ERK1 (MAPK3), SPAG9, BAF250A, WIRE, c-Raf-1, SYNJ1, GAB2, eIF4G1, CLASP1, Spinophilin, HDAC6, eEF2, p120-catenin, TRIP2, DOCK8, FXR2, BETA-PIX, FBXW7, hnRNP U, CaMK II beta, PC4, SASH1, Raptor, ELKS	0.0177919	0.126994	41	SEC22B, RanBP1, Rap1GAP1, IRS-2, OSBP1, TAPT1, Intersectin 2, SCRIB, Cortactin, AMPK beta1, ERK2 (MAPK1), Stathmin, BIN1 (Amphiphysin II), PRKAR1A, MEF2D, Symplekin, NDRG1, ERK1 (MAPK3), Calpastatin, TNRC15, WIRE, DDEF1, HSF1, PAF49, Azi1, BIG1, HDAC6, PIG8, SYTL4, BETA-PIX, RERE, CBP80, FBXW7, CaMK II beta, hnRNP U, PC4, SASH1, Girdin, Raptor, DOT1, ELKS	0.000139339	0.0100559	61	SEC22B, NUMA1, OSBP1, Intersectin 2, YB-1, Amylin, Myosin XVIIIA, AMPK beta1, Stathmin, BIN1 (Amphiphysin II), GPSM1, EVL, CD2AP, MEF2D, Symplekin, ERK1 (MAPK3), Chromogranin A, TNRC15, c-Raf-1, Drebrin, PAF49, Menin, MARK2, p120-catenin, SYTL4, RNF187, BETA-PIX, SLAP-130(ADAP), TRAP150, CaMK II beta, Raptor, SLAIN2, EBP50, IRS-2, TAPT1, SCRIB, TAB3, RNS2, ERK2 (MAPK1), LARP1, DAP1, PRKAR1A, MLCP…
55	regulation of protein complex assembly	665	4.40466e-05	0.00537369	0.00503006	0.0517635	7	Stathmin, WIRE, c-Raf-1, eIF4G1, CLASP1, HDAC6, PC4	0.00452987	0.0680202	8	Cortactin, Stathmin, ATXN2L, WIRE, DDEF1, BIG1, HDAC6, PC4	4.40466e-05	0.00537369	13	NUMA1, Amylin, Stathmin, EVL, ATXN2L, c-Raf-1, Drebrin, SLAIN2, Beta adducin, Dematin, BIG1, HDAC6, PC4
56	cellular macromolecule localization	1924	4.44978e-05	0.00501278	0.0387965	0.141541	11	DENND4C, RanBP1, SNX2, Myosin Va, TRS85 homolog, TRIP11, JAM1, Spinophilin, HDAC6, VIPAR, hnRNP U	4.44978e-05	0.00501278	20	DENND4C, RanBP1, TAPT1, SCRIB, Cortactin, RAB37, Symplekin, TRS85 homolog, TRIP11, JAM1, Azi1, SRP14, HDAC6, SYTL4, RERE, CBP80, DAL1, VIPAR, hnRNP U, C17orf28	0.00217714	0.0485051	20	YB-1, RPL34, Symplekin, TRIP11, Drebrin, SRP14, SYTL4, SLAP-130(ADAP), DENND4C, EBP50, TAPT1, SCRIB, SNX2, RAB37, TRS85 homolog, JAM1, Azi1, HDAC6, SFRS2 (SC-35), C17orf28
57	protein phosphorylation	1291	4.6261e-05	0.00339567	4.6261e-05	0.00339567	14	IRS-2, AMPK beta1, ERK2 (MAPK1), ALPK3, HGK(MAP4K4), PRKAR1A, BAZ1B, ERK1 (MAPK3), SPAG9, c-Raf-1, Spinophilin, TRIP2, CaMK II beta, ELKS	0.0652747	0.221808	9	IRS-2, AMPK beta1, ERK2 (MAPK1), PRKAR1A, ERK1 (MAPK3), HSF1, MARK3, CaMK II beta, ELKS	0.000377172	0.0178566	17	AMPK beta1, ERK1 (MAPK3), c-Raf-1, Menin, MARK2, MARK3, SLAP-130(ADAP), CaMK II beta, IRS-2, TAB3, ERK2 (MAPK1), PRKAR1A, Neurofibromin, Secretogranin II, SRPK2, STAT5B, ELKS
58	regulation of peptidyl-threonine phosphorylation	63	4.76e-05	0.00339567	4.76e-05	0.00339567	4	ERK2 (MAPK1), TAB182, eIF4G1, Raptor	0.0252916	0.149717	2	ERK2 (MAPK1), Raptor	0.00433592	0.0631992	3	Raptor, ERK2 (MAPK1), Dematin
59	negative regulation of cellular process	6424	4.85918e-05	0.00570864	0.00120151	0.0233345	33	IRS-2, HP1 alpha, KIAA1244, AMPK beta1, ERK2 (MAPK1), TAB182, Stathmin, BIN1 (Amphiphysin II), HGK(MAP4K4), PRKAR1A, PMCA1, HZwint-1, BAF250A, GARNL4, c-Raf-1, EPS15R, ANKS1, eIF4G1, CLASP1, MBD4, Spinophilin, HDAC6, p120-catenin, TRIP2, DOCK8, FXR2, BETA-PIX, FBXW7, hnRNP U, CaMK II beta, Raptor, ELKS, CLIP115	0.00131263	0.0401837	39	SEC22B, Rap1GAP1, IRS-2, PDE1C, HP1 alpha, SCRIB, KIAA1244, Cortactin, AMPK beta1, ERK2 (MAPK1), Stathmin, BIN1 (Amphiphysin II), PRKAR1A, NDRG1, HP1 gamma, HZwint-1, Calpastatin, TNRC15, GARNL4, MAP4, CPEB4, DDEF1, HSF1, EPS15R, BIG1, SRP14, HDAC6, PIG8, SYTL4, MARK3, BETA-PIX, RERE, FBXW7, CaMK II beta, hnRNP U, Raptor, DOT1, ELKS, CLIP115	4.85918e-05	0.00570864	54	SEC22B, YB-1, Amylin, Myosin XVIIIA, AMPK beta1, Stathmin, BIN1 (Amphiphysin II), EVL, CD2AP, HP1 gamma, Chromogranin A, TNRC15, c-Raf-1, MAP4, Drebrin, Menin, SRP14, p120-catenin, SYTL4, MARK3, BETA-PIX, PRCC, TRAP150, CaMK II beta, Raptor, CLIP115, EBP50, IRS-2, HP1 alpha, SCRIB, KIAA1244, TAB3, Beta adducin, ERK2 (MAPK1), LARP1, DAP1, PRKAR1A, MLCP (reg), Neurofibromin, SON, Secretogranin II, …
60	positive regulation of cellular component organization	1841	4.86411e-05	0.00339567	4.86411e-05	0.00339567	17	RanBP1, Intersectin 2, RNS2, ERK2 (MAPK1), Myopodin, BIN1 (Amphiphysin II), ERK1 (MAPK3), WIRE, SYNJ1, eIF4G1, CLASP1, HDAC6, BETA-PIX, FBXW7, hnRNP U, CaMK II beta, PC4	0.000246195	0.0135721	18	RanBP1, Rap1GAP1, TAPT1, Intersectin 2, Cortactin, ERK2 (MAPK1), BIN1 (Amphiphysin II), ERK1 (MAPK3), WIRE, DDEF1, HSF1, HDAC6, BETA-PIX, FBXW7, CaMK II beta, hnRNP U, PC4, Girdin	0.000193877	0.0120985	22	NUMA1, Intersectin 2, Myosin XVIIIA, BIN1 (Amphiphysin II), EVL, ERK1 (MAPK3), Drebrin, Menin, MARK2, BETA-PIX, CaMK II beta, SLAIN2, TAPT1, RNS2, ERK2 (MAPK1), Neurofibromin, Dematin, SYNJ1, HDAC6, Asxl2, PC4, Girdin
61	negative regulation of biological process	7127	5.38255e-05	0.0058874	0.00178699	0.0298507	35	IRS-2, HP1 alpha, KIAA1244, AMPK beta1, ERK2 (MAPK1), TAB182, Stathmin, BIN1 (Amphiphysin II), HGK(MAP4K4), PRKAR1A, PMCA1, HZwint-1, BAF250A, GARNL4, JAM1, c-Raf-1, EPS15R, ANKS1, eIF4G1, CLASP1, MBD4, Spinophilin, HDAC6, p120-catenin, TRIP2, DOCK8, FXR2, BETA-PIX, ZCCHC6, FBXW7, hnRNP U, CaMK II beta, Raptor, ELKS, CLIP115	0.00273363	0.0607364	41	SEC22B, Rap1GAP1, IRS-2, PDE1C, HP1 alpha, SCRIB, KIAA1244, Cortactin, AMPK beta1, ERK2 (MAPK1), Stathmin, BIN1 (Amphiphysin II), PRKAR1A, NDRG1, HP1 gamma, HZwint-1, Calpastatin, TNRC15, GARNL4, JAM1, MAP4, CPEB4, DDEF1, HSF1, EPS15R, BIG1, SRP14, HDAC6, PIG8, SYTL4, MARK3, BETA-PIX, RERE, CBP80, FBXW7, CaMK II beta, hnRNP U, Raptor, DOT1, ELKS, CLIP115	5.38255e-05	0.0058874	58	SEC22B, YB-1, Amylin, Myosin XVIIIA, RPL34, AMPK beta1, Stathmin, BIN1 (Amphiphysin II), GPSM1, EVL, CD2AP, HP1 gamma, Chromogranin A, TNRC15, c-Raf-1, MAP4, Drebrin, Menin, SRP14, p120-catenin, SYTL4, MARK3, BETA-PIX, PRCC, TRAP150, CaMK II beta, Raptor, CLIP115, EBP50, IRS-2, HP1 alpha, SCRIB, KIAA1244, TAB3, Beta adducin, ERK2 (MAPK1), LARP1, DAP1, PRKAR1A, MLCP (reg), Neurofibromin, SON, Secr…
62	regulation of supramolecular fiber organization	498	5.9631e-05	0.00630499	0.00492346	0.0510735	6	Stathmin, Myopodin, WIRE, CLASP1, HDAC6, CLIP115	0.0134674	0.111482	6	Cortactin, Stathmin, WIRE, BIG1, HDAC6, CLIP115	5.9631e-05	0.00630499	11	NUMA1, Amylin, Stathmin, EVL, Drebrin, CLIP115, SLAIN2, Beta adducin, Dematin, BIG1, HDAC6
63	regulation of cell migration	1154	6.0978e-05	0.00389256	6.0978e-05	0.00389256	13	IRS-2, ERK2 (MAPK1), Myopodin, Myosin Va, ERK1 (MAPK3), SPAG9, GAB2, CLASP1, HDAC6, DOCK8, BETA-PIX, FBXW7, SASH1	0.0819339	0.24621	8	IRS-2, ERK2 (MAPK1), ERK1 (MAPK3), HDAC6, Rab11BP (WDR44), BETA-PIX, FBXW7, SASH1	0.0381094	0.182879	11	EVL, ERK1 (MAPK3), BETA-PIX, EBP50, IRS-2, ERK2 (MAPK1), Neurofibromin, Dematin, HDAC6, Rab11BP (WDR44), SASH1
64	anatomical structure development	7703	6.18603e-05	0.00389256	6.18603e-05	0.00389256	41	RanBP1, IRS-2, Intersectin 2, SNX2, AMPK beta1, ERK2 (MAPK1), Stathmin, BIN1 (Amphiphysin II), ALPK3, HGK(MAP4K4), PRKAR1A, BAZ1B, VGF, MEF2D, Myosin Va, STIM1, ERK1 (MAPK3), TAGLN2, PMCA1, SPAG9, BAF250A, TRIP11, GARNL4, JAM1, c-Raf-1, SYNJ1, ANKS1, GAB2, eIF4G1, Spinophilin, HDAC6, eEF2, p120-catenin, TRIP2, Myosin IXb, FXR2, BETA-PIX, FBXW7, hnRNP U, CaMK II beta, ELKS	0.0203997	0.13181	40	RanBP1, Rap1GAP1, IRS-2, TAPT1, Intersectin 2, SCRIB, Cortactin, AMPK beta1, ERK2 (MAPK1), Stathmin, BIN1 (Amphiphysin II), SLC4A7, PRKAR1A, MEF2D, NDRG1, ERK1 (MAPK3), TAGLN2, Calpastatin, TNRC15, TRIP11, GARNL4, JAM1, MAP4, DDEF1, HSF1, ERC2/CAST, Azi1, BIG1, HDAC6, AF-6, PGM3, BETA-PIX, RERE, DAL1, FBXW7, CaMK II beta, hnRNP U, Girdin, AMP deaminase 2, ELKS	0.00184463	0.0457121	56	NUMA1, Intersectin 2, YB-1, Amylin, AMPK beta1, Stathmin, BIN1 (Amphiphysin II), GPSM1, EVL, NAV2, MEF2D, ERK1 (MAPK3), VMP1, TNRC15, TRIP11, c-Raf-1, MAP4, Drebrin, Menin, ERC2/CAST, MARK2, p120-catenin, BETA-PIX, CaMK II beta, AMP deaminase 2, EBP50, IRS-2, TAPT1, SCRIB, SNX2, Beta adducin, ERK2 (MAPK1), SLC4A7, PRKAR1A, Neurofibromin, Secretogranin II, VGF, STIM1, CoREST, TAGLN2, eIF2S2, Calpa…
65	protein transport	1808	6.19155e-05	0.00641693	0.0577723	0.168237	10	DENND4C, RanBP1, SNX2, VGF, Myosin Va, c-Raf-1, HDAC6, CORO7, VIPAR, ELKS	6.19155e-05	0.00641693	19	SEC22B, DENND4C, RanBP1, SCRIB, Cortactin, RAB37, Symplekin, EHBP1, Azi1, BIG1, SRP14, HDAC6, CORO7, SYTL4, RERE, CBP80, VIPAR, ELKS, C17orf28	0.000149868	0.0103344	22	SEC22B, RPL34, Symplekin, c-Raf-1, SRP14, CORO7, SYTL4, SLAP-130(ADAP), DENND4C, SCRIB, SNX2, RAB37, Secretogranin II, VGF, Dematin, Azi1, BIG1, HDAC6, SFRS2 (SC-35), Rabaptin-5, ELKS, C17orf28
66	cellular protein modification process	4041	6.23036e-05	0.00389256	6.23036e-05	0.00389256	27	IRS-2, ZDHHC5, AMPK beta1, ERK2 (MAPK1), TORC2, ALPK3, ATE1, FBXO30, HGK(MAP4K4), PRKAR1A, BAZ1B, VGF, MUF1, ERK1 (MAPK3), SPAG9, TRIP11, c-Raf-1, Spinophilin, HDAC6, eEF2, TRIP2, VIPAR, FBXW7, CaMK II beta, SASH1, UBE1DC1, ELKS	0.0617237	0.215825	22	IRS-2, AMPK beta1, ERK2 (MAPK1), ATE1, FBXO30, PRKAR1A, UBR4, MUF1, ERK1 (MAPK3), TRIP11, HSF1, HDAC6, MARK3, PGM3, VIPAR, FBXW7, CaMK II beta, SASH1, UBE1DC1, DOT1, ELKS, Secretogranin 1	0.00229851	0.0488448	34	AMPK beta1, MUF1, ERK1 (MAPK3), TRIP11, c-Raf-1, Menin, TGOLN2, MARK2, MARK3, RNF187, SLAP-130(ADAP), CaMK II beta, UBE1DC1, IRS-2, TAB3, ERK2 (MAPK1), ATE1, PRKAR1A, MLCP (reg), Neurofibromin, Secretogranin II, UBR4, VGF, CoREST, SRPK2, TIF1-gamma, HDAC6, ERP5, Asxl2, PGM3, STAT5B, SASH1, ELKS, Secretogranin 1
67	protein modification process	4041	6.23036e-05	0.00389256	6.23036e-05	0.00389256	27	IRS-2, ZDHHC5, AMPK beta1, ERK2 (MAPK1), TORC2, ALPK3, ATE1, FBXO30, HGK(MAP4K4), PRKAR1A, BAZ1B, VGF, MUF1, ERK1 (MAPK3), SPAG9, TRIP11, c-Raf-1, Spinophilin, HDAC6, eEF2, TRIP2, VIPAR, FBXW7, CaMK II beta, SASH1, UBE1DC1, ELKS	0.0617237	0.215825	22	IRS-2, AMPK beta1, ERK2 (MAPK1), ATE1, FBXO30, PRKAR1A, UBR4, MUF1, ERK1 (MAPK3), TRIP11, HSF1, HDAC6, MARK3, PGM3, VIPAR, FBXW7, CaMK II beta, SASH1, UBE1DC1, DOT1, ELKS, Secretogranin 1	0.00229851	0.0488448	34	AMPK beta1, MUF1, ERK1 (MAPK3), TRIP11, c-Raf-1, Menin, TGOLN2, MARK2, MARK3, RNF187, SLAP-130(ADAP), CaMK II beta, UBE1DC1, IRS-2, TAB3, ERK2 (MAPK1), ATE1, PRKAR1A, MLCP (reg), Neurofibromin, Secretogranin II, UBR4, VGF, CoREST, SRPK2, TIF1-gamma, HDAC6, ERP5, Asxl2, PGM3, STAT5B, SASH1, ELKS, Secretogranin 1
68	regulation of locomotion	1329	6.32936e-05	0.00389256	6.32936e-05	0.00389256	14	IRS-2, ERK2 (MAPK1), Myopodin, Myosin Va, ERK1 (MAPK3), SPAG9, c-Raf-1, GAB2, CLASP1, HDAC6, DOCK8, BETA-PIX, FBXW7, SASH1	0.148151	0.319705	8	IRS-2, ERK2 (MAPK1), ERK1 (MAPK3), HDAC6, Rab11BP (WDR44), BETA-PIX, FBXW7, SASH1	0.0092236	0.0930808	14	EVL, ERK1 (MAPK3), c-Raf-1, Drebrin, BETA-PIX, EBP50, IRS-2, ERK2 (MAPK1), Neurofibromin, Secretogranin II, Dematin, HDAC6, Rab11BP (WDR44), SASH1
69	establishment or maintenance of cell polarity	259	6.44864e-05	0.00653627	0.0488801	0.155773	3	CLASP1, CORO7, Myosin IXb	0.0188342	0.127514	4	SCRIB, MAP4, CORO7, MARK3	6.44864e-05	0.00653627	8	NUMA1, Myosin XVIIIA, MAP4, MARK2, CORO7, MARK3, EBP50, SCRIB
70	peptide transport	1846	7.24524e-05	0.00686461	0.0646681	0.177889	10	DENND4C, RanBP1, SNX2, VGF, Myosin Va, c-Raf-1, HDAC6, CORO7, VIPAR, ELKS	8.17653e-05	0.00753711	19	SEC22B, DENND4C, RanBP1, SCRIB, Cortactin, RAB37, Symplekin, EHBP1, Azi1, BIG1, SRP14, HDAC6, CORO7, SYTL4, RERE, CBP80, VIPAR, ELKS, C17orf28	7.24524e-05	0.00686461	23	SEC22B, RPL34, Symplekin, c-Raf-1, SRP14, CORO7, SYTL4, SLAP-130(ADAP), DENND4C, EBP50, SCRIB, SNX2, RAB37, Secretogranin II, VGF, Dematin, Azi1, BIG1, HDAC6, SFRS2 (SC-35), Rabaptin-5, ELKS, C17orf28
71	negative regulation of protein complex assembly	195	7.35803e-05	0.00686461	0.126522	0.251655	2	Stathmin, c-Raf-1	0.177133	0.34673	2	Stathmin, BIG1	7.35803e-05	0.00686461	7	Amylin, Stathmin, EVL, c-Raf-1, Beta adducin, Dematin, BIG1
72	regulation of signal transduction	4329	7.66453e-05	0.00460406	7.66453e-05	0.00460406	28	IRS-2, Intersectin 2, KIAA1244, AMPK beta1, ERK2 (MAPK1), Stathmin, HGK(MAP4K4), VGF, Myosin Va, ERK1 (MAPK3), SPAG9, GARNL4, c-Raf-1, EPS15R, ANKS1, Spinophilin, HDAC6, p120-catenin, TRIP2, Myosin IXb, BETA-PIX, SKIP (SPHK1 interacting protein), FBXW7, CaMK II beta, SASH1, UBE1DC1, Raptor, ARHGAP11A	0.00710782	0.085806	27	Rap1GAP1, IRS-2, Intersectin 2, SCRIB, KIAA1244, Cortactin, AMPK beta1, ERK2 (MAPK1), Stathmin, ERK1 (MAPK3), GARNL4, DDEF1, HSF1, EPS15R, BIG1, HDAC6, PIG8, MARK3, BETA-PIX, SKIP (SPHK1 interacting protein), FBXW7, CaMK II beta, SASH1, UBE1DC1, Raptor, DOT1, Secretogranin 1	0.000107936	0.0087788	40	NUMA1, Intersectin 2, YB-1, Amylin, AMPK beta1, Stathmin, GPSM1, CD2AP, ERK1 (MAPK3), Chromogranin A, c-Raf-1, Drebrin, Menin, p120-catenin, MARK3, BETA-PIX, CaMK II beta, UBE1DC1, Raptor, EBP50, IRS-2, SCRIB, KIAA1244, TAB3, ERK2 (MAPK1), Neurofibromin, Secretogranin II, VGF, Dematin, GARNL4, TIF1-gamma, BIG1, HDAC6, PIG8, Asxl2, SKIP (SPHK1 interacting protein), Rabaptin-5, SASH1, ARHGAP11A, Se…
73	heart development	860	7.86257e-05	0.00461569	7.86257e-05	0.00461569	11	ERK2 (MAPK1), ALPK3, PRKAR1A, BAZ1B, MEF2D, ERK1 (MAPK3), BAF250A, TRIP11, c-Raf-1, TRIP2, hnRNP U	0.120444	0.291467	6	ERK2 (MAPK1), PRKAR1A, MEF2D, ERK1 (MAPK3), TRIP11, hnRNP U	0.0798284	0.25436	8	MEF2D, ERK1 (MAPK3), TRIP11, c-Raf-1, ERK2 (MAPK1), PRKAR1A, Neurofibromin, Asxl2
74	regulation of organelle assembly	266	8.43598e-05	0.00753711	0.571096	0.617731	1	hnRNP U	8.43598e-05	0.00753711	7	SEC22B, TAPT1, ATXN2L, MAP4, DDEF1, hnRNP U, Girdin	0.00271002	0.0525623	6	SEC22B, NUMA1, ATXN2L, MAP4, TAPT1, Girdin
75	exocytosis	1028	8.68835e-05	0.0076554	0.106141	0.229233	6	RNS2, ERK2 (MAPK1), Myosin Va, TAGLN2, SYNJ1, eEF2	0.0191073	0.127514	9	SEC22B, SCRIB, ERK2 (MAPK1), RAB37, UBR4, TAGLN2, BIG1, SRP14, SYTL4	8.68835e-05	0.0076554	16	SEC22B, PGMU, Chromogranin A, VMP1, SRP14, SYTL4, SCRIB, RNS2, ERK2 (MAPK1), FAM148C, RAB37, UBR4, TAGLN2, Dematin, SYNJ1, BIG1
76	cellular protein metabolic process	4861	8.98637e-05	0.00515818	8.98637e-05	0.00515818	30	RanBP1, IRS-2, ZDHHC5, AMPK beta1, ERK2 (MAPK1), TORC2, ALPK3, ATE1, Gemin5, FBXO30, HGK(MAP4K4), PRKAR1A, BAZ1B, VGF, MUF1, ERK1 (MAPK3), SPAG9, TRIP11, c-Raf-1, eIF4G1, Spinophilin, HDAC6, eEF2, TRIP2, VIPAR, FBXW7, CaMK II beta, SASH1, UBE1DC1, ELKS	0.0174105	0.12496	28	RanBP1, IRS-2, AMPK beta1, ERK2 (MAPK1), ATE1, Gemin5, FBXO30, PRKAR1A, UBR4, MUF1, AARSD1, ERK1 (MAPK3), TNRC15, TRIP11, CPEB4, HSF1, HDAC6, MARK3, PGM3, p47, VIPAR, FBXW7, CaMK II beta, SASH1, UBE1DC1, DOT1, ELKS, Secretogranin 1	0.000632861	0.0254106	41	YB-1, Amylin, RPL34, AMPK beta1, CD2AP, MUF1, ERK1 (MAPK3), TNRC15, TRIP11, c-Raf-1, Menin, TGOLN2, MARK2, MARK3, RNF187, SLAP-130(ADAP), CaMK II beta, UBE1DC1, IRS-2, TAB3, ERK2 (MAPK1), LARP1, ATE1, PRKAR1A, MLCP (reg), Neurofibromin, Secretogranin II, UBR4, VGF, CoREST, eIF2S2, SRPK2, TIF1-gamma, HDAC6, ERP5, Asxl2, PGM3, STAT5B, SASH1, ELKS, Secretogranin 1
77	amide transport	1874	9.09798e-05	0.00779968	0.0700809	0.185122	10	DENND4C, RanBP1, SNX2, VGF, Myosin Va, c-Raf-1, HDAC6, CORO7, VIPAR, ELKS	9.98289e-05	0.00862189	19	SEC22B, DENND4C, RanBP1, SCRIB, Cortactin, RAB37, Symplekin, EHBP1, Azi1, BIG1, SRP14, HDAC6, CORO7, SYTL4, RERE, CBP80, VIPAR, ELKS, C17orf28	9.09798e-05	0.00779968	23	SEC22B, RPL34, Symplekin, c-Raf-1, SRP14, CORO7, SYTL4, SLAP-130(ADAP), DENND4C, EBP50, SCRIB, SNX2, RAB37, Secretogranin II, VGF, Dematin, Azi1, BIG1, HDAC6, SFRS2 (SC-35), Rabaptin-5, ELKS, C17orf28
78	cell projection morphogenesis	732	9.99234e-05	0.00561092	9.99234e-05	0.00561092	10	IRS-2, SNX2, ERK2 (MAPK1), Stathmin, HGK(MAP4K4), ERK1 (MAPK3), GAB2, HDAC6, Myosin IXb, CaMK II beta	0.000580192	0.0231865	10	Rap1GAP1, IRS-2, Cortactin, ERK2 (MAPK1), Stathmin, ERK1 (MAPK3), HDAC6, RERE, DAL1, CaMK II beta	0.0374167	0.181477	8	Stathmin, EVL, ERK1 (MAPK3), CaMK II beta, IRS-2, SNX2, ERK2 (MAPK1), HDAC6
79	JAK-STAT cascade involved in growth hormone signaling pathway	18	0.000105617	0.0087788	0.00145894	0.0256357	2	ERK2 (MAPK1), ERK1 (MAPK3)	0.0022198	0.0553028	2	ERK2 (MAPK1), ERK1 (MAPK3)	0.000105617	0.0087788	3	ERK1 (MAPK3), ERK2 (MAPK1), STAT5B
80	positive regulation of peptidyl-serine phosphorylation	150	0.000114155	0.00627369	0.000114155	0.00627369	5	TAB182, c-Raf-1, eIF4G1, HDAC6, Raptor	0.116694	0.287137	2	HDAC6, Raptor	0.00786399	0.0860158	4	Amylin, c-Raf-1, Raptor, HDAC6
81	regulation of cellular component biogenesis	1285	0.000116695	0.00925393	0.0197246	0.104617	9	Stathmin, Myopodin, WIRE, c-Raf-1, eIF4G1, CLASP1, HDAC6, hnRNP U, PC4	0.000132345	0.0100854	15	SEC22B, Rap1GAP1, TAPT1, Cortactin, Stathmin, ATXN2L, WIRE, MAP4, DDEF1, HSF1, BIG1, HDAC6, hnRNP U, PC4, Girdin	0.000116695	0.00925393	18	SEC22B, NUMA1, Amylin, Stathmin, EVL, ATXN2L, Chromogranin A, c-Raf-1, MAP4, Drebrin, SLAIN2, TAPT1, Beta adducin, Dematin, BIG1, HDAC6, PC4, Girdin
82	negative regulation of molecular function	1660	0.000126559	0.00979135	0.000630838	0.0152379	14	IRS-2, KIAA1244, Stathmin, BIN1 (Amphiphysin II), PRKAR1A, ERK1 (MAPK3), SPAG9, JAM1, c-Raf-1, Spinophilin, HDAC6, FBXW7, hnRNP U, Raptor	0.000667051	0.0254166	16	Rap1GAP1, IRS-2, SCRIB, KIAA1244, Stathmin, BIN1 (Amphiphysin II), PRKAR1A, Symplekin, ERK1 (MAPK3), Calpastatin, JAM1, BIG1, HDAC6, FBXW7, hnRNP U, Raptor	0.000126559	0.00979135	21	Stathmin, BIN1 (Amphiphysin II), GPSM1, Symplekin, ERK1 (MAPK3), c-Raf-1, Drebrin, Menin, Raptor, EBP50, IRS-2, SCRIB, KIAA1244, DAP1, PRKAR1A, MLCP (reg), Neurofibromin, Calpastatin, JAM1, BIG1, HDAC6
83	cell development	2420	0.000127982	0.0100854	0.00326961	0.0395447	16	IRS-2, ERK2 (MAPK1), Stathmin, ALPK3, HGK(MAP4K4), PRKAR1A, ERK1 (MAPK3), TRIP11, JAM1, ANKS1, GAB2, Spinophilin, HDAC6, TRIP2, FXR2, hnRNP U	0.000127982	0.0100854	22	Rap1GAP1, IRS-2, TAPT1, SCRIB, Cortactin, ERK2 (MAPK1), Stathmin, SLC4A7, PRKAR1A, NDRG1, ERK1 (MAPK3), TRIP11, JAM1, MAP4, Azi1, BIG1, HDAC6, AF-6, RERE, DAL1, hnRNP U, AMP deaminase 2	0.0248176	0.14891	20	Stathmin, EVL, ERK1 (MAPK3), TRIP11, MAP4, Menin, AMP deaminase 2, EBP50, IRS-2, TAPT1, SCRIB, ERK2 (MAPK1), SLC4A7, PRKAR1A, Neurofibromin, Dematin, JAM1, Azi1, BIG1, HDAC6
84	plasma membrane bounded cell projection organization	1591	0.00013165	0.0100854	0.00134736	0.0248587	13	IRS-2, SNX2, ERK2 (MAPK1), Stathmin, HGK(MAP4K4), ERK1 (MAPK3), TRIP11, GAB2, CLASP1, Spinophilin, HDAC6, Myosin IXb, BETA-PIX	0.00013165	0.0100854	17	Rap1GAP1, IRS-2, SCRIB, Cortactin, ERK2 (MAPK1), Stathmin, ERK1 (MAPK3), TRIP11, MAP4, DDEF1, Azi1, BIG1, HDAC6, BETA-PIX, RERE, DAL1, Girdin	0.00361406	0.0626437	17	Stathmin, EVL, CD2AP, ERK1 (MAPK3), TRIP11, MAP4, BETA-PIX, EBP50, IRS-2, SCRIB, SNX2, ERK2 (MAPK1), Dematin, Azi1, BIG1, HDAC6, Girdin
85	negative regulation of protein polymerization	94	0.000132695	0.0100217	0.257751	0.372654	1	Stathmin	0.0523904	0.199306	2	Stathmin, BIG1	0.000132695	0.0100217	5	Stathmin, EVL, Beta adducin, Dematin, BIG1
86	regulation of small GTPase mediated signal transduction	479	0.000134477	0.00696555	0.000134477	0.00696555	8	Intersectin 2, KIAA1244, Stathmin, GARNL4, c-Raf-1, Myosin IXb, BETA-PIX, ARHGAP11A	0.000581676	0.0231865	8	Rap1GAP1, Intersectin 2, KIAA1244, Stathmin, GARNL4, DDEF1, BIG1, BETA-PIX	0.000205793	0.0123165	10	Intersectin 2, Stathmin, CD2AP, c-Raf-1, BETA-PIX, KIAA1244, Neurofibromin, GARNL4, BIG1, ARHGAP11A
87	regulation of cell development	1427	0.000134835	0.00696555	0.000134835	0.00696555	14	RanBP1, Intersectin 2, BIN1 (Amphiphysin II), HGK(MAP4K4), SPAG9, GARNL4, SYNJ1, eIF4G1, HDAC6, TRIP2, FXR2, BETA-PIX, FBXW7, CaMK II beta	0.00362471	0.0617448	13	RanBP1, Rap1GAP1, Intersectin 2, Cortactin, BIN1 (Amphiphysin II), GARNL4, DDEF1, HDAC6, AF-6, BETA-PIX, FBXW7, CaMK II beta, Girdin	0.0345269	0.175349	13	Intersectin 2, BIN1 (Amphiphysin II), Drebrin, MARK2, BETA-PIX, CaMK II beta, MLCP (reg), Neurofibromin, Dematin, GARNL4, SYNJ1, HDAC6, Girdin
88	negative regulation of protein depolymerization	95	0.00013949	0.0100559	0.00340667	0.0403644	3	CLASP1, HDAC6, CLIP115	0.0533843	0.199306	2	HDAC6, CLIP115	0.00013949	0.0100559	5	EVL, CLIP115, Beta adducin, Dematin, HDAC6
89	establishment of protein localization	1925	0.000142017	0.0105133	0.0806745	0.200556	10	DENND4C, RanBP1, SNX2, VGF, Myosin Va, c-Raf-1, HDAC6, CORO7, VIPAR, ELKS	0.000142017	0.0105133	19	SEC22B, DENND4C, RanBP1, SCRIB, Cortactin, RAB37, Symplekin, EHBP1, Azi1, BIG1, SRP14, HDAC6, CORO7, SYTL4, RERE, CBP80, VIPAR, ELKS, C17orf28	0.00036156	0.0177026	22	SEC22B, RPL34, Symplekin, c-Raf-1, SRP14, CORO7, SYTL4, SLAP-130(ADAP), DENND4C, SCRIB, SNX2, RAB37, Secretogranin II, VGF, Dematin, Azi1, BIG1, HDAC6, SFRS2 (SC-35), Rabaptin-5, ELKS, C17orf28
90	regulation of Golgi inheritance	6	0.000146594	0.00742455	0.000146594	0.00742455	2	ERK2 (MAPK1), ERK1 (MAPK3)	0.00022438	0.0131274	2	ERK2 (MAPK1), ERK1 (MAPK3)	0.000396469	0.0179657	2	ERK1 (MAPK3), ERK2 (MAPK1)
91	signal release	292	0.000147844	0.0103344	0.0137864	0.0890259	4	VGF, Myosin Va, c-Raf-1, SYNJ1	0.106565	0.276911	3	SCRIB, SYTL4, Synapsin I	0.000147844	0.0103344	8	c-Raf-1, SYTL4, SCRIB, FAM148C, Neurofibromin, VGF, SYNJ1, Synapsin I
92	cell part morphogenesis	772	0.000154271	0.00758461	0.000154271	0.00758461	10	IRS-2, SNX2, ERK2 (MAPK1), Stathmin, HGK(MAP4K4), ERK1 (MAPK3), GAB2, HDAC6, Myosin IXb, CaMK II beta	0.000872084	0.0301276	10	Rap1GAP1, IRS-2, Cortactin, ERK2 (MAPK1), Stathmin, ERK1 (MAPK3), HDAC6, RERE, DAL1, CaMK II beta	0.0484895	0.204533	8	Stathmin, EVL, ERK1 (MAPK3), CaMK II beta, IRS-2, SNX2, ERK2 (MAPK1), HDAC6
93	regulation of cell communication	4752	0.000155627	0.00758461	0.000155627	0.00758461	29	IRS-2, Intersectin 2, KIAA1244, AMPK beta1, ERK2 (MAPK1), Stathmin, HGK(MAP4K4), VGF, Myosin Va, ERK1 (MAPK3), SPAG9, GARNL4, c-Raf-1, EPS15R, ANKS1, Spinophilin, HDAC6, p120-catenin, TRIP2, Myosin IXb, FXR2, BETA-PIX, SKIP (SPHK1 interacting protein), FBXW7, CaMK II beta, SASH1, UBE1DC1, Raptor, ARHGAP11A	0.00351966	0.0617448	30	Rap1GAP1, IRS-2, PDE1C, Intersectin 2, SCRIB, KIAA1244, Cortactin, AMPK beta1, ERK2 (MAPK1), Stathmin, ERK1 (MAPK3), GARNL4, DDEF1, HSF1, EPS15R, BIG1, HDAC6, PIG8, SYTL4, MARK3, BETA-PIX, SKIP (SPHK1 interacting protein), FBXW7, CaMK II beta, SASH1, Synapsin I, UBE1DC1, Raptor, DOT1, Secretogranin 1	0.000185966	0.0120985	42	NUMA1, Intersectin 2, YB-1, Amylin, AMPK beta1, Stathmin, GPSM1, CD2AP, ERK1 (MAPK3), Chromogranin A, c-Raf-1, Drebrin, Menin, p120-catenin, SYTL4, MARK3, BETA-PIX, CaMK II beta, UBE1DC1, Raptor, EBP50, IRS-2, SCRIB, KIAA1244, TAB3, ERK2 (MAPK1), Neurofibromin, Secretogranin II, VGF, Dematin, GARNL4, TIF1-gamma, BIG1, HDAC6, PIG8, Asxl2, SKIP (SPHK1 interacting protein), Rabaptin-5, SASH1, Synaps…
94	biological regulation	16504	0.000157119	0.0106038	0.000585088	0.0145316	65	DENND4C, RanBP1, IRS-2, OSBP1, HP1 alpha, Intersectin 2, RNS2, KIAA1244, AMPK beta1, ERK2 (MAPK1), TAB182, Stathmin, TORC2, Myopodin, BIN1 (Amphiphysin II), Gemin5, HGK(MAP4K4), PRKAR1A, BAZ1B, Pinin, VGF, MEF2D, Myosin Va, STIM1, ERK1 (MAPK3), TRS85 homolog, PMCA1, HZwint-1, SPAG9, BAF250A, TRIP11, GARNL4, WIRE, JAM1, c-Raf-1, SYNJ1, EPS15R, ANKS1, GAB2, eIF4G1, CLASP1, MBD4, Spinophilin, HDAC6,…	0.00120303	0.0384823	78	SEC22B, DENND4C, RanBP1, Rap1GAP1, IRS-2, PDE1C, LRCH3, OSBP1, TAPT1, HP1 alpha, Intersectin 2, SCRIB, KIAA1244, Cortactin, AMPK beta1, ERK2 (MAPK1), Stathmin, BIN1 (Amphiphysin II), SLC4A7, Gemin5, PRKAR1A, RAB37, ATXN2L, MEF2D, Symplekin, NDRG1, HP1 gamma, AARSD1, ERK1 (MAPK3), TRS85 homolog, CRHSP-24, HZwint-1, Calpastatin, TNRC15, TRIP11, GARNL4, WIRE, JAM1, MAP4, CGI-55, CPEB4, DDEF1, HSF1, …	0.000157119	0.0106038	104	SEC22B, NUMA1, LRCH3, OSBP1, Intersectin 2, YB-1, Amylin, Myosin XVIIIA, PGMU, RPL34, AMPK beta1, Stathmin, BIN1 (Amphiphysin II), GPSM1, EVL, NAV2, CD2AP, ATXN2L, MEF2D, Symplekin, HP1 gamma, ERK1 (MAPK3), Chromogranin A, TNRC15, TRIP11, c-Raf-1, MAP4, CGI-55, Drebrin, PAF49, Menin, MARK2, SRP14, p120-catenin, CDC4L, SYTL4, MARK3, RNF187, BETA-PIX, SLAP-130(ADAP), SCN7A, PRCC, TRAP150, CaMK II b…
95	regulation of GTP binding	27	0.000157963	0.0110759	0.00328597	0.0395447	2	Stathmin, BETA-PIX	0.000157963	0.0110759	3	Rap1GAP1, Stathmin, BETA-PIX	0.000365875	0.0177026	3	Stathmin, GPSM1, BETA-PIX
96	response to epidermal growth factor	86	0.000160631	0.0076835	0.000160631	0.0076835	4	ERK2 (MAPK1), ERK1 (MAPK3), Spinophilin, TRIP2	0.0446888	0.183867	2	ERK2 (MAPK1), ERK1 (MAPK3)	0.0102509	0.0930808	3	ERK1 (MAPK3), ERK2 (MAPK1), STAT5B
97	macroautophagy	207	0.000163987	0.0111813	0.000506329	0.013483	5	AMPK beta1, Myopodin, TRS85 homolog, HDAC6, VIPAR	0.000163987	0.0111813	6	AMPK beta1, TRS85 homolog, HDAC6, PIG8, p47, VIPAR	0.00458303	0.0631992	5	AMPK beta1, VMP1, TRS85 homolog, HDAC6, PIG8
98	regulation of microtubule cytoskeleton organization	257	0.000164214	0.0077121	0.000164214	0.0077121	6	RanBP1, Stathmin, CLASP1, HDAC6, hnRNP U, CLIP115	0.000521345	0.0225134	6	RanBP1, Stathmin, Azi1, HDAC6, hnRNP U, CLIP115	0.00228431	0.0488448	6	NUMA1, Stathmin, CLIP115, SLAIN2, Azi1, HDAC6
99	muscle structure development	780	0.000167707	0.00773547	0.000167707	0.00773547	10	BIN1 (Amphiphysin II), ALPK3, PRKAR1A, MEF2D, STIM1, SPAG9, BAF250A, eEF2, TRIP2, hnRNP U	0.189886	0.35717	5	BIN1 (Amphiphysin II), PRKAR1A, MEF2D, Calpastatin, hnRNP U	0.220407	0.40213	6	BIN1 (Amphiphysin II), MEF2D, PRKAR1A, Neurofibromin, STIM1, Calpastatin
100	regulation of localization	3812	0.000179493	0.00813386	0.000179493	0.00813386	25	IRS-2, RNS2, ERK2 (MAPK1), Stathmin, Myopodin, BIN1 (Amphiphysin II), HGK(MAP4K4), Myosin Va, STIM1, ERK1 (MAPK3), SPAG9, c-Raf-1, SYNJ1, GAB2, CLASP1, Spinophilin, HDAC6, TRIP2, DOCK8, BETA-PIX, FBXW7, hnRNP U, CaMK II beta, SASH1, Raptor	0.0356226	0.168303	22	Rap1GAP1, IRS-2, PDE1C, ERK2 (MAPK1), Stathmin, BIN1 (Amphiphysin II), RAB37, ERK1 (MAPK3), Azi1, HDAC6, PIG8, SYTL4, Rab11BP (WDR44), AF-6, BETA-PIX, FBXW7, CaMK II beta, hnRNP U, SASH1, Synapsin I, Girdin, Raptor	0.000392329	0.0179657	35	NUMA1, Amylin, Myosin XVIIIA, Stathmin, BIN1 (Amphiphysin II), EVL, CD2AP, ERK1 (MAPK3), Chromogranin A, c-Raf-1, Drebrin, SYTL4, BETA-PIX, SCN7A, CaMK II beta, Raptor, EBP50, IRS-2, RNS2, ERK2 (MAPK1), FAM148C, MLCP (reg), RAB37, Neurofibromin, STIM1, Dematin, SYNJ1, Azi1, HDAC6, PIG8, Rab11BP (WDR44), STAT5B, SASH1, Girdin, Synapsin I
101	regulation of macroautophagy	227	0.00018884	0.0120985	0.00583253	0.0562006	4	AMPK beta1, ERK1 (MAPK3), HDAC6, Raptor	0.00199015	0.0526172	5	SEC22B, AMPK beta1, ERK1 (MAPK3), HDAC6, Raptor	0.00018884	0.0120985	7	SEC22B, AMPK beta1, GPSM1, ERK1 (MAPK3), Raptor, LARP1, HDAC6
102	neuron projection development	1034	0.000189426	0.0120313	0.00521641	0.0528391	9	IRS-2, ERK2 (MAPK1), Stathmin, HGK(MAP4K4), ERK1 (MAPK3), TRIP11, GAB2, Spinophilin, HDAC6	0.000189426	0.0120313	13	Rap1GAP1, IRS-2, SCRIB, Cortactin, ERK2 (MAPK1), Stathmin, ERK1 (MAPK3), TRIP11, MAP4, BIG1, HDAC6, RERE, DAL1	0.0190112	0.132245	11	Stathmin, EVL, ERK1 (MAPK3), TRIP11, MAP4, EBP50, IRS-2, SCRIB, ERK2 (MAPK1), BIG1, HDAC6
103	regulation of protein polymerization	304	0.000194522	0.0120985	0.0717314	0.187913	3	Stathmin, WIRE, CLASP1	0.0314668	0.16088	4	Cortactin, Stathmin, WIRE, BIG1	0.000194522	0.0120985	8	NUMA1, Stathmin, EVL, Drebrin, SLAIN2, Beta adducin, Dematin, BIG1
104	organic substance transport	2673	0.000197512	0.0121846	0.220046	0.338523	11	DENND4C, RanBP1, OSBP1, SNX2, VGF, Myosin Va, c-Raf-1, HDAC6, CORO7, VIPAR, ELKS	0.000197512	0.0121846	23	SEC22B, DENND4C, RanBP1, OSBP1, SCRIB, Cortactin, SLC4A7, RAB37, Symplekin, EHBP1, HSF1, Azi1, BIG1, SLC4A4, SRP14, HDAC6, CORO7, SYTL4, RERE, CBP80, VIPAR, ELKS, C17orf28	0.000514864	0.0212097	27	SEC22B, OSBP1, RPL34, Symplekin, c-Raf-1, SRP14, CORO7, SYTL4, SLAP-130(ADAP), DENND4C, EBP50, SCRIB, SNX2, SLC4A7, RAB37, Neurofibromin, Secretogranin II, VGF, Dematin, Azi1, BIG1, FAM62B, HDAC6, SFRS2 (SC-35), Rabaptin-5, ELKS, C17orf28
105	cellular response to hormone stimulus	1126	0.000202825	0.00887963	0.000202825	0.00887963	12	DENND4C, IRS-2, ERK2 (MAPK1), PRKAR1A, Myosin Va, ERK1 (MAPK3), PMCA1, BAF250A, Spinophilin, HDAC6, TRIP2, hnRNP U	0.0319139	0.161502	9	DENND4C, IRS-2, ERK2 (MAPK1), PRKAR1A, HP1 gamma, ERK1 (MAPK3), HSF1, HDAC6, hnRNP U	0.0327778	0.171005	11	HP1 gamma, ERK1 (MAPK3), Menin, TRAP150, DENND4C, IRS-2, ERK2 (MAPK1), PRKAR1A, Neurofibromin, HDAC6, STAT5B
106	negative regulation of protein complex disassembly	103	0.000203899	0.0123165	0.00427494	0.0465914	3	CLASP1, HDAC6, CLIP115	0.061572	0.215825	2	HDAC6, CLIP115	0.000203899	0.0123165	5	EVL, CLIP115, Beta adducin, Dematin, HDAC6
107	negative regulation of microtubule depolymerization	37	0.000218042	0.00908833	0.000218042	0.00908833	3	CLASP1, HDAC6, CLIP115	0.00920829	0.0950545	2	HDAC6, CLIP115	0.0158475	0.115559	2	CLIP115, HDAC6
108	system development	6416	0.000218148	0.00908833	0.000218148	0.00908833	35	RanBP1, IRS-2, Intersectin 2, ERK2 (MAPK1), Stathmin, BIN1 (Amphiphysin II), ALPK3, HGK(MAP4K4), PRKAR1A, BAZ1B, VGF, MEF2D, Myosin Va, STIM1, ERK1 (MAPK3), PMCA1, SPAG9, BAF250A, TRIP11, GARNL4, c-Raf-1, SYNJ1, ANKS1, GAB2, eIF4G1, Spinophilin, HDAC6, eEF2, p120-catenin, TRIP2, FXR2, BETA-PIX, FBXW7, hnRNP U, CaMK II beta	0.0159392	0.120404	35	RanBP1, Rap1GAP1, IRS-2, TAPT1, Intersectin 2, SCRIB, Cortactin, ERK2 (MAPK1), Stathmin, BIN1 (Amphiphysin II), SLC4A7, PRKAR1A, MEF2D, NDRG1, ERK1 (MAPK3), Calpastatin, TNRC15, TRIP11, GARNL4, MAP4, DDEF1, HSF1, ERC2/CAST, BIG1, HDAC6, AF-6, PGM3, BETA-PIX, RERE, DAL1, FBXW7, CaMK II beta, hnRNP U, Girdin, AMP deaminase 2	0.0027176	0.0525623	48	NUMA1, Intersectin 2, Amylin, Stathmin, BIN1 (Amphiphysin II), GPSM1, EVL, NAV2, MEF2D, ERK1 (MAPK3), TNRC15, TRIP11, c-Raf-1, MAP4, Drebrin, Menin, ERC2/CAST, MARK2, p120-catenin, BETA-PIX, CaMK II beta, AMP deaminase 2, EBP50, IRS-2, TAPT1, SCRIB, Beta adducin, ERK2 (MAPK1), SLC4A7, PRKAR1A, Neurofibromin, Secretogranin II, VGF, STIM1, CoREST, eIF2S2, Calpastatin, Dematin, GARNL4, SRPK2, SYNJ1,…
109	cochlear nucleus development	6	0.00022438	0.0131274	1	1	0		0.00022438	0.0131274	2	SCRIB, SLC4A7	0.000396469	0.0179657	2	SCRIB, SLC4A7
110	regulation of GTPase activity	650	0.000227995	0.0131274	0.00102096	0.0209353	8	RanBP1, BIN1 (Amphiphysin II), GARNL4, JAM1, Myosin IXb, DOCK8, BETA-PIX, ARHGAP11A	0.000227995	0.0131274	10	RanBP1, Rap1GAP1, SCRIB, BIN1 (Amphiphysin II), GARNL4, JAM1, DDEF1, BIG1, AF-6, BETA-PIX	0.00212685	0.0485051	10	BIN1 (Amphiphysin II), GPSM1, BETA-PIX, SCRIB, Neurofibromin, GARNL4, JAM1, BIG1, Rabaptin-5, ARHGAP11A
111	cellular component assembly	3408	0.00022967	0.0134455	0.000634826	0.0152379	22	SNX2, AMPK beta1, TORC2, Myopodin, BIN1 (Amphiphysin II), Gemin5, HGK(MAP4K4), PRKAR1A, ERK1 (MAPK3), TRS85 homolog, SPAG9, TRIP11, WIRE, JAM1, c-Raf-1, SYNJ1, CLASP1, Spinophilin, HDAC6, CORO7, BETA-PIX, PC4	0.00111294	0.0364202	25	SEC22B, Cortactin, AMPK beta1, BIN1 (Amphiphysin II), Gemin5, PRKAR1A, ATXN2L, ERK1 (MAPK3), TRS85 homolog, TRIP11, WIRE, JAM1, DDEF1, HSF1, ERC2/CAST, Azi1, HDAC6, CORO7, BETA-PIX, ARL6IP2, p47, CBP80, DAL1, PC4, Girdin	0.00022967	0.0134455	33	SEC22B, NUMA1, Amylin, AMPK beta1, BIN1 (Amphiphysin II), EVL, CD2AP, ATXN2L, ERK1 (MAPK3), VMP1, TRIP11, c-Raf-1, Menin, ERC2/CAST, Enthoprotin, CORO7, BETA-PIX, SLAIN2, EBP50, SNX2, Beta adducin, PRKAR1A, TRS85 homolog, Dematin, JAM1, SRPK2, SYNJ1, XPC, Azi1, HDAC6, ARL6IP2, PC4, Girdin
112	regulation of microtubule polymerization or depolymerization	106	0.000233134	0.0128464	0.000358278	0.0128464	4	Stathmin, CLASP1, HDAC6, CLIP115	0.00834251	0.0904411	3	Stathmin, HDAC6, CLIP115	0.000233134	0.0134455	5	NUMA1, Stathmin, CLIP115, SLAIN2, HDAC6
113	nuclear-transcribed mRNA poly(A) tail shortening	38	0.000236195	0.00953267	0.000236195	0.00953267	3	TAB182, eIF4G1, ZCCHC6	1	1	0		1	1	0
114	positive regulation of hydrolase activity	1061	0.000243428	0.01332	0.000483184	0.01332	11	RanBP1, BIN1 (Amphiphysin II), ERK1 (MAPK3), GARNL4, JAM1, Myosin IXb, DOCK8, BETA-PIX, hnRNP U, CaMK II beta, ARHGAP11A	0.000243428	0.0135721	13	RanBP1, Rap1GAP1, SCRIB, BIN1 (Amphiphysin II), ERK1 (MAPK3), GARNL4, JAM1, DDEF1, HSF1, AF-6, BETA-PIX, CaMK II beta, hnRNP U	0.00354317	0.0626437	13	BIN1 (Amphiphysin II), ERK1 (MAPK3), Menin, BETA-PIX, CaMK II beta, SCRIB, DAP1, MLCP (reg), Neurofibromin, GARNL4, JAM1, Rabaptin-5, ARHGAP11A
115	positive regulation of cellular process	7012	0.00025214	0.0100196	0.00025214	0.0100196	37	RanBP1, IRS-2, Intersectin 2, RNS2, ERK2 (MAPK1), TAB182, Stathmin, TORC2, Myopodin, BIN1 (Amphiphysin II), HGK(MAP4K4), PRKAR1A, BAZ1B, MEF2D, Myosin Va, ERK1 (MAPK3), SPAG9, BAF250A, WIRE, c-Raf-1, SYNJ1, GAB2, eIF4G1, CLASP1, HDAC6, eEF2, p120-catenin, TRIP2, DOCK8, FXR2, BETA-PIX, FBXW7, hnRNP U, CaMK II beta, PC4, SASH1, Raptor	0.0351625	0.167179	36	RanBP1, Rap1GAP1, IRS-2, TAPT1, Intersectin 2, SCRIB, Cortactin, ERK2 (MAPK1), Stathmin, BIN1 (Amphiphysin II), PRKAR1A, MEF2D, Symplekin, NDRG1, ERK1 (MAPK3), Calpastatin, TNRC15, WIRE, DDEF1, HSF1, Azi1, BIG1, HDAC6, PIG8, SYTL4, BETA-PIX, RERE, CBP80, FBXW7, CaMK II beta, hnRNP U, PC4, SASH1, Girdin, Raptor, DOT1	0.00105848	0.0346135	53	NUMA1, Intersectin 2, YB-1, Amylin, Myosin XVIIIA, Stathmin, BIN1 (Amphiphysin II), GPSM1, EVL, MEF2D, Symplekin, ERK1 (MAPK3), Chromogranin A, TNRC15, c-Raf-1, Drebrin, Menin, MARK2, p120-catenin, SYTL4, RNF187, BETA-PIX, TRAP150, CaMK II beta, Raptor, SLAIN2, EBP50, IRS-2, TAPT1, SCRIB, TAB3, RNS2, ERK2 (MAPK1), LARP1, DAP1, PRKAR1A, MLCP (reg), Neurofibromin, Secretogranin II, CoREST, Calpasta…
116	lamellipodium organization	59	0.000253656	0.0143678	0.000867888	0.0191508	3	SNX2, Myosin IXb, BETA-PIX	0.00160394	0.0456681	3	Cortactin, BETA-PIX, Girdin	0.000253656	0.0143678	4	BETA-PIX, SNX2, Dematin, Girdin
117	MAPK cascade	527	0.000257204	0.010066	0.000257204	0.010066	8	IRS-2, ERK2 (MAPK1), HGK(MAP4K4), ERK1 (MAPK3), SPAG9, c-Raf-1, TRIP2, CaMK II beta	0.0173296	0.12496	6	IRS-2, ERK2 (MAPK1), ERK1 (MAPK3), HSF1, MARK3, CaMK II beta	0.000437896	0.0190275	10	ERK1 (MAPK3), c-Raf-1, Menin, MARK3, CaMK II beta, IRS-2, TAB3, ERK2 (MAPK1), Neurofibromin, Secretogranin II
118	microtubule-based process	908	0.000271829	0.0151271	0.00783559	0.0657121	8	RanBP1, Stathmin, Myosin Va, TRIP11, CLASP1, HDAC6, Myosin IXb, FXR2	0.00910083	0.0950545	9	RanBP1, Stathmin, TRIP11, MAP4, EML3, Azi1, HDAC6, MARK3, Girdin	0.000271829	0.0151271	14	NUMA1, Myosin XVIIIA, Stathmin, TRIP11, MAP4, EML3, MARK2, MARK3, SLAIN2, MLCP (reg), SON, Azi1, HDAC6, Girdin
119	caveolin-mediated endocytosis	8	0.000272522	0.0105063	0.000272522	0.0105063	2	ERK2 (MAPK1), ERK1 (MAPK3)	0.000416711	0.0186155	2	ERK2 (MAPK1), ERK1 (MAPK3)	0.000735046	0.0284337	2	ERK1 (MAPK3), ERK2 (MAPK1)
120	endomembrane system organization	542	0.000272928	0.0145236	0.0285209	0.124652	5	TRS85 homolog, TRIP11, CLASP1, CORO7, BETA-PIX	0.000272928	0.0145236	9	NDRG1, TRS85 homolog, TRIP11, BIG1, CORO7, BETA-PIX, ARL6IP2, p47, DAL1	0.00746368	0.082779	8	Myosin XVIIIA, VMP1, TRIP11, CORO7, BETA-PIX, TRS85 homolog, BIG1, ARL6IP2
121	growth hormone receptor signaling pathway	25	0.000289887	0.0158538	0.00282002	0.0383374	2	ERK2 (MAPK1), ERK1 (MAPK3)	0.00427585	0.0655547	2	ERK2 (MAPK1), ERK1 (MAPK3)	0.000289887	0.0158538	3	ERK1 (MAPK3), ERK2 (MAPK1), STAT5B
122	thyroid gland development	41	0.000296438	0.0112603	0.000296438	0.0112603	3	ERK2 (MAPK1), ERK1 (MAPK3), c-Raf-1	0.0112235	0.101864	2	ERK2 (MAPK1), ERK1 (MAPK3)	0.00126458	0.037842	3	ERK1 (MAPK3), c-Raf-1, ERK2 (MAPK1)
123	nitrogen compound transport	2212	0.000298053	0.0154451	0.158081	0.281215	10	DENND4C, RanBP1, SNX2, VGF, Myosin Va, c-Raf-1, HDAC6, CORO7, VIPAR, ELKS	0.000298053	0.0154451	20	SEC22B, DENND4C, RanBP1, SCRIB, Cortactin, RAB37, Symplekin, EHBP1, HSF1, Azi1, BIG1, SRP14, HDAC6, CORO7, SYTL4, RERE, CBP80, VIPAR, ELKS, C17orf28	0.00040413	0.0180549	24	SEC22B, RPL34, Symplekin, c-Raf-1, SRP14, CORO7, SYTL4, SLAP-130(ADAP), DENND4C, EBP50, SCRIB, SNX2, RAB37, Neurofibromin, Secretogranin II, VGF, Dematin, Azi1, BIG1, HDAC6, SFRS2 (SC-35), Rabaptin-5, ELKS, C17orf28
124	regulation of biological quality	5350	0.000313591	0.0167474	0.00269925	0.0372843	28	IRS-2, HP1 alpha, ERK2 (MAPK1), TAB182, Stathmin, TORC2, HGK(MAP4K4), PRKAR1A, VGF, Myosin Va, STIM1, ERK1 (MAPK3), PMCA1, GARNL4, WIRE, JAM1, c-Raf-1, SYNJ1, eIF4G1, HDAC6, TRIP2, DOCK8, FXR2, BETA-PIX, FBXW7, hnRNP U, CaMK II beta, Raptor	0.0107882	0.101864	31	IRS-2, PDE1C, TAPT1, HP1 alpha, SCRIB, Cortactin, ERK2 (MAPK1), Stathmin, SLC4A7, PRKAR1A, AARSD1, ERK1 (MAPK3), CRHSP-24, TNRC15, GARNL4, WIRE, JAM1, CGI-55, BIG1, SLC4A4, HDAC6, SYTL4, AF-6, BETA-PIX, DAL1, FBXW7, CaMK II beta, hnRNP U, Synapsin I, AMP deaminase 2, Raptor	0.000313591	0.0167474	45	YB-1, Amylin, PGMU, Stathmin, EVL, NAV2, ERK1 (MAPK3), Chromogranin A, TNRC15, c-Raf-1, CGI-55, Drebrin, Menin, SYTL4, BETA-PIX, SCN7A, TRAP150, CaMK II beta, Ca-ATPase3, AMP deaminase 2, Raptor, EBP50, IRS-2, HP1 alpha, TAPT1, SCRIB, Beta adducin, ERK2 (MAPK1), LARP1, SLC4A7, PRKAR1A, FAM148C, Neurofibromin, VGF, STIM1, CoREST, Dematin, GARNL4, JAM1, SYNJ1, BIG1, HDAC6, ERP5, STAT5B, Synapsin I
125	signal release from synapse	176	0.000322066	0.0167474	0.428247	0.50303	1	SYNJ1	0.0318022	0.161251	3	SCRIB, SYTL4, Synapsin I	0.000322066	0.0167474	6	SYTL4, SCRIB, FAM148C, Neurofibromin, SYNJ1, Synapsin I
126	neurotransmitter secretion	176	0.000322066	0.0167474	0.428247	0.50303	1	SYNJ1	0.0318022	0.161251	3	SCRIB, SYTL4, Synapsin I	0.000322066	0.0167474	6	SYTL4, SCRIB, FAM148C, Neurofibromin, SYNJ1, Synapsin I
127	positive regulation of GTPase activity	556	0.000328919	0.0128464	0.000368034	0.0128464	8	RanBP1, BIN1 (Amphiphysin II), GARNL4, JAM1, Myosin IXb, DOCK8, BETA-PIX, ARHGAP11A	0.000328919	0.0167104	9	RanBP1, Rap1GAP1, SCRIB, BIN1 (Amphiphysin II), GARNL4, JAM1, DDEF1, AF-6, BETA-PIX	0.00863422	0.0900913	8	BIN1 (Amphiphysin II), BETA-PIX, SCRIB, Neurofibromin, GARNL4, JAM1, Rabaptin-5, ARHGAP11A
128	cellular component morphogenesis	1189	0.000333667	0.0124286	0.000333667	0.0124286	12	IRS-2, SNX2, ERK2 (MAPK1), Stathmin, HGK(MAP4K4), PRKAR1A, ERK1 (MAPK3), GAB2, HDAC6, TRIP2, Myosin IXb, CaMK II beta	0.00227821	0.0562175	12	Rap1GAP1, IRS-2, SCRIB, Cortactin, ERK2 (MAPK1), Stathmin, PRKAR1A, ERK1 (MAPK3), HDAC6, RERE, DAL1, CaMK II beta	0.0455979	0.196409	11	Stathmin, EVL, ERK1 (MAPK3), CaMK II beta, EBP50, IRS-2, SCRIB, SNX2, ERK2 (MAPK1), PRKAR1A, HDAC6
129	positive regulation of peptidyl-threonine phosphorylation	43	0.000341631	0.0124286	0.000341631	0.0124286	3	ERK2 (MAPK1), TAB182, Raptor	0.0122973	0.104126	2	ERK2 (MAPK1), Raptor	0.0210576	0.136038	2	Raptor, ERK2 (MAPK1)
130	regulation of microtubule depolymerization	43	0.000341631	0.0124286	0.000341631	0.0124286	3	CLASP1, HDAC6, CLIP115	0.0122973	0.104126	2	HDAC6, CLIP115	0.0210576	0.136038	2	CLIP115, HDAC6
131	regulation of microtubule-based process	298	0.000363415	0.0128464	0.000363415	0.0128464	6	RanBP1, Stathmin, CLASP1, HDAC6, hnRNP U, CLIP115	0.00112451	0.0364202	6	RanBP1, Stathmin, Azi1, HDAC6, hnRNP U, CLIP115	0.0047166	0.0631992	6	NUMA1, Stathmin, CLIP115, SLAIN2, Azi1, HDAC6
132	regulation of neuronal synaptic plasticity	117	0.000368339	0.0177026	0.0529666	0.16039	2	VGF, CaMK II beta	0.0768359	0.238935	2	CaMK II beta, Synapsin I	0.000368339	0.0177026	5	Drebrin, CaMK II beta, Neurofibromin, VGF, Synapsin I
133	regulation of neuron differentiation	1029	0.000373413	0.0128603	0.000373413	0.0128603	11	RanBP1, Intersectin 2, BIN1 (Amphiphysin II), HGK(MAP4K4), SPAG9, GARNL4, eIF4G1, HDAC6, TRIP2, FXR2, CaMK II beta	0.00689915	0.085806	10	RanBP1, Rap1GAP1, Intersectin 2, Cortactin, BIN1 (Amphiphysin II), GARNL4, DDEF1, HDAC6, CaMK II beta, Girdin	0.0880426	0.267744	9	Intersectin 2, BIN1 (Amphiphysin II), Drebrin, MARK2, CaMK II beta, Neurofibromin, GARNL4, HDAC6, Girdin
134	regulation of binding	568	0.000384192	0.0186155	0.00915503	0.0722165	6	Stathmin, ERK1 (MAPK3), SPAG9, eIF4G1, BETA-PIX, FBXW7	0.000384192	0.0186155	9	Rap1GAP1, Stathmin, Symplekin, ERK1 (MAPK3), HSF1, BETA-PIX, CBP80, FBXW7, DOT1	0.0290409	0.162179	7	Stathmin, GPSM1, Symplekin, ERK1 (MAPK3), Menin, BETA-PIX, Beta adducin
135	posttranscriptional regulation of gene expression	695	0.000387427	0.0186155	0.00636525	0.0564998	7	ERK2 (MAPK1), Gemin5, ERK1 (MAPK3), eIF4G1, eEF2, FXR2, hnRNP U	0.000387427	0.0186155	10	ERK2 (MAPK1), Gemin5, ERK1 (MAPK3), CRHSP-24, TNRC15, CGI-55, CPEB4, SRP14, CBP80, hnRNP U	0.0288261	0.161549	8	YB-1, ERK1 (MAPK3), TNRC15, CGI-55, SRP14, TRAP150, ERK2 (MAPK1), LARP1
136	cell morphogenesis	1034	0.000389026	0.0131525	0.000389026	0.0131525	11	IRS-2, SNX2, ERK2 (MAPK1), Stathmin, HGK(MAP4K4), ERK1 (MAPK3), GAB2, HDAC6, TRIP2, Myosin IXb, CaMK II beta	0.00233023	0.0565282	11	Rap1GAP1, IRS-2, SCRIB, Cortactin, ERK2 (MAPK1), Stathmin, ERK1 (MAPK3), HDAC6, RERE, DAL1, CaMK II beta	0.0432935	0.196182	10	Stathmin, EVL, ERK1 (MAPK3), CaMK II beta, EBP50, IRS-2, SCRIB, SNX2, ERK2 (MAPK1), HDAC6
137	positive regulation of cell cycle process	425	0.000392079	0.0131525	0.000392079	0.0131525	7	RanBP1, TAB182, eIF4G1, TRIP2, hnRNP U, CaMK II beta, Raptor	0.0853184	0.250006	4	RanBP1, CaMK II beta, hnRNP U, Raptor	0.380262	0.522839	3	NUMA1, CaMK II beta, Raptor
138	regulation of protein serine/threonine kinase activity	712	0.000402814	0.0132113	0.000402814	0.0132113	9	ERK2 (MAPK1), Myopodin, HGK(MAP4K4), PRKAR1A, ERK1 (MAPK3), SPAG9, c-Raf-1, SASH1, Raptor	0.146395	0.319016	5	ERK2 (MAPK1), PRKAR1A, ERK1 (MAPK3), SASH1, Raptor	0.00406868	0.0631992	10	Amylin, ERK1 (MAPK3), c-Raf-1, Menin, Raptor, TAB3, ERK2 (MAPK1), PRKAR1A, Neurofibromin, SASH1
139	regulation of peptidyl-serine phosphorylation	197	0.000404061	0.0132113	0.000404061	0.0132113	5	TAB182, c-Raf-1, eIF4G1, HDAC6, Raptor	0.179928	0.350259	2	HDAC6, Raptor	0.00371798	0.0631992	5	Amylin, c-Raf-1, Raptor, Dematin, HDAC6
140	neuron development	1271	0.000408632	0.0186155	0.0020897	0.0331466	11	IRS-2, ERK2 (MAPK1), Stathmin, HGK(MAP4K4), ERK1 (MAPK3), TRIP11, ANKS1, GAB2, Spinophilin, HDAC6, FXR2	0.000408632	0.0186155	14	Rap1GAP1, IRS-2, SCRIB, Cortactin, ERK2 (MAPK1), Stathmin, SLC4A7, ERK1 (MAPK3), TRIP11, MAP4, BIG1, HDAC6, RERE, DAL1	0.0329671	0.171429	12	Stathmin, EVL, ERK1 (MAPK3), TRIP11, MAP4, EBP50, IRS-2, SCRIB, ERK2 (MAPK1), SLC4A7, BIG1, HDAC6
141	regulation of phosphorylation	2197	0.000413269	0.013255	0.000413269	0.013255	17	IRS-2, ERK2 (MAPK1), TAB182, Myopodin, HGK(MAP4K4), PRKAR1A, ERK1 (MAPK3), SPAG9, c-Raf-1, eIF4G1, Spinophilin, HDAC6, p120-catenin, FBXW7, hnRNP U, SASH1, Raptor	0.238063	0.398373	11	IRS-2, ERK2 (MAPK1), PRKAR1A, ERK1 (MAPK3), HSF1, HDAC6, FBXW7, hnRNP U, SASH1, Girdin, Raptor	0.0627499	0.230908	17	Amylin, ERK1 (MAPK3), c-Raf-1, Menin, MARK2, p120-catenin, Raptor, EBP50, IRS-2, TAB3, ERK2 (MAPK1), PRKAR1A, Neurofibromin, Dematin, HDAC6, SASH1, Girdin
142	negative regulation of cell cycle	835	0.000414047	0.0186155	0.00124844	0.0239088	9	HP1 alpha, AMPK beta1, TAB182, PRKAR1A, HZwint-1, MBD4, Spinophilin, FBXW7, Raptor	0.000414047	0.0186155	11	HP1 alpha, SCRIB, AMPK beta1, PRKAR1A, HP1 gamma, HZwint-1, Calpastatin, TNRC15, FBXW7, Raptor, DOT1	0.00138116	0.0391165	12	AMPK beta1, HP1 gamma, TNRC15, Menin, PRCC, Raptor, EBP50, HP1 alpha, SCRIB, PRKAR1A, Calpastatin, XPC
143	intracellular protein transport	1122	0.000416	0.0186155	0.280856	0.393752	5	RanBP1, SNX2, Myosin Va, HDAC6, VIPAR	0.000416	0.0186155	13	RanBP1, SCRIB, Cortactin, RAB37, Symplekin, Azi1, SRP14, HDAC6, SYTL4, RERE, CBP80, VIPAR, C17orf28	0.013995	0.112957	12	RPL34, Symplekin, SRP14, SYTL4, SLAP-130(ADAP), SCRIB, SNX2, RAB37, Azi1, HDAC6, SFRS2 (SC-35), C17orf28
144	regulation of cellular catabolic process	1122	0.000416	0.0186155	0.00272831	0.0374853	10	IRS-2, AMPK beta1, ERK1 (MAPK3), ANKS1, eIF4G1, HDAC6, FXR2, FBXW7, hnRNP U, Raptor	0.000416	0.0186155	13	SEC22B, IRS-2, Cortactin, AMPK beta1, ERK1 (MAPK3), CRHSP-24, TNRC15, CGI-55, HSF1, HDAC6, FBXW7, hnRNP U, Raptor	0.00210369	0.0485051	14	SEC22B, YB-1, AMPK beta1, GPSM1, ERK1 (MAPK3), TNRC15, CGI-55, TRAP150, Raptor, IRS-2, TAB3, LARP1, DAP1, HDAC6
145	response to hormone	1791	0.000422015	0.013255	0.000422015	0.013255	15	DENND4C, IRS-2, ERK2 (MAPK1), PRKAR1A, VGF, Myosin Va, ERK1 (MAPK3), PMCA1, BAF250A, MBD4, Spinophilin, HDAC6, eEF2, TRIP2, hnRNP U	0.265362	0.423537	9	DENND4C, IRS-2, ERK2 (MAPK1), PRKAR1A, HP1 gamma, ERK1 (MAPK3), HSF1, HDAC6, hnRNP U	0.220447	0.40213	12	HP1 gamma, ERK1 (MAPK3), Menin, TRAP150, DENND4C, IRS-2, ERK2 (MAPK1), PRKAR1A, Neurofibromin, VGF, HDAC6, STAT5B
146	microtubule cytoskeleton organization	626	0.00043243	0.0190275	0.317266	0.423952	3	RanBP1, Stathmin, CLASP1	0.0114047	0.101864	7	RanBP1, Stathmin, MAP4, EML3, Azi1, MARK3, Girdin	0.00043243	0.0190275	11	NUMA1, Stathmin, MAP4, EML3, MARK2, MARK3, SLAIN2, MLCP (reg), SON, Azi1, Girdin
147	regulation of Rho protein signal transduction	200	0.000432928	0.013255	0.000432928	0.013255	5	Intersectin 2, Stathmin, c-Raf-1, Myosin IXb, BETA-PIX	0.0437739	0.182344	3	Intersectin 2, Stathmin, BETA-PIX	0.0206276	0.13421	4	Intersectin 2, Stathmin, c-Raf-1, BETA-PIX
148	regulation of intracellular signal transduction	2637	0.00043409	0.013255	0.00043409	0.013255	19	IRS-2, Intersectin 2, KIAA1244, AMPK beta1, ERK2 (MAPK1), Stathmin, HGK(MAP4K4), Myosin Va, ERK1 (MAPK3), SPAG9, GARNL4, c-Raf-1, Myosin IXb, BETA-PIX, SKIP (SPHK1 interacting protein), FBXW7, SASH1, Raptor, ARHGAP11A	0.0026554	0.0603522	20	Rap1GAP1, IRS-2, Intersectin 2, KIAA1244, AMPK beta1, ERK2 (MAPK1), Stathmin, ERK1 (MAPK3), GARNL4, DDEF1, HSF1, BIG1, PIG8, MARK3, BETA-PIX, SKIP (SPHK1 interacting protein), FBXW7, SASH1, Raptor, DOT1	0.0088686	0.0913351	23	Intersectin 2, Amylin, AMPK beta1, Stathmin, CD2AP, ERK1 (MAPK3), c-Raf-1, Menin, MARK3, BETA-PIX, Raptor, EBP50, IRS-2, KIAA1244, TAB3, ERK2 (MAPK1), Neurofibromin, GARNL4, BIG1, PIG8, SKIP (SPHK1 interacting protein), SASH1, ARHGAP11A
149	lamellipodium morphogenesis	10	0.000436189	0.013255	0.000436189	0.013255	2	SNX2, Myosin IXb	1	1	0		0.0507813	0.205195	1	SNX2
150	trachea formation	10	0.000436189	0.013255	0.000436189	0.013255	2	ERK2 (MAPK1), ERK1 (MAPK3)	0.00066631	0.0254166	2	ERK2 (MAPK1), ERK1 (MAPK3)	0.0011733	0.0361332	2	ERK1 (MAPK3), ERK2 (MAPK1)
151	positive regulation of protein phosphorylation	1413	0.000448322	0.01332	0.000448322	0.01332	13	ERK2 (MAPK1), TAB182, HGK(MAP4K4), PRKAR1A, ERK1 (MAPK3), SPAG9, c-Raf-1, eIF4G1, HDAC6, p120-catenin, FBXW7, SASH1, Raptor	0.100658	0.267217	9	ERK2 (MAPK1), PRKAR1A, ERK1 (MAPK3), HSF1, HDAC6, FBXW7, SASH1, Girdin, Raptor	0.0639438	0.233406	12	Amylin, ERK1 (MAPK3), c-Raf-1, MARK2, p120-catenin, Raptor, TAB3, ERK2 (MAPK1), PRKAR1A, HDAC6, SASH1, Girdin
152	regulation of neurogenesis	1231	0.000456135	0.01332	0.000456135	0.01332	12	RanBP1, Intersectin 2, BIN1 (Amphiphysin II), HGK(MAP4K4), SPAG9, GARNL4, SYNJ1, eIF4G1, HDAC6, TRIP2, FXR2, CaMK II beta	0.00852501	0.091263	11	RanBP1, Rap1GAP1, Intersectin 2, Cortactin, BIN1 (Amphiphysin II), GARNL4, DDEF1, HDAC6, AF-6, CaMK II beta, Girdin	0.107777	0.292008	10	Intersectin 2, BIN1 (Amphiphysin II), Drebrin, MARK2, CaMK II beta, Neurofibromin, GARNL4, SYNJ1, HDAC6, Girdin
153	plasma membrane bounded cell projection morphogenesis	725	0.000459167	0.01332	0.000459167	0.01332	9	IRS-2, SNX2, ERK2 (MAPK1), Stathmin, HGK(MAP4K4), ERK1 (MAPK3), GAB2, HDAC6, Myosin IXb	0.00212526	0.0545204	9	Rap1GAP1, IRS-2, Cortactin, ERK2 (MAPK1), Stathmin, ERK1 (MAPK3), HDAC6, RERE, DAL1	0.0842379	0.261652	7	Stathmin, EVL, ERK1 (MAPK3), IRS-2, SNX2, ERK2 (MAPK1), HDAC6
154	regulation of protein depolymerization	123	0.0004634	0.0198636	0.00699349	0.0608222	3	CLASP1, HDAC6, CLIP115	0.0837079	0.249009	2	HDAC6, CLIP115	0.0004634	0.0198636	5	EVL, CLIP115, Beta adducin, Dematin, HDAC6
155	regulation of catabolic process	1289	0.000470238	0.0206506	0.00719984	0.061913	10	IRS-2, AMPK beta1, ERK1 (MAPK3), ANKS1, eIF4G1, HDAC6, FXR2, FBXW7, hnRNP U, Raptor	0.000470238	0.0206506	14	SEC22B, IRS-2, Cortactin, AMPK beta1, ERK1 (MAPK3), CRHSP-24, Calpastatin, TNRC15, CGI-55, HSF1, HDAC6, FBXW7, hnRNP U, Raptor	0.00285118	0.0548117	15	SEC22B, YB-1, AMPK beta1, GPSM1, ERK1 (MAPK3), TNRC15, CGI-55, TRAP150, Raptor, IRS-2, TAB3, LARP1, DAP1, Calpastatin, HDAC6
156	signal transduction by protein phosphorylation	577	0.000470471	0.01332	0.000470471	0.01332	8	IRS-2, ERK2 (MAPK1), HGK(MAP4K4), ERK1 (MAPK3), SPAG9, c-Raf-1, TRIP2, CaMK II beta	0.0256735	0.150679	6	IRS-2, ERK2 (MAPK1), ERK1 (MAPK3), HSF1, MARK3, CaMK II beta	0.000879022	0.0316847	10	ERK1 (MAPK3), c-Raf-1, Menin, MARK3, CaMK II beta, IRS-2, TAB3, ERK2 (MAPK1), Neurofibromin, Secretogranin II
157	regulation of response to stimulus	5845	0.000471788	0.01332	0.000471788	0.01332	32	IRS-2, Intersectin 2, KIAA1244, AMPK beta1, ERK2 (MAPK1), Stathmin, HGK(MAP4K4), VGF, Myosin Va, ERK1 (MAPK3), SPAG9, GARNL4, WIRE, c-Raf-1, EPS15R, ANKS1, GAB2, eIF4G1, CLASP1, Spinophilin, HDAC6, p120-catenin, TRIP2, Myosin IXb, BETA-PIX, SKIP (SPHK1 interacting protein), FBXW7, CaMK II beta, SASH1, UBE1DC1, Raptor, ARHGAP11A	0.131806	0.301154	28	Rap1GAP1, IRS-2, Intersectin 2, SCRIB, KIAA1244, Cortactin, AMPK beta1, ERK2 (MAPK1), Stathmin, ERK1 (MAPK3), GARNL4, WIRE, DDEF1, HSF1, EPS15R, BIG1, HDAC6, PIG8, MARK3, BETA-PIX, SKIP (SPHK1 interacting protein), FBXW7, CaMK II beta, SASH1, UBE1DC1, Raptor, DOT1, Secretogranin 1	0.0118822	0.10242	42	NUMA1, Intersectin 2, YB-1, Amylin, AMPK beta1, Stathmin, GPSM1, CD2AP, ERK1 (MAPK3), Chromogranin A, c-Raf-1, Drebrin, Menin, p120-catenin, MARK3, BETA-PIX, SLAP-130(ADAP), CaMK II beta, UBE1DC1, Raptor, EBP50, IRS-2, SCRIB, KIAA1244, TAB3, ERK2 (MAPK1), Neurofibromin, Secretogranin II, VGF, Dematin, GARNL4, TIF1-gamma, BIG1, HDAC6, PIG8, Asxl2, STAT5B, SKIP (SPHK1 interacting protein), Rabaptin…
158	protein depolymerization	48	0.0004734	0.01332	0.0004734	0.01332	3	Stathmin, SYNJ1, Spinophilin	0.171506	0.339993	1	Stathmin	0.0258668	0.14891	2	Stathmin, SYNJ1
159	positive regulation of protein kinase activity	729	0.000477761	0.01332	0.000477761	0.01332	9	ERK2 (MAPK1), HGK(MAP4K4), PRKAR1A, ERK1 (MAPK3), SPAG9, c-Raf-1, FBXW7, SASH1, Raptor	0.024154	0.144868	7	ERK2 (MAPK1), PRKAR1A, ERK1 (MAPK3), FBXW7, SASH1, Girdin, Raptor	0.0139618	0.112957	9	ERK1 (MAPK3), c-Raf-1, MARK2, Raptor, TAB3, ERK2 (MAPK1), PRKAR1A, SASH1, Girdin
160	regulation of intracellular transport	634	0.000480764	0.0203331	0.0150946	0.0930168	6	RNS2, ERK2 (MAPK1), ERK1 (MAPK3), GAB2, TRIP2, FBXW7	0.0380503	0.171878	6	ERK2 (MAPK1), ERK1 (MAPK3), Azi1, PIG8, FBXW7, Synapsin I	0.000480764	0.0203331	11	NUMA1, ERK1 (MAPK3), Drebrin, RNS2, ERK2 (MAPK1), MLCP (reg), Neurofibromin, Dematin, Azi1, PIG8, Synapsin I
161	multicellular organism development	7227	0.000484738	0.01332	0.000484738	0.01332	37	RanBP1, IRS-2, Intersectin 2, AMPK beta1, ERK2 (MAPK1), Stathmin, BIN1 (Amphiphysin II), ALPK3, HGK(MAP4K4), PRKAR1A, BAZ1B, VGF, MEF2D, Myosin Va, STIM1, ERK1 (MAPK3), PMCA1, SPAG9, BAF250A, TRIP11, GARNL4, c-Raf-1, SYNJ1, ANKS1, GAB2, eIF4G1, Spinophilin, HDAC6, eEF2, p120-catenin, TRIP2, FXR2, BETA-PIX, FBXW7, hnRNP U, CaMK II beta, ELKS	0.0203926	0.13181	38	RanBP1, Rap1GAP1, IRS-2, TAPT1, Intersectin 2, SCRIB, Cortactin, AMPK beta1, ERK2 (MAPK1), Stathmin, BIN1 (Amphiphysin II), SLC4A7, PRKAR1A, MEF2D, NDRG1, ERK1 (MAPK3), Calpastatin, TNRC15, TRIP11, GARNL4, MAP4, DDEF1, HSF1, ERC2/CAST, Azi1, BIG1, HDAC6, AF-6, PGM3, BETA-PIX, RERE, DAL1, FBXW7, CaMK II beta, hnRNP U, Girdin, AMP deaminase 2, ELKS	0.00221368	0.0485051	53	NUMA1, Intersectin 2, YB-1, Amylin, AMPK beta1, Stathmin, BIN1 (Amphiphysin II), GPSM1, EVL, NAV2, MEF2D, ERK1 (MAPK3), VMP1, TNRC15, TRIP11, c-Raf-1, MAP4, Drebrin, Menin, ERC2/CAST, MARK2, p120-catenin, BETA-PIX, CaMK II beta, AMP deaminase 2, EBP50, IRS-2, TAPT1, SCRIB, Beta adducin, ERK2 (MAPK1), SLC4A7, PRKAR1A, Neurofibromin, Secretogranin II, VGF, STIM1, CoREST, eIF2S2, Calpastatin, Demati…
162	regulation of autophagy	440	0.000498348	0.0207995	0.00269221	0.0372843	6	AMPK beta1, ERK1 (MAPK3), eIF4G1, HDAC6, FBXW7, Raptor	0.00170578	0.0475505	7	SEC22B, Cortactin, AMPK beta1, ERK1 (MAPK3), HDAC6, FBXW7, Raptor	0.000498348	0.0207995	9	SEC22B, AMPK beta1, GPSM1, ERK1 (MAPK3), Raptor, TAB3, LARP1, DAP1, HDAC6
163	cellular macromolecule metabolic process	8391	0.000501801	0.013483	0.000501801	0.013483	41	RanBP1, IRS-2, RNS2, ZDHHC5, AMPK beta1, ERK2 (MAPK1), TAB182, TORC2, ALPK3, ATE1, Gemin5, FBXO30, HGK(MAP4K4), PRKAR1A, BAZ1B, Pinin, VGF, MEF2D, MUF1, ERK1 (MAPK3), SPAG9, BAF250A, TRIP11, c-Raf-1, SYNJ1, eIF4G1, MBD4, Spinophilin, HDAC6, eEF2, p120-catenin, TRIP2, VIPAR, ZCCHC6, FBXW7, hnRNP U, CaMK II beta, PC4, SASH1, UBE1DC1, ELKS	0.20974	0.375043	37	RanBP1, IRS-2, AMPK beta1, ERK2 (MAPK1), ATE1, Gemin5, FBXO30, PRKAR1A, UBR4, MEF2D, MUF1, Symplekin, HP1 gamma, AARSD1, ERK1 (MAPK3), TNRC15, TRIP11, CPEB4, HSF1, PAF49, HDAC6, MARK3, PGM3, RERE, p47, CBP80, VIPAR, FBXW7, CaMK II beta, hnRNP U, PC4, SASH1, Girdin, UBE1DC1, DOT1, ELKS, Secretogranin 1	0.0136509	0.111027	56	YB-1, Amylin, Myosin XVIIIA, PGMU, RPL34, AMPK beta1, CD2AP, MEF2D, Symplekin, MUF1, HP1 gamma, ERK1 (MAPK3), TNRC15, TRIP11, c-Raf-1, PAF49, Menin, TGOLN2, MARK2, p120-catenin, MARK3, RNF187, SLAP-130(ADAP), TRAP150, CaMK II beta, UBE1DC1, IRS-2, TAB3, RNS2, ERK2 (MAPK1), LARP1, ATE1, PRKAR1A, MLCP (reg), Neurofibromin, SON, Secretogranin II, UBR4, VGF, CoREST, eIF2S2, SRPK2, SYNJ1, XPC, TIF1-ga…
164	regulation of cellular response to stress	896	0.000504351	0.013483	0.000504351	0.013483	10	ERK2 (MAPK1), HGK(MAP4K4), ERK1 (MAPK3), SPAG9, eIF4G1, HDAC6, FBXW7, CaMK II beta, SASH1, Raptor	0.0240376	0.144504	8	ERK2 (MAPK1), ERK1 (MAPK3), HSF1, HDAC6, FBXW7, CaMK II beta, SASH1, Raptor	0.185557	0.373468	7	ERK1 (MAPK3), Menin, CaMK II beta, Raptor, ERK2 (MAPK1), HDAC6, SASH1
165	muscle cell differentiation	445	0.000515686	0.013592	0.000515686	0.013592	7	BIN1 (Amphiphysin II), ALPK3, PRKAR1A, STIM1, SPAG9, BAF250A, hnRNP U	0.0969251	0.262143	4	BIN1 (Amphiphysin II), PRKAR1A, Calpastatin, hnRNP U	0.201538	0.386739	4	BIN1 (Amphiphysin II), PRKAR1A, STIM1, Calpastatin
166	regulation of biological process	15694	0.000529257	0.0136627	0.000529257	0.0136627	63	RanBP1, IRS-2, OSBP1, HP1 alpha, Intersectin 2, RNS2, KIAA1244, AMPK beta1, ERK2 (MAPK1), TAB182, Stathmin, TORC2, Myopodin, BIN1 (Amphiphysin II), Gemin5, HGK(MAP4K4), PRKAR1A, BAZ1B, Pinin, VGF, MEF2D, Myosin Va, STIM1, ERK1 (MAPK3), PMCA1, HZwint-1, SPAG9, BAF250A, TRIP11, GARNL4, WIRE, JAM1, c-Raf-1, SYNJ1, EPS15R, ANKS1, GAB2, eIF4G1, CLASP1, MBD4, Spinophilin, HDAC6, eEF2, p120-catenin, TRI…	0.0118896	0.102686	72	SEC22B, RanBP1, Rap1GAP1, IRS-2, PDE1C, LRCH3, OSBP1, TAPT1, HP1 alpha, Intersectin 2, SCRIB, KIAA1244, Cortactin, AMPK beta1, ERK2 (MAPK1), Stathmin, BIN1 (Amphiphysin II), Gemin5, PRKAR1A, RAB37, ATXN2L, MEF2D, Symplekin, NDRG1, HP1 gamma, ERK1 (MAPK3), CRHSP-24, HZwint-1, Calpastatin, TNRC15, TRIP11, GARNL4, WIRE, JAM1, MAP4, CGI-55, CPEB4, DDEF1, HSF1, PAF49, EPS15R, Azi1, BIG1, SRP14, HDAC6,…	0.000955676	0.032307	98	SEC22B, NUMA1, LRCH3, OSBP1, Intersectin 2, YB-1, Amylin, Myosin XVIIIA, RPL34, AMPK beta1, Stathmin, BIN1 (Amphiphysin II), GPSM1, EVL, CD2AP, ATXN2L, MEF2D, Symplekin, HP1 gamma, ERK1 (MAPK3), Chromogranin A, TNRC15, TRIP11, c-Raf-1, MAP4, CGI-55, Drebrin, PAF49, Menin, MARK2, SRP14, p120-catenin, CDC4L, SYTL4, MARK3, RNF187, BETA-PIX, SLAP-130(ADAP), SCN7A, PRCC, TRAP150, CaMK II beta, Ca-ATPa…
167	regulation of hydrolase activity	1792	0.000531385	0.0225708	0.00132692	0.0248364	14	RanBP1, KIAA1244, BIN1 (Amphiphysin II), ERK1 (MAPK3), GARNL4, JAM1, c-Raf-1, Spinophilin, Myosin IXb, DOCK8, BETA-PIX, hnRNP U, CaMK II beta, ARHGAP11A	0.000531385	0.0225708	17	RanBP1, Rap1GAP1, SCRIB, KIAA1244, BIN1 (Amphiphysin II), ERK1 (MAPK3), Calpastatin, GARNL4, JAM1, DDEF1, HSF1, BIG1, AF-6, BETA-PIX, p47, CaMK II beta, hnRNP U	0.00226915	0.0488448	19	BIN1 (Amphiphysin II), GPSM1, ERK1 (MAPK3), c-Raf-1, Drebrin, Menin, BETA-PIX, CaMK II beta, SCRIB, KIAA1244, DAP1, MLCP (reg), Neurofibromin, Calpastatin, GARNL4, JAM1, BIG1, Rabaptin-5, ARHGAP11A
168	outer ear morphogenesis	11	0.000532028	0.0136627	0.000532028	0.0136627	2	ERK2 (MAPK1), ERK1 (MAPK3)	0.000812307	0.0291072	2	ERK2 (MAPK1), ERK1 (MAPK3)	0.00142916	0.03942	2	ERK1 (MAPK3), ERK2 (MAPK1)
169	regulation of kinase activity	1253	0.000534238	0.0136627	0.000534238	0.0136627	12	IRS-2, ERK2 (MAPK1), Myopodin, HGK(MAP4K4), PRKAR1A, ERK1 (MAPK3), SPAG9, c-Raf-1, FBXW7, hnRNP U, SASH1, Raptor	0.0561599	0.205345	9	IRS-2, ERK2 (MAPK1), PRKAR1A, ERK1 (MAPK3), FBXW7, hnRNP U, SASH1, Girdin, Raptor	0.00561467	0.0672066	14	Amylin, ERK1 (MAPK3), c-Raf-1, Menin, MARK2, Raptor, EBP50, IRS-2, TAB3, ERK2 (MAPK1), PRKAR1A, Neurofibromin, SASH1, Girdin
170	cellular component biogenesis	3721	0.000535277	0.0217679	0.00205844	0.0331466	22	SNX2, AMPK beta1, TORC2, Myopodin, BIN1 (Amphiphysin II), Gemin5, HGK(MAP4K4), PRKAR1A, ERK1 (MAPK3), TRS85 homolog, SPAG9, TRIP11, WIRE, JAM1, c-Raf-1, SYNJ1, CLASP1, Spinophilin, HDAC6, CORO7, BETA-PIX, PC4	0.0037926	0.0617448	25	SEC22B, Cortactin, AMPK beta1, BIN1 (Amphiphysin II), Gemin5, PRKAR1A, ATXN2L, ERK1 (MAPK3), TRS85 homolog, TRIP11, WIRE, JAM1, DDEF1, HSF1, ERC2/CAST, Azi1, HDAC6, CORO7, BETA-PIX, ARL6IP2, p47, CBP80, DAL1, PC4, Girdin	0.000535277	0.0217679	34	SEC22B, NUMA1, Amylin, RPL34, AMPK beta1, BIN1 (Amphiphysin II), EVL, CD2AP, ATXN2L, ERK1 (MAPK3), VMP1, TRIP11, c-Raf-1, Menin, ERC2/CAST, Enthoprotin, CORO7, BETA-PIX, SLAIN2, EBP50, SNX2, Beta adducin, PRKAR1A, TRS85 homolog, Dematin, JAM1, SRPK2, SYNJ1, XPC, Azi1, HDAC6, ARL6IP2, PC4, Girdin
171	negative regulation of cellular component organization	1010	0.000564603	0.0231865	0.00448246	0.0482425	9	Stathmin, HGK(MAP4K4), PRKAR1A, GARNL4, c-Raf-1, CLASP1, HDAC6, hnRNP U, CLIP115	0.000564603	0.0231865	12	SEC22B, Rap1GAP1, Stathmin, PRKAR1A, GARNL4, MAP4, DDEF1, HSF1, BIG1, HDAC6, hnRNP U, CLIP115	0.000780474	0.0292899	14	SEC22B, Amylin, Stathmin, EVL, c-Raf-1, MAP4, Drebrin, CLIP115, Beta adducin, PRKAR1A, Dematin, GARNL4, BIG1, HDAC6
172	cell cycle	1844	0.00057348	0.0143815	0.00057348	0.0143815	15	RanBP1, AMPK beta1, ERK2 (MAPK1), TAB182, Stathmin, PRKAR1A, ERK1 (MAPK3), HZwint-1, CLASP1, MBD4, Spinophilin, FBXW7, hnRNP U, CaMK II beta, Raptor	0.00513184	0.0741335	15	RanBP1, AMPK beta1, ERK2 (MAPK1), Stathmin, PRKAR1A, ERK1 (MAPK3), HZwint-1, TNRC15, MAP4, HSF1, Azi1, FBXW7, CaMK II beta, hnRNP U, Raptor	0.00700251	0.0790461	18	NUMA1, AMPK beta1, Stathmin, CD2AP, ERK1 (MAPK3), TNRC15, MAP4, Menin, PRCC, CaMK II beta, Raptor, ERK2 (MAPK1), PRKAR1A, MLCP (reg), SON, XPC, Azi1, SFRS2 (SC-35)
173	positive regulation of oxidative stress-induced neuron death	12	0.000637127	0.0152379	0.000637127	0.0152379	2	HDAC6, FBXW7	0.000972288	0.0327516	2	HDAC6, FBXW7	0.0606262	0.225977	1	HDAC6
174	activation of protein kinase activity	462	0.000643621	0.015252	0.000643621	0.015252	7	ERK2 (MAPK1), HGK(MAP4K4), PRKAR1A, ERK1 (MAPK3), SPAG9, c-Raf-1, Raptor	0.0349612	0.16686	5	ERK2 (MAPK1), PRKAR1A, ERK1 (MAPK3), Girdin, Raptor	0.00290085	0.0550989	8	ERK1 (MAPK3), c-Raf-1, MARK2, Raptor, TAB3, ERK2 (MAPK1), PRKAR1A, Girdin
175	astrocyte cell migration	10	0.00066631	0.0254166	0.0311584	0.126544	1	BETA-PIX	0.00066631	0.0254166	2	SCRIB, BETA-PIX	0.0011733	0.0361332	2	BETA-PIX, SCRIB
176	cellular response to growth hormone stimulus	33	0.000667125	0.0264515	0.00488285	0.0508565	2	ERK2 (MAPK1), ERK1 (MAPK3)	0.00737449	0.085806	2	ERK2 (MAPK1), ERK1 (MAPK3)	0.000667125	0.0264515	3	ERK1 (MAPK3), ERK2 (MAPK1), STAT5B
177	actin cytoskeleton organization	661	0.000678661	0.0265767	0.0580915	0.168301	5	PRKAR1A, WIRE, JAM1, Spinophilin, CORO7	0.0149922	0.118442	7	Cortactin, PRKAR1A, WIRE, JAM1, 4.1N, CORO7, DAL1	0.000678661	0.0265767	11	Myosin XVIIIA, EVL, CD2AP, Drebrin, CORO7, EBP50, Beta adducin, PRKAR1A, Neurofibromin, Dematin, JAM1
178	regulation of mitotic cell cycle	940	0.000730595	0.0171557	0.000730595	0.0171557	10	RanBP1, TAB182, HGK(MAP4K4), HZwint-1, eIF4G1, CLASP1, MBD4, Spinophilin, hnRNP U, Raptor	0.0307749	0.159291	8	RanBP1, SCRIB, HZwint-1, TNRC15, HSF1, Azi1, hnRNP U, Raptor	0.0566195	0.219166	9	NUMA1, TNRC15, PRCC, Raptor, EBP50, SCRIB, XPC, Azi1, STAT5B
179	positive regulation of phosphorylation	1493	0.000752299	0.0175062	0.000752299	0.0175062	13	ERK2 (MAPK1), TAB182, HGK(MAP4K4), PRKAR1A, ERK1 (MAPK3), SPAG9, c-Raf-1, eIF4G1, HDAC6, p120-catenin, FBXW7, SASH1, Raptor	0.128937	0.298815	9	ERK2 (MAPK1), PRKAR1A, ERK1 (MAPK3), HSF1, HDAC6, FBXW7, SASH1, Girdin, Raptor	0.0879636	0.267744	12	Amylin, ERK1 (MAPK3), c-Raf-1, MARK2, p120-catenin, Raptor, TAB3, ERK2 (MAPK1), PRKAR1A, HDAC6, SASH1, Girdin
180	negative regulation of actin filament polymerization	79	0.000773056	0.0292899	1	1	0		0.266448	0.423537	1	BIG1	0.000773056	0.0292899	4	EVL, Beta adducin, Dematin, BIG1
181	protein-containing complex subunit organization	2541	0.000779843	0.0179851	0.000779843	0.0179851	18	SNX2, AMPK beta1, Stathmin, TORC2, BIN1 (Amphiphysin II), Gemin5, BAZ1B, ERK1 (MAPK3), SPAG9, BAF250A, c-Raf-1, SYNJ1, CLASP1, Spinophilin, HDAC6, CORO7, VIPAR, PC4	0.0681334	0.226035	15	SEC22B, Cortactin, AMPK beta1, Stathmin, BIN1 (Amphiphysin II), Gemin5, ATXN2L, ERK1 (MAPK3), HSF1, HDAC6, CORO7, ARL6IP2, CBP80, VIPAR, PC4	0.00125754	0.037842	25	SEC22B, Amylin, AMPK beta1, Stathmin, BIN1 (Amphiphysin II), EVL, CD2AP, ATXN2L, ERK1 (MAPK3), c-Raf-1, Menin, Enthoprotin, CORO7, SLAIN2, EBP50, SNX2, Beta adducin, Neurofibromin, Dematin, SRPK2, SYNJ1, XPC, HDAC6, ARL6IP2, PC4
182	regulation of plasma membrane bounded cell projection organization	1048	0.000780668	0.0288959	0.0174433	0.0996815	8	RanBP1, Intersectin 2, HGK(MAP4K4), GARNL4, HDAC6, FXR2, BETA-PIX, CaMK II beta	0.000780668	0.0288959	12	RanBP1, Rap1GAP1, TAPT1, Intersectin 2, Cortactin, GARNL4, MAP4, DDEF1, HDAC6, BETA-PIX, CaMK II beta, Girdin	0.00319187	0.0585237	13	Intersectin 2, EVL, MAP4, Drebrin, MARK2, BETA-PIX, CaMK II beta, TAPT1, Neurofibromin, Dematin, GARNL4, HDAC6, Girdin
183	RNA splicing	469	0.00078488	0.0292899	0.0164447	0.0960306	5	HSPC148, Gemin5, Pinin, Spinophilin, hnRNP U	0.11178	0.281459	4	Gemin5, Symplekin, CBP80, hnRNP U	0.00078488	0.0292899	9	YB-1, Symplekin, SF4, PRCC, TRAP150, RAVER1, SON, SRPK2, SFRS2 (SC-35)
184	regulation of phosphate metabolic process	2546	0.00079809	0.0182431	0.00079809	0.0182431	18	IRS-2, KIAA1244, ERK2 (MAPK1), TAB182, Myopodin, HGK(MAP4K4), PRKAR1A, ERK1 (MAPK3), SPAG9, c-Raf-1, eIF4G1, Spinophilin, HDAC6, p120-catenin, FBXW7, hnRNP U, SASH1, Raptor	0.119109	0.290594	14	IRS-2, KIAA1244, ERK2 (MAPK1), PRKAR1A, Symplekin, ERK1 (MAPK3), HSF1, HDAC6, p47, FBXW7, hnRNP U, SASH1, Girdin, Raptor	0.021988	0.139532	21	Amylin, Symplekin, ERK1 (MAPK3), Chromogranin A, c-Raf-1, Menin, MARK2, p120-catenin, Raptor, EBP50, IRS-2, KIAA1244, TAB3, ERK2 (MAPK1), PRKAR1A, MLCP (reg), Neurofibromin, Dematin, HDAC6, SASH1, Girdin
185	positive regulation of mRNA 3'-end processing	11	0.000812307	0.0291072	1	1	0		0.000812307	0.0291072	2	HSF1, CBP80	1	1	0
186	regulation of cellular localization	1319	0.000839669	0.0190251	0.000839669	0.0190251	12	RNS2, ERK2 (MAPK1), HGK(MAP4K4), Myosin Va, ERK1 (MAPK3), SYNJ1, GAB2, Spinophilin, TRIP2, FBXW7, hnRNP U, CaMK II beta	0.072565	0.233851	9	ERK2 (MAPK1), ERK1 (MAPK3), Azi1, PIG8, FBXW7, CaMK II beta, hnRNP U, Synapsin I, Girdin	0.00134896	0.0391165	16	NUMA1, Amylin, CD2AP, ERK1 (MAPK3), Drebrin, CaMK II beta, RNS2, ERK2 (MAPK1), MLCP (reg), Neurofibromin, Dematin, SYNJ1, Azi1, PIG8, Girdin, Synapsin I
187	phosphorylation	1712	0.000854039	0.0191508	0.000854039	0.0191508	14	IRS-2, AMPK beta1, ERK2 (MAPK1), ALPK3, HGK(MAP4K4), PRKAR1A, BAZ1B, ERK1 (MAPK3), SPAG9, c-Raf-1, Spinophilin, TRIP2, CaMK II beta, ELKS	0.225102	0.388269	9	IRS-2, AMPK beta1, ERK2 (MAPK1), PRKAR1A, ERK1 (MAPK3), HSF1, MARK3, CaMK II beta, ELKS	0.00325834	0.0593993	18	PGMU, AMPK beta1, ERK1 (MAPK3), c-Raf-1, Menin, MARK2, MARK3, SLAP-130(ADAP), CaMK II beta, IRS-2, TAB3, ERK2 (MAPK1), PRKAR1A, Neurofibromin, Secretogranin II, SRPK2, STAT5B, ELKS
188	regulation of cell projection organization	1059	0.000854839	0.0299309	0.0184529	0.102273	8	RanBP1, Intersectin 2, HGK(MAP4K4), GARNL4, HDAC6, FXR2, BETA-PIX, CaMK II beta	0.000854839	0.0299309	12	RanBP1, Rap1GAP1, TAPT1, Intersectin 2, Cortactin, GARNL4, MAP4, DDEF1, HDAC6, BETA-PIX, CaMK II beta, Girdin	0.00348716	0.062142	13	Intersectin 2, EVL, MAP4, Drebrin, MARK2, BETA-PIX, CaMK II beta, TAPT1, Neurofibromin, Dematin, GARNL4, HDAC6, Girdin
189	regulation of phosphorus metabolic process	2565	0.000870842	0.0191508	0.000870842	0.0191508	18	IRS-2, KIAA1244, ERK2 (MAPK1), TAB182, Myopodin, HGK(MAP4K4), PRKAR1A, ERK1 (MAPK3), SPAG9, c-Raf-1, eIF4G1, Spinophilin, HDAC6, p120-catenin, FBXW7, hnRNP U, SASH1, Raptor	0.124411	0.294615	14	IRS-2, KIAA1244, ERK2 (MAPK1), PRKAR1A, Symplekin, ERK1 (MAPK3), HSF1, HDAC6, p47, FBXW7, hnRNP U, SASH1, Girdin, Raptor	0.0236598	0.147444	21	Amylin, Symplekin, ERK1 (MAPK3), Chromogranin A, c-Raf-1, Menin, MARK2, p120-catenin, Raptor, EBP50, IRS-2, KIAA1244, TAB3, ERK2 (MAPK1), PRKAR1A, MLCP (reg), Neurofibromin, Dematin, HDAC6, SASH1, Girdin
190	cardiac neural crest cell development involved in heart development	14	0.000874871	0.0191508	0.000874871	0.0191508	2	ERK2 (MAPK1), ERK1 (MAPK3)	0.00133377	0.0401837	2	ERK2 (MAPK1), ERK1 (MAPK3)	0.00234061	0.0488448	2	ERK1 (MAPK3), ERK2 (MAPK1)
191	regulation of mRNA metabolic process	383	0.000896385	0.0318667	0.121061	0.247502	3	eIF4G1, FXR2, hnRNP U	0.00393786	0.0617635	6	CRHSP-24, TNRC15, CGI-55, HSF1, CBP80, hnRNP U	0.000896385	0.0318667	8	YB-1, TNRC15, CGI-55, TRAP150, LARP1, SON, SRPK2, SFRS2 (SC-35)
192	movement of cell or subcellular component	2137	0.000902109	0.0195811	0.000902109	0.0195811	16	IRS-2, ERK2 (MAPK1), Myosin Va, ERK1 (MAPK3), TRIP11, WIRE, JAM1, ANKS1, GAB2, Spinophilin, HDAC6, CORO7, Myosin IXb, DOCK8, FXR2, BETA-PIX	0.0083983	0.0906667	16	Rap1GAP1, IRS-2, SCRIB, Cortactin, ERK2 (MAPK1), ERK1 (MAPK3), TRIP11, WIRE, JAM1, MAP4, Azi1, HDAC6, CORO7, BETA-PIX, RERE, Girdin	0.0070687	0.0792294	20	Myosin XVIIIA, EVL, CD2AP, ERK1 (MAPK3), Chromogranin A, TRIP11, MAP4, MARK2, CORO7, BETA-PIX, IRS-2, SCRIB, Beta adducin, ERK2 (MAPK1), Secretogranin II, JAM1, Azi1, HDAC6, STAT5B, Girdin
193	regulation of actin cytoskeleton organization	479	0.000910354	0.0318667	0.0178471	0.10154	5	Stathmin, Myopodin, WIRE, JAM1, CLASP1	0.0112926	0.101864	6	Cortactin, Stathmin, WIRE, JAM1, BIG1, Girdin	0.000910354	0.0318667	9	Stathmin, EVL, CD2AP, Drebrin, Beta adducin, Dematin, JAM1, BIG1, Girdin
194	establishment of organelle localization	580	0.000914207	0.0318667	0.111352	0.236337	4	Myosin Va, SYNJ1, CLASP1, HDAC6	0.0771045	0.239255	5	SEC22B, SCRIB, MAP4, HDAC6, SYTL4	0.000914207	0.0318667	10	SEC22B, NUMA1, Chromogranin A, MAP4, SYTL4, EBP50, SCRIB, FAM148C, SYNJ1, HDAC6
195	cardiocyte differentiation	237	0.000931529	0.0200512	0.000931529	0.0200512	5	ERK2 (MAPK1), ALPK3, ERK1 (MAPK3), BAF250A, hnRNP U	0.0659821	0.222894	3	ERK2 (MAPK1), ERK1 (MAPK3), hnRNP U	0.34942	0.500389	2	ERK1 (MAPK3), ERK2 (MAPK1)
196	auditory receptor cell development	37	0.000935792	0.0322645	1	1	0		0.00920829	0.0950545	2	SCRIB, SLC4A7	0.000935792	0.0322645	3	EBP50, SCRIB, SLC4A7
197	regulation of Ras protein signal transduction	358	0.000949407	0.0202631	0.000949407	0.0202631	6	Intersectin 2, KIAA1244, Stathmin, c-Raf-1, Myosin IXb, BETA-PIX	0.00283005	0.0617448	6	Intersectin 2, KIAA1244, Stathmin, DDEF1, BIG1, BETA-PIX	0.00271701	0.0525623	7	Intersectin 2, Stathmin, c-Raf-1, BETA-PIX, KIAA1244, Neurofibromin, BIG1
198	circulatory system development	1339	0.000957064	0.0202631	0.000957064	0.0202631	12	ERK2 (MAPK1), ALPK3, PRKAR1A, BAZ1B, MEF2D, ERK1 (MAPK3), BAF250A, TRIP11, c-Raf-1, TRIP2, FBXW7, hnRNP U	0.152572	0.323219	8	ERK2 (MAPK1), SLC4A7, PRKAR1A, MEF2D, ERK1 (MAPK3), TRIP11, FBXW7, hnRNP U	0.0889965	0.267744	11	MEF2D, ERK1 (MAPK3), TRIP11, c-Raf-1, ERK2 (MAPK1), SLC4A7, PRKAR1A, Neurofibromin, Secretogranin II, SRPK2, Asxl2
199	regulated exocytosis	914	0.000957394	0.032307	0.162471	0.2851	5	RNS2, ERK2 (MAPK1), TAGLN2, SYNJ1, eEF2	0.0667956	0.224507	7	SCRIB, ERK2 (MAPK1), RAB37, UBR4, TAGLN2, SRP14, SYTL4	0.000957394	0.032307	13	PGMU, Chromogranin A, SRP14, SYTL4, SCRIB, RNS2, ERK2 (MAPK1), FAM148C, RAB37, UBR4, TAGLN2, Dematin, SYNJ1
200	neuron differentiation	1552	0.000973319	0.0327516	0.00330687	0.0395447	12	IRS-2, ERK2 (MAPK1), Stathmin, HGK(MAP4K4), VGF, ERK1 (MAPK3), TRIP11, ANKS1, GAB2, Spinophilin, HDAC6, FXR2	0.000973319	0.0327516	15	Rap1GAP1, IRS-2, SCRIB, Cortactin, ERK2 (MAPK1), Stathmin, SLC4A7, ERK1 (MAPK3), TNRC15, TRIP11, MAP4, BIG1, HDAC6, RERE, DAL1	0.0308709	0.164833	14	Stathmin, EVL, ERK1 (MAPK3), TNRC15, TRIP11, MAP4, EBP50, IRS-2, SCRIB, ERK2 (MAPK1), SLC4A7, VGF, BIG1, HDAC6
201	regulation of transport	2786	0.00097337	0.0325003	0.0124521	0.0846221	16	IRS-2, RNS2, ERK2 (MAPK1), BIN1 (Amphiphysin II), HGK(MAP4K4), Myosin Va, STIM1, ERK1 (MAPK3), SYNJ1, GAB2, CLASP1, TRIP2, BETA-PIX, FBXW7, CaMK II beta, Raptor	0.123823	0.294066	15	Rap1GAP1, IRS-2, PDE1C, ERK2 (MAPK1), BIN1 (Amphiphysin II), RAB37, ERK1 (MAPK3), Azi1, PIG8, SYTL4, BETA-PIX, FBXW7, CaMK II beta, Synapsin I, Raptor	0.00097337	0.0325003	27	NUMA1, Amylin, Myosin XVIIIA, BIN1 (Amphiphysin II), CD2AP, ERK1 (MAPK3), Chromogranin A, Drebrin, SYTL4, BETA-PIX, SCN7A, CaMK II beta, Raptor, EBP50, IRS-2, RNS2, ERK2 (MAPK1), FAM148C, MLCP (reg), RAB37, Neurofibromin, STIM1, Dematin, SYNJ1, Azi1, PIG8, Synapsin I
202	insulin secretion	62	0.00100284	0.0209353	0.00100284	0.0209353	3	VGF, Myosin Va, c-Raf-1	1	1	0		0.0413811	0.189683	2	c-Raf-1, VGF
203	Bergmann glial cell differentiation	15	0.0010074	0.0209353	0.0010074	0.0209353	2	ERK2 (MAPK1), ERK1 (MAPK3)	0.00153506	0.0441926	2	ERK2 (MAPK1), ERK1 (MAPK3)	0.00269154	0.0525623	2	ERK1 (MAPK3), ERK2 (MAPK1)
204	positive regulation of protein serine/threonine kinase activity	500	0.00102123	0.0209353	0.00102123	0.0209353	7	ERK2 (MAPK1), HGK(MAP4K4), ERK1 (MAPK3), SPAG9, c-Raf-1, SASH1, Raptor	0.13237	0.301646	4	ERK2 (MAPK1), ERK1 (MAPK3), SASH1, Raptor	0.0466285	0.199065	6	ERK1 (MAPK3), c-Raf-1, Raptor, TAB3, ERK2 (MAPK1), SASH1
205	anatomical structure morphogenesis	3059	0.00103178	0.0209849	0.00103178	0.0209849	20	IRS-2, SNX2, ERK2 (MAPK1), Stathmin, HGK(MAP4K4), PRKAR1A, BAZ1B, MEF2D, Myosin Va, STIM1, ERK1 (MAPK3), BAF250A, TRIP11, GAB2, HDAC6, p120-catenin, TRIP2, Myosin IXb, FBXW7, CaMK II beta	0.0484213	0.191542	18	Rap1GAP1, IRS-2, SCRIB, Cortactin, ERK2 (MAPK1), Stathmin, SLC4A7, PRKAR1A, MEF2D, ERK1 (MAPK3), Calpastatin, TRIP11, HDAC6, AF-6, RERE, DAL1, FBXW7, CaMK II beta	0.0703275	0.240791	22	Stathmin, EVL, MEF2D, ERK1 (MAPK3), TRIP11, Menin, p120-catenin, CaMK II beta, EBP50, IRS-2, SCRIB, SNX2, ERK2 (MAPK1), SLC4A7, PRKAR1A, Neurofibromin, Secretogranin II, STIM1, Calpastatin, SRPK2, HDAC6, Asxl2
206	TOR signaling	39	0.00109237	0.0353573	0.116201	0.240841	1	Raptor	0.0101936	0.101864	2	Girdin, Raptor	0.00109237	0.0353573	3	Raptor, LARP1, Girdin
207	striated muscle cell differentiation	368	0.00109389	0.0219089	0.00109389	0.0219089	6	ALPK3, PRKAR1A, STIM1, SPAG9, BAF250A, hnRNP U	0.174459	0.344318	3	PRKAR1A, Calpastatin, hnRNP U	0.299399	0.464626	3	PRKAR1A, STIM1, Calpastatin
208	striated muscle tissue development	506	0.00109417	0.0219089	0.00109417	0.0219089	7	ALPK3, PRKAR1A, MEF2D, BAF250A, eEF2, TRIP2, hnRNP U	0.317148	0.465306	3	PRKAR1A, MEF2D, hnRNP U	0.491074	0.601888	3	MEF2D, PRKAR1A, Neurofibromin
209	regulation of nervous system development	1365	0.00112997	0.0224517	0.00112997	0.0224517	12	RanBP1, Intersectin 2, BIN1 (Amphiphysin II), HGK(MAP4K4), SPAG9, GARNL4, SYNJ1, eIF4G1, HDAC6, TRIP2, FXR2, CaMK II beta	0.0173918	0.12496	11	RanBP1, Rap1GAP1, Intersectin 2, Cortactin, BIN1 (Amphiphysin II), GARNL4, DDEF1, HDAC6, AF-6, CaMK II beta, Girdin	0.172746	0.359784	10	Intersectin 2, BIN1 (Amphiphysin II), Drebrin, MARK2, CaMK II beta, Neurofibromin, GARNL4, SYNJ1, HDAC6, Girdin
210	regulation of cellular process	14897	0.00114648	0.0224831	0.00114648	0.0224831	60	RanBP1, IRS-2, HP1 alpha, Intersectin 2, RNS2, KIAA1244, AMPK beta1, ERK2 (MAPK1), TAB182, Stathmin, TORC2, Myopodin, BIN1 (Amphiphysin II), Gemin5, HGK(MAP4K4), PRKAR1A, BAZ1B, Pinin, VGF, MEF2D, Myosin Va, ERK1 (MAPK3), PMCA1, HZwint-1, SPAG9, BAF250A, TRIP11, GARNL4, WIRE, JAM1, c-Raf-1, SYNJ1, EPS15R, ANKS1, GAB2, eIF4G1, CLASP1, MBD4, Spinophilin, HDAC6, eEF2, p120-catenin, TRIP2, Myosin IXb…	0.00366013	0.0617448	71	SEC22B, RanBP1, Rap1GAP1, IRS-2, PDE1C, LRCH3, TAPT1, HP1 alpha, Intersectin 2, SCRIB, KIAA1244, Cortactin, AMPK beta1, ERK2 (MAPK1), Stathmin, BIN1 (Amphiphysin II), Gemin5, PRKAR1A, RAB37, ATXN2L, MEF2D, Symplekin, NDRG1, HP1 gamma, ERK1 (MAPK3), CRHSP-24, HZwint-1, Calpastatin, TNRC15, TRIP11, GARNL4, WIRE, JAM1, MAP4, CGI-55, CPEB4, DDEF1, HSF1, PAF49, EPS15R, Azi1, BIG1, SRP14, HDAC6, CDC4L,…	0.00395274	0.0631992	92	SEC22B, NUMA1, LRCH3, Intersectin 2, YB-1, Amylin, Myosin XVIIIA, AMPK beta1, Stathmin, BIN1 (Amphiphysin II), GPSM1, EVL, CD2AP, ATXN2L, MEF2D, Symplekin, HP1 gamma, ERK1 (MAPK3), Chromogranin A, TNRC15, TRIP11, c-Raf-1, MAP4, CGI-55, Drebrin, PAF49, Menin, MARK2, SRP14, p120-catenin, CDC4L, SYTL4, MARK3, RNF187, BETA-PIX, SLAP-130(ADAP), PRCC, TRAP150, CaMK II beta, UBE1DC1, Raptor, CLIP115, SL…
211	cardiac neural crest cell differentiation involved in heart development	16	0.00114896	0.0224831	0.00114896	0.0224831	2	ERK2 (MAPK1), ERK1 (MAPK3)	0.00174989	0.047726	2	ERK2 (MAPK1), ERK1 (MAPK3)	0.00306561	0.0575391	2	ERK1 (MAPK3), ERK2 (MAPK1)
212	positive regulation of macroautophagy	88	0.00115748	0.0361332	0.0316679	0.12821	2	ERK1 (MAPK3), HDAC6	0.0465716	0.185641	2	ERK1 (MAPK3), HDAC6	0.00115748	0.0361332	4	GPSM1, ERK1 (MAPK3), LARP1, HDAC6
213	ERK1 and ERK2 cascade	67	0.00125597	0.0239088	0.00125597	0.0239088	3	ERK2 (MAPK1), ERK1 (MAPK3), TRIP2	0.0283471	0.156271	2	ERK2 (MAPK1), ERK1 (MAPK3)	0.0475851	0.201522	2	ERK1 (MAPK3), ERK2 (MAPK1)
214	positive regulation of kinase activity	836	0.00125885	0.0239088	0.00125885	0.0239088	9	ERK2 (MAPK1), HGK(MAP4K4), PRKAR1A, ERK1 (MAPK3), SPAG9, c-Raf-1, FBXW7, SASH1, Raptor	0.045397	0.183867	7	ERK2 (MAPK1), PRKAR1A, ERK1 (MAPK3), FBXW7, SASH1, Girdin, Raptor	0.0305145	0.164833	9	ERK1 (MAPK3), c-Raf-1, MARK2, Raptor, TAB3, ERK2 (MAPK1), PRKAR1A, SASH1, Girdin
215	cellular response to endogenous stimulus	1993	0.00127203	0.0239829	0.00127203	0.0239829	15	DENND4C, IRS-2, ERK2 (MAPK1), PRKAR1A, Myosin Va, ERK1 (MAPK3), PMCA1, BAF250A, JAM1, Spinophilin, HDAC6, eEF2, TRIP2, hnRNP U, Raptor	0.0225501	0.139936	14	DENND4C, Rap1GAP1, IRS-2, ERK2 (MAPK1), PRKAR1A, HP1 gamma, ERK1 (MAPK3), JAM1, CPEB4, HSF1, HDAC6, CBP80, hnRNP U, Raptor	0.0537106	0.214302	16	HP1 gamma, ERK1 (MAPK3), Drebrin, Menin, TRAP150, Raptor, DENND4C, IRS-2, ERK2 (MAPK1), LARP1, PRKAR1A, Neurofibromin, Dematin, JAM1, HDAC6, STAT5B
216	endocrine system development	230	0.00130497	0.0386856	0.0364397	0.137738	3	ERK2 (MAPK1), ERK1 (MAPK3), c-Raf-1	0.226848	0.390023	2	ERK2 (MAPK1), ERK1 (MAPK3)	0.00130497	0.0386856	6	Amylin, ERK1 (MAPK3), c-Raf-1, Menin, ERK2 (MAPK1), Neurofibromin
217	response to cadmium ion	121	0.001311	0.0401837	0.0066851	0.0587334	3	ERK2 (MAPK1), ERK1 (MAPK3), CaMK II beta	0.001311	0.0401837	4	ERK2 (MAPK1), ERK1 (MAPK3), HSF1, CaMK II beta	0.0253219	0.14891	3	ERK1 (MAPK3), CaMK II beta, ERK2 (MAPK1)
218	regulation of cellular amide metabolic process	544	0.00131948	0.0283908	0.00165657	0.0283908	7	ERK2 (MAPK1), BIN1 (Amphiphysin II), Gemin5, ERK1 (MAPK3), eIF4G1, eEF2, FXR2	0.00131948	0.0401837	8	ERK2 (MAPK1), BIN1 (Amphiphysin II), Gemin5, ERK1 (MAPK3), TNRC15, CPEB4, SRP14, CBP80	0.0647923	0.233746	6	BIN1 (Amphiphysin II), ERK1 (MAPK3), TNRC15, SRP14, ERK2 (MAPK1), LARP1
219	egg activation	14	0.00133377	0.0401837	0.0433518	0.147923	1	CaMK II beta	0.00133377	0.0401837	2	Calpastatin, CaMK II beta	0.00234061	0.0488448	2	CaMK II beta, Calpastatin
220	negative regulation of catalytic activity	1192	0.00133914	0.0391165	0.00419633	0.0459284	10	IRS-2, KIAA1244, BIN1 (Amphiphysin II), PRKAR1A, JAM1, c-Raf-1, Spinophilin, HDAC6, hnRNP U, Raptor	0.0179732	0.127514	10	IRS-2, KIAA1244, BIN1 (Amphiphysin II), PRKAR1A, Calpastatin, JAM1, BIG1, HDAC6, hnRNP U, Raptor	0.00133914	0.0391165	15	BIN1 (Amphiphysin II), GPSM1, c-Raf-1, Drebrin, Menin, Raptor, IRS-2, KIAA1244, PRKAR1A, MLCP (reg), Neurofibromin, Calpastatin, JAM1, BIG1, HDAC6
221	positive regulation of MAP kinase activity	383	0.00134165	0.0248587	0.00134165	0.0248587	6	ERK2 (MAPK1), HGK(MAP4K4), ERK1 (MAPK3), SPAG9, c-Raf-1, SASH1	0.18908	0.356815	3	ERK2 (MAPK1), ERK1 (MAPK3), SASH1	0.0498934	0.205195	5	ERK1 (MAPK3), c-Raf-1, TAB3, ERK2 (MAPK1), SASH1
222	protein localization to plasma membrane	232	0.00136385	0.0391165	0.0372378	0.137738	3	DENND4C, Myosin Va, JAM1	0.00218775	0.0553028	5	DENND4C, SCRIB, RAB37, JAM1, DAL1	0.00136385	0.0391165	6	SLAP-130(ADAP), DENND4C, EBP50, SCRIB, RAB37, JAM1
223	cellular process	20017	0.00137611	0.0360237	0.00242668	0.0360237	72	DENND4C, RanBP1, IRS-2, OSBP1, Intersectin 2, SNX2, RNS2, ZDHHC5, AMPK beta1, ERK2 (MAPK1), TAB182, Stathmin, TORC2, HSPC148, Myopodin, BIN1 (Amphiphysin II), ALPK3, ATE1, Gemin5, FBXO30, HGK(MAP4K4), PRKAR1A, BAZ1B, BAT2, Pinin, VGF, MEF2D, Myosin Va, MUF1, STIM1, KIAA1522, ERK1 (MAPK3), TRS85 homolog, TAGLN2, PMCA1, HZwint-1, SPAG9, BAF250A, TRIP11, GARNL4, WIRE, JAM1, c-Raf-1, SYNJ1, EPS15R, A…	0.0349692	0.16686	85	SEC22B, DENND4C, RanBP1, Rap1GAP1, IRS-2, PDE1C, LRCH3, OSBP1, TAPT1, Intersectin 2, SCRIB, Cortactin, AMPK beta1, ERK2 (MAPK1), Stathmin, BIN1 (Amphiphysin II), ATE1, SLC4A7, Gemin5, FBXO30, PRKAR1A, RAB37, BAT2, ATXN2L, UBR4, MEF2D, MUF1, Symplekin, KIAA1522, NDRG1, HP1 gamma, AARSD1, ERK1 (MAPK3), TRS85 homolog, TAGLN2, CRHSP-24, HZwint-1, Calpastatin, TNRC15, TRIP11, GARNL4, WIRE, JAM1, MAP4,…	0.00137611	0.0391165	116	SEC22B, NUMA1, LRCH3, OSBP1, Intersectin 2, YB-1, Amylin, Myosin XVIIIA, PGMU, RPL34, AMPK beta1, Stathmin, BIN1 (Amphiphysin II), GPSM1, EVL, CD2AP, ATXN2L, MEF2D, Symplekin, MUF1, HP1 gamma, SF4, ERK1 (MAPK3), Chromogranin A, VMP1, TNRC15, TRIP11, c-Raf-1, MAP4, Drebrin, EML3, PAF49, Menin, ERC2/CAST, TGOLN2, MARK2, SRP14, Enthoprotin, p120-catenin, CDC4L, CORO7, SYTL4, MARK3, RNF187, BETA-PIX,…
224	regulation of ARF protein signal transduction	56	0.00137926	0.0410767	0.162583	0.2851	1	KIAA1244	0.00137926	0.0410767	3	KIAA1244, DDEF1, BIG1	0.0343816	0.175349	2	KIAA1244, BIG1
225	enzyme linked receptor protein signaling pathway	1023	0.00138593	0.0252703	0.00138593	0.0252703	10	IRS-2, ERK2 (MAPK1), Stathmin, ERK1 (MAPK3), JAM1, c-Raf-1, ANKS1, GAB2, BETA-PIX, PC4	0.00663119	0.085806	10	IRS-2, ERK2 (MAPK1), Stathmin, ERK1 (MAPK3), TNRC15, JAM1, PAF49, BETA-PIX, CBP80, PC4	0.0177144	0.125705	11	Stathmin, ERK1 (MAPK3), TNRC15, c-Raf-1, PAF49, BETA-PIX, IRS-2, ERK2 (MAPK1), JAM1, STAT5B, PC4
226	muscle tissue development	528	0.0013974	0.0252703	0.0013974	0.0252703	7	ALPK3, PRKAR1A, MEF2D, BAF250A, eEF2, TRIP2, hnRNP U	0.340716	0.483242	3	PRKAR1A, MEF2D, hnRNP U	0.519566	0.620272	3	MEF2D, PRKAR1A, Neurofibromin
227	regulation of protein phosphorylation	2012	0.00139901	0.0252703	0.00139901	0.0252703	15	ERK2 (MAPK1), TAB182, Myopodin, HGK(MAP4K4), PRKAR1A, ERK1 (MAPK3), SPAG9, c-Raf-1, eIF4G1, Spinophilin, HDAC6, p120-catenin, FBXW7, SASH1, Raptor	0.387374	0.523646	9	ERK2 (MAPK1), PRKAR1A, ERK1 (MAPK3), HSF1, HDAC6, FBXW7, SASH1, Girdin, Raptor	0.0575671	0.221605	16	Amylin, ERK1 (MAPK3), c-Raf-1, Menin, MARK2, p120-catenin, Raptor, EBP50, TAB3, ERK2 (MAPK1), PRKAR1A, Neurofibromin, Dematin, HDAC6, SASH1, Girdin
228	regulation of cell differentiation	2674	0.0014091	0.0252756	0.0014091	0.0252756	18	RanBP1, Intersectin 2, ERK2 (MAPK1), BIN1 (Amphiphysin II), HGK(MAP4K4), SPAG9, GARNL4, c-Raf-1, SYNJ1, eIF4G1, CLASP1, HDAC6, TRIP2, FXR2, BETA-PIX, FBXW7, hnRNP U, CaMK II beta	0.0957181	0.262143	15	RanBP1, Rap1GAP1, Intersectin 2, Cortactin, ERK2 (MAPK1), BIN1 (Amphiphysin II), GARNL4, DDEF1, HDAC6, AF-6, BETA-PIX, FBXW7, CaMK II beta, hnRNP U, Girdin	0.0196134	0.13421	22	NUMA1, Intersectin 2, YB-1, Amylin, BIN1 (Amphiphysin II), c-Raf-1, Drebrin, Menin, MARK2, BETA-PIX, CaMK II beta, ERK2 (MAPK1), MLCP (reg), Neurofibromin, CoREST, Dematin, GARNL4, SYNJ1, HDAC6, Asxl2, STAT5B, Girdin
229	negative regulation of guanyl-nucleotide exchange factor activity	11	0.00142916	0.03942	0.0342211	0.132523	1	Stathmin	0.0421685	0.177662	1	Stathmin	0.00142916	0.03942	2	Stathmin, GPSM1
230	regulation of transferase activity	1406	0.00145526	0.0256357	0.00145526	0.0256357	12	IRS-2, ERK2 (MAPK1), Myopodin, HGK(MAP4K4), PRKAR1A, ERK1 (MAPK3), SPAG9, c-Raf-1, FBXW7, hnRNP U, SASH1, Raptor	0.0983729	0.265228	9	IRS-2, ERK2 (MAPK1), PRKAR1A, ERK1 (MAPK3), FBXW7, hnRNP U, SASH1, Girdin, Raptor	0.0145509	0.11442	14	Amylin, ERK1 (MAPK3), c-Raf-1, Menin, MARK2, Raptor, EBP50, IRS-2, TAB3, ERK2 (MAPK1), PRKAR1A, Neurofibromin, SASH1, Girdin
231	trachea morphogenesis	18	0.00145894	0.0256357	0.00145894	0.0256357	2	ERK2 (MAPK1), ERK1 (MAPK3)	0.0022198	0.0553028	2	ERK2 (MAPK1), ERK1 (MAPK3)	0.00388219	0.0631992	2	ERK1 (MAPK3), ERK2 (MAPK1)
232	regulation of protein complex disassembly	159	0.00146977	0.0401906	0.0140146	0.0902736	3	CLASP1, HDAC6, CLIP115	0.128324	0.297661	2	HDAC6, CLIP115	0.00146977	0.0401906	5	EVL, CLIP115, Beta adducin, Dematin, HDAC6
233	regulation of telomere maintenance via telomerase	71	0.001485	0.0259172	0.001485	0.0259172	3	ERK2 (MAPK1), ERK1 (MAPK3), hnRNP U	0.0027263	0.0607364	3	ERK2 (MAPK1), ERK1 (MAPK3), hnRNP U	0.052776	0.210838	2	ERK1 (MAPK3), ERK2 (MAPK1)
234	cortical actin cytoskeleton organization	58	0.00152668	0.0441926	0.167879	0.288402	1	WIRE	0.00152668	0.0441926	3	WIRE, 4.1N, DAL1	1	1	0
235	establishment of endothelial intestinal barrier	15	0.00153506	0.0441926	0.0463764	0.15171	1	JAM1	0.00153506	0.0441926	2	JAM1, AF-6	0.0752041	0.24797	1	JAM1
236	transmembrane receptor protein tyrosine kinase signaling pathway	696	0.00157597	0.0273204	0.00157597	0.0273204	8	IRS-2, ERK2 (MAPK1), Stathmin, ERK1 (MAPK3), c-Raf-1, ANKS1, GAB2, BETA-PIX	0.00592519	0.0808928	8	IRS-2, ERK2 (MAPK1), Stathmin, ERK1 (MAPK3), TNRC15, PAF49, BETA-PIX, CBP80	0.0105746	0.0936414	9	Stathmin, ERK1 (MAPK3), TNRC15, c-Raf-1, PAF49, BETA-PIX, IRS-2, ERK2 (MAPK1), STAT5B
237	synaptic vesicle localization	163	0.00163965	0.044076	0.404059	0.484984	1	SYNJ1	0.0261505	0.150679	3	SCRIB, SYTL4, Synapsin I	0.00163965	0.044076	5	SYTL4, SCRIB, FAM148C, SYNJ1, Synapsin I
238	cell cycle process	1428	0.0016597	0.0283908	0.0016597	0.0283908	12	RanBP1, AMPK beta1, TAB182, Stathmin, PRKAR1A, HZwint-1, CLASP1, MBD4, Spinophilin, FBXW7, CaMK II beta, Raptor	0.00963459	0.0981273	12	RanBP1, AMPK beta1, Stathmin, PRKAR1A, HZwint-1, TNRC15, MAP4, HSF1, Azi1, FBXW7, CaMK II beta, Raptor	0.0164438	0.118815	14	NUMA1, AMPK beta1, Stathmin, TNRC15, MAP4, Menin, PRCC, CaMK II beta, Raptor, PRKAR1A, MLCP (reg), SON, XPC, Azi1
239	regulation of cellular pH	130	0.00170675	0.0475505	0.0637716	0.177431	2	ERK2 (MAPK1), ERK1 (MAPK3)	0.00170675	0.0475505	4	ERK2 (MAPK1), SLC4A7, ERK1 (MAPK3), SLC4A4	0.0304269	0.164833	3	ERK1 (MAPK3), ERK2 (MAPK1), SLC4A7
240	mast cell migration	12	0.00170917	0.0451688	1	1	0		1	1	0		0.00170917	0.0451688	2	Chromogranin A, STAT5B
241	TORC1 signaling	12	0.00170917	0.0451688	0.0372741	0.137738	1	Raptor	0.0459136	0.183867	1	Raptor	0.00170917	0.0451688	2	Raptor, LARP1
242	inner ear receptor cell development	98	0.00172302	0.0451688	0.267125	0.381629	1	TRIP11	0.00672592	0.085806	3	SCRIB, SLC4A7, TRIP11	0.00172302	0.0451688	4	TRIP11, EBP50, SCRIB, SLC4A7
243	cellular component disassembly	549	0.0017448	0.0294564	0.0017448	0.0294564	7	Stathmin, BAZ1B, BAF250A, SYNJ1, Spinophilin, HDAC6, VIPAR	0.363176	0.503789	3	Stathmin, HDAC6, VIPAR	0.319426	0.478837	4	Stathmin, MARK2, SYNJ1, HDAC6
244	regulation of mRNA polyadenylation	16	0.00174989	0.047726	1	1	0		0.00174989	0.047726	2	HSF1, CBP80	1	1	0
245	blood coagulation	426	0.00175934	0.0356537	0.00229298	0.0356537	6	HP1 alpha, ERK2 (MAPK1), PRKAR1A, ERK1 (MAPK3), c-Raf-1, DOCK8	0.0858815	0.250006	4	HP1 alpha, ERK2 (MAPK1), PRKAR1A, ERK1 (MAPK3)	0.00175934	0.0456604	8	EVL, ERK1 (MAPK3), c-Raf-1, HP1 alpha, ERK2 (MAPK1), PRKAR1A, CoREST, ERP5
246	positive regulation of cell development	880	0.00179128	0.0298507	0.00179128	0.0298507	9	RanBP1, Intersectin 2, BIN1 (Amphiphysin II), SPAG9, SYNJ1, eIF4G1, HDAC6, BETA-PIX, CaMK II beta	0.130277	0.300945	6	RanBP1, Intersectin 2, BIN1 (Amphiphysin II), HDAC6, BETA-PIX, CaMK II beta	0.0165889	0.119319	10	Intersectin 2, BIN1 (Amphiphysin II), Drebrin, MARK2, BETA-PIX, CaMK II beta, Neurofibromin, Dematin, SYNJ1, HDAC6
247	coagulation	429	0.00183803	0.0356537	0.00237449	0.0356537	6	HP1 alpha, ERK2 (MAPK1), PRKAR1A, ERK1 (MAPK3), c-Raf-1, DOCK8	0.0875819	0.252139	4	HP1 alpha, ERK2 (MAPK1), PRKAR1A, ERK1 (MAPK3)	0.00183803	0.0457121	8	EVL, ERK1 (MAPK3), c-Raf-1, HP1 alpha, ERK2 (MAPK1), PRKAR1A, CoREST, ERP5
248	RNA splicing, via transesterification reactions with bulged adenosine as nucleophile	334	0.00184281	0.0457121	0.0214449	0.109058	4	HSPC148, Gemin5, Pinin, hnRNP U	0.0421086	0.177662	4	Gemin5, Symplekin, CBP80, hnRNP U	0.00184281	0.0457121	7	YB-1, Symplekin, SF4, PRCC, RAVER1, SRPK2, SFRS2 (SC-35)
249	mRNA splicing, via spliceosome	334	0.00184281	0.0457121	0.0214449	0.109058	4	HSPC148, Gemin5, Pinin, hnRNP U	0.0421086	0.177662	4	Gemin5, Symplekin, CBP80, hnRNP U	0.00184281	0.0457121	7	YB-1, Symplekin, SF4, PRCC, RAVER1, SRPK2, SFRS2 (SC-35)
250	positive regulation of macromolecule metabolic process	4199	0.00191864	0.0317683	0.00191864	0.0317683	24	IRS-2, AMPK beta1, ERK2 (MAPK1), TAB182, TORC2, HGK(MAP4K4), PRKAR1A, BAZ1B, MEF2D, ERK1 (MAPK3), SPAG9, BAF250A, c-Raf-1, eIF4G1, HDAC6, eEF2, p120-catenin, TRIP2, FXR2, FBXW7, hnRNP U, PC4, SASH1, Raptor	0.0530765	0.199306	23	SEC22B, IRS-2, SCRIB, AMPK beta1, ERK2 (MAPK1), PRKAR1A, MEF2D, Symplekin, ERK1 (MAPK3), TNRC15, HSF1, PAF49, BIG1, HDAC6, RERE, CBP80, FBXW7, hnRNP U, PC4, SASH1, Girdin, Raptor, DOT1	0.0139557	0.112957	32	SEC22B, YB-1, Amylin, AMPK beta1, MEF2D, Symplekin, ERK1 (MAPK3), TNRC15, c-Raf-1, PAF49, Menin, MARK2, p120-catenin, RNF187, TRAP150, Raptor, IRS-2, SCRIB, TAB3, ERK2 (MAPK1), LARP1, DAP1, PRKAR1A, MLCP (reg), SRPK2, BIG1, HDAC6, Asxl2, STAT5B, PC4, SASH1, Girdin
251	hemostasis	432	0.00191947	0.0362449	0.00245817	0.0362449	6	HP1 alpha, ERK2 (MAPK1), PRKAR1A, ERK1 (MAPK3), c-Raf-1, DOCK8	0.0892986	0.252737	4	HP1 alpha, ERK2 (MAPK1), PRKAR1A, ERK1 (MAPK3)	0.00191947	0.0471982	8	EVL, ERK1 (MAPK3), c-Raf-1, HP1 alpha, ERK2 (MAPK1), PRKAR1A, CoREST, ERP5
252	RNA splicing, via transesterification reactions	337	0.00193813	0.0472903	0.0220741	0.109439	4	HSPC148, Gemin5, Pinin, hnRNP U	0.0432721	0.180836	4	Gemin5, Symplekin, CBP80, hnRNP U	0.00193813	0.0472903	7	YB-1, Symplekin, SF4, PRCC, RAVER1, SRPK2, SFRS2 (SC-35)
253	positive regulation of phosphorus metabolic process	1660	0.00196995	0.032205	0.00196995	0.032205	13	ERK2 (MAPK1), TAB182, HGK(MAP4K4), PRKAR1A, ERK1 (MAPK3), SPAG9, c-Raf-1, eIF4G1, HDAC6, p120-catenin, FBXW7, SASH1, Raptor	0.11339	0.283055	10	ERK2 (MAPK1), PRKAR1A, Symplekin, ERK1 (MAPK3), HSF1, HDAC6, FBXW7, SASH1, Girdin, Raptor	0.0122303	0.103452	16	Amylin, Symplekin, ERK1 (MAPK3), Chromogranin A, c-Raf-1, MARK2, p120-catenin, Raptor, TAB3, ERK2 (MAPK1), PRKAR1A, MLCP (reg), Neurofibromin, HDAC6, SASH1, Girdin
254	positive regulation of phosphate metabolic process	1660	0.00196995	0.032205	0.00196995	0.032205	13	ERK2 (MAPK1), TAB182, HGK(MAP4K4), PRKAR1A, ERK1 (MAPK3), SPAG9, c-Raf-1, eIF4G1, HDAC6, p120-catenin, FBXW7, SASH1, Raptor	0.11339	0.283055	10	ERK2 (MAPK1), PRKAR1A, Symplekin, ERK1 (MAPK3), HSF1, HDAC6, FBXW7, SASH1, Girdin, Raptor	0.0122303	0.103452	16	Amylin, Symplekin, ERK1 (MAPK3), Chromogranin A, c-Raf-1, MARK2, p120-catenin, Raptor, TAB3, ERK2 (MAPK1), PRKAR1A, MLCP (reg), Neurofibromin, HDAC6, SASH1, Girdin
255	protein localization to cell junction	17	0.00197817	0.0526172	1	1	0		0.00197817	0.0526172	2	SCRIB, AF-6	0.0847977	0.261652	1	SCRIB
256	myelin maintenance	17	0.00197817	0.0526172	1	1	0		0.00197817	0.0526172	2	NDRG1, DAL1	1	1	0
257	positive regulation of telomere capping	21	0.00199022	0.0323317	0.00199022	0.0323317	2	ERK2 (MAPK1), ERK1 (MAPK3)	0.00302364	0.0617448	2	ERK2 (MAPK1), ERK1 (MAPK3)	0.00527455	0.0638583	2	ERK1 (MAPK3), ERK2 (MAPK1)
258	lamellipodium assembly	48	0.00199827	0.0482265	0.141064	0.263461	1	BETA-PIX	0.015169	0.118442	2	BETA-PIX, Girdin	0.00199827	0.0482265	3	BETA-PIX, Dematin, Girdin
259	neuromuscular process	171	0.00202211	0.0482265	0.0169951	0.0979875	3	Myosin Va, CaMK II beta, UBE1DC1	0.00457761	0.0680202	4	TNRC15, PIG8, CaMK II beta, UBE1DC1	0.00202211	0.0482265	5	TNRC15, Drebrin, CaMK II beta, UBE1DC1, PIG8
260	neuron projection morphogenesis	720	0.00202824	0.0530825	0.00766736	0.0647215	7	IRS-2, ERK2 (MAPK1), Stathmin, HGK(MAP4K4), ERK1 (MAPK3), GAB2, HDAC6	0.00202824	0.0530825	9	Rap1GAP1, IRS-2, Cortactin, ERK2 (MAPK1), Stathmin, ERK1 (MAPK3), HDAC6, RERE, DAL1	0.172651	0.359784	6	Stathmin, EVL, ERK1 (MAPK3), IRS-2, ERK2 (MAPK1), HDAC6
261	gliogenesis	336	0.00206517	0.0535086	0.0218632	0.109058	4	ERK2 (MAPK1), ERK1 (MAPK3), eEF2, BETA-PIX	0.00206517	0.0535086	6	SCRIB, ERK2 (MAPK1), NDRG1, ERK1 (MAPK3), AF-6, BETA-PIX	0.0311873	0.165152	5	ERK1 (MAPK3), BETA-PIX, SCRIB, ERK2 (MAPK1), Neurofibromin
262	regulation of telomere maintenance via telomere lengthening	80	0.00209171	0.0331466	0.00209171	0.0331466	3	ERK2 (MAPK1), ERK1 (MAPK3), hnRNP U	0.00382121	0.0617448	3	ERK2 (MAPK1), ERK1 (MAPK3), hnRNP U	0.0651398	0.233746	2	ERK1 (MAPK3), ERK2 (MAPK1)
263	axo-dendritic transport	80	0.00209171	0.0331466	0.00209171	0.0331466	3	Myosin Va, HDAC6, FXR2	0.269324	0.425499	1	HDAC6	0.341333	0.494942	1	HDAC6
264	regulation of protein localization	1511	0.00212446	0.0371013	0.00265728	0.0371013	12	IRS-2, RNS2, ERK2 (MAPK1), HGK(MAP4K4), Myosin Va, ERK1 (MAPK3), Spinophilin, HDAC6, TRIP2, FBXW7, CaMK II beta, Raptor	0.00584269	0.0805234	13	IRS-2, PDE1C, ERK2 (MAPK1), ERK1 (MAPK3), Azi1, HDAC6, PIG8, SYTL4, AF-6, FBXW7, CaMK II beta, Girdin, Raptor	0.00212446	0.0485051	17	NUMA1, Myosin XVIIIA, CD2AP, ERK1 (MAPK3), Drebrin, SYTL4, CaMK II beta, Raptor, IRS-2, RNS2, ERK2 (MAPK1), Neurofibromin, Dematin, Azi1, HDAC6, PIG8, Girdin
265	exocytic process	104	0.00214153	0.0485051	0.280968	0.393752	1	SYNJ1	0.062624	0.217797	2	SCRIB, RAB37	0.00214153	0.0485051	4	SCRIB, RAB37, Dematin, SYNJ1
266	actin filament-based process	764	0.00215632	0.0485051	0.0104259	0.0776086	7	PRKAR1A, Myosin Va, WIRE, JAM1, Spinophilin, CORO7, Myosin IXb	0.0301275	0.159291	7	Cortactin, PRKAR1A, WIRE, JAM1, 4.1N, CORO7, DAL1	0.00215632	0.0485051	11	Myosin XVIIIA, EVL, CD2AP, Drebrin, CORO7, EBP50, Beta adducin, PRKAR1A, Neurofibromin, Dematin, JAM1
267	regulation of cellular component size	545	0.00220833	0.0485051	0.09397	0.213688	4	GARNL4, WIRE, HDAC6, Raptor	0.0200782	0.13071	6	Cortactin, GARNL4, WIRE, BIG1, HDAC6, Raptor	0.00220833	0.0485051	9	EVL, Drebrin, Raptor, EBP50, Beta adducin, Dematin, GARNL4, BIG1, HDAC6
268	autophagy	345	0.00221108	0.0485051	0.0047444	0.0498162	5	AMPK beta1, Myopodin, TRS85 homolog, HDAC6, VIPAR	0.00235625	0.0565282	6	AMPK beta1, TRS85 homolog, HDAC6, PIG8, p47, VIPAR	0.00221108	0.0485051	7	AMPK beta1, VMP1, MARK2, DAP1, TRS85 homolog, HDAC6, PIG8
269	process utilizing autophagic mechanism	345	0.00221108	0.0485051	0.0047444	0.0498162	5	AMPK beta1, Myopodin, TRS85 homolog, HDAC6, VIPAR	0.00235625	0.0565282	6	AMPK beta1, TRS85 homolog, HDAC6, PIG8, p47, VIPAR	0.00221108	0.0485051	7	AMPK beta1, VMP1, MARK2, DAP1, TRS85 homolog, HDAC6, PIG8
270	regulation of protein binding	345	0.00221108	0.0485051	0.0238071	0.115373	4	Stathmin, ERK1 (MAPK3), SPAG9, BETA-PIX	0.0114545	0.101864	5	Stathmin, Symplekin, ERK1 (MAPK3), HSF1, BETA-PIX	0.00221108	0.0485051	7	Stathmin, GPSM1, Symplekin, ERK1 (MAPK3), Menin, BETA-PIX, Beta adducin
271	positive regulation of translation	173	0.00221695	0.0347132	0.00221695	0.0347132	4	ERK2 (MAPK1), ERK1 (MAPK3), eEF2, FXR2	0.146919	0.319351	2	ERK2 (MAPK1), ERK1 (MAPK3)	0.0615796	0.227658	3	ERK1 (MAPK3), ERK2 (MAPK1), LARP1
272	protein-containing complex assembly	2210	0.00221729	0.0485051	0.0438689	0.148705	12	SNX2, AMPK beta1, TORC2, BIN1 (Amphiphysin II), Gemin5, ERK1 (MAPK3), SPAG9, c-Raf-1, SYNJ1, CLASP1, CORO7, PC4	0.152552	0.323219	12	SEC22B, Cortactin, AMPK beta1, BIN1 (Amphiphysin II), Gemin5, ATXN2L, ERK1 (MAPK3), HSF1, CORO7, ARL6IP2, CBP80, PC4	0.00221729	0.0485051	22	SEC22B, Amylin, AMPK beta1, BIN1 (Amphiphysin II), EVL, CD2AP, ATXN2L, ERK1 (MAPK3), c-Raf-1, Menin, Enthoprotin, CORO7, SLAIN2, EBP50, SNX2, Beta adducin, Dematin, SRPK2, SYNJ1, XPC, ARL6IP2, PC4
273	response to endogenous stimulus	2554	0.00221745	0.0347132	0.00221745	0.0347132	17	DENND4C, IRS-2, ERK2 (MAPK1), PRKAR1A, VGF, Myosin Va, ERK1 (MAPK3), PMCA1, BAF250A, JAM1, MBD4, Spinophilin, HDAC6, eEF2, TRIP2, hnRNP U, Raptor	0.121324	0.291467	14	DENND4C, Rap1GAP1, IRS-2, ERK2 (MAPK1), PRKAR1A, HP1 gamma, ERK1 (MAPK3), JAM1, CPEB4, HSF1, HDAC6, CBP80, hnRNP U, Raptor	0.172261	0.359462	17	HP1 gamma, ERK1 (MAPK3), Drebrin, Menin, TRAP150, Raptor, DENND4C, IRS-2, ERK2 (MAPK1), LARP1, PRKAR1A, Neurofibromin, VGF, Dematin, JAM1, HDAC6, STAT5B
274	cytosolic transport	175	0.00231122	0.0356537	0.00231122	0.0356537	4	SNX2, SPAG9, CORO7, ELKS	0.149619	0.321446	2	CORO7, ELKS	0.0132795	0.110269	4	TGOLN2, CORO7, SNX2, ELKS
275	nuclear-transcribed mRNA catabolic process, deadenylation-dependent decay	83	0.00232341	0.0356537	0.00232341	0.0356537	3	TAB182, eIF4G1, ZCCHC6	1	1	0		1	1	0
276	positive regulation of bone development	14	0.00234061	0.0488448	1	1	0		0.0533604	0.199306	1	TAPT1	0.00234061	0.0488448	2	TAPT1, Asxl2
277	protein metabolic process	5840	0.00235055	0.0356537	0.00235055	0.0356537	30	RanBP1, IRS-2, ZDHHC5, AMPK beta1, ERK2 (MAPK1), TORC2, ALPK3, ATE1, Gemin5, FBXO30, HGK(MAP4K4), PRKAR1A, BAZ1B, VGF, MUF1, ERK1 (MAPK3), SPAG9, TRIP11, c-Raf-1, eIF4G1, Spinophilin, HDAC6, eEF2, TRIP2, VIPAR, FBXW7, CaMK II beta, SASH1, UBE1DC1, ELKS	0.088024	0.252737	29	RanBP1, IRS-2, AMPK beta1, ERK2 (MAPK1), ATE1, Gemin5, FBXO30, PRKAR1A, UBR4, MUF1, AARSD1, ERK1 (MAPK3), Calpastatin, TNRC15, TRIP11, CPEB4, HSF1, HDAC6, MARK3, PGM3, p47, VIPAR, FBXW7, CaMK II beta, SASH1, UBE1DC1, DOT1, ELKS, Secretogranin 1	0.00691291	0.0783134	43	YB-1, Amylin, RPL34, AMPK beta1, CD2AP, MUF1, ERK1 (MAPK3), TNRC15, TRIP11, c-Raf-1, Menin, TGOLN2, MARK2, MARK3, RNF187, SLAP-130(ADAP), CaMK II beta, UBE1DC1, IRS-2, TAB3, ERK2 (MAPK1), LARP1, ATE1, PRKAR1A, MLCP (reg), Neurofibromin, Secretogranin II, UBR4, VGF, CoREST, eIF2S2, Calpastatin, SRPK2, TIF1-gamma, HDAC6, ERP5, Asxl2, PGM3, STAT5B, Dnpep, SASH1, ELKS, Secretogranin 1
278	chromatin-mediated maintenance of transcription	23	0.00238796	0.0356537	0.00238796	0.0356537	2	BAZ1B, BAF250A	1	1	0		1	1	0
279	regulation of hepatocyte proliferation	23	0.00238796	0.0356537	0.00238796	0.0356537	2	TRIP2, FBXW7	0.0861657	0.250006	1	FBXW7	1	1	0
280	regulation of early endosome to late endosome transport	23	0.00238796	0.0356537	0.00238796	0.0356537	2	ERK2 (MAPK1), ERK1 (MAPK3)	0.00362432	0.0617448	2	ERK2 (MAPK1), ERK1 (MAPK3)	0.00631166	0.0725383	2	ERK1 (MAPK3), ERK2 (MAPK1)
281	regulation of body fluid levels	775	0.00240812	0.0390729	0.00306614	0.0390729	8	HP1 alpha, ERK2 (MAPK1), Stathmin, PRKAR1A, ERK1 (MAPK3), c-Raf-1, TRIP2, DOCK8	0.186537	0.354543	5	HP1 alpha, ERK2 (MAPK1), Stathmin, PRKAR1A, ERK1 (MAPK3)	0.00240812	0.0499253	11	Stathmin, EVL, ERK1 (MAPK3), c-Raf-1, HP1 alpha, ERK2 (MAPK1), PRKAR1A, CoREST, Dematin, ERP5, STAT5B
282	cellular response to cadmium ion	68	0.00241079	0.0568799	0.0196212	0.104299	2	ERK2 (MAPK1), ERK1 (MAPK3)	0.00241079	0.0568799	3	ERK2 (MAPK1), ERK1 (MAPK3), HSF1	0.0488643	0.204752	2	ERK1 (MAPK3), ERK2 (MAPK1)
283	regulation of pH	143	0.00241481	0.0568799	0.0752473	0.192059	2	ERK2 (MAPK1), ERK1 (MAPK3)	0.00241481	0.0568799	4	ERK2 (MAPK1), SLC4A7, ERK1 (MAPK3), SLC4A4	0.038683	0.184582	3	ERK1 (MAPK3), ERK2 (MAPK1), SLC4A7
284	regulation of actin filament-based process	553	0.0024348	0.0501507	0.0307251	0.126544	5	Stathmin, Myopodin, WIRE, JAM1, CLASP1	0.0213903	0.135839	6	Cortactin, Stathmin, WIRE, JAM1, BIG1, Girdin	0.0024348	0.0501507	9	Stathmin, EVL, CD2AP, Drebrin, Beta adducin, Dematin, JAM1, BIG1, Girdin
285	synaptic vesicle exocytosis	108	0.00245658	0.0502727	0.290053	0.399577	1	SYNJ1	0.0668928	0.224507	2	SCRIB, SYTL4	0.00245658	0.0502727	4	SYTL4, SCRIB, FAM148C, SYNJ1
286	positive regulation of cell cycle	584	0.00246965	0.0362449	0.00246965	0.0362449	7	RanBP1, TAB182, eIF4G1, TRIP2, hnRNP U, CaMK II beta, Raptor	0.0270235	0.150679	6	RanBP1, Calpastatin, HSF1, CaMK II beta, hnRNP U, Raptor	0.0844694	0.261652	6	NUMA1, CaMK II beta, Raptor, Calpastatin, SRPK2, STAT5B
287	response to oxygen-containing compound	2813	0.00248965	0.0363321	0.00248965	0.0363321	18	DENND4C, RanBP1, IRS-2, ERK2 (MAPK1), PRKAR1A, VGF, Myosin Va, ERK1 (MAPK3), PMCA1, c-Raf-1, SYNJ1, eIF4G1, MBD4, Spinophilin, HDAC6, eEF2, hnRNP U, Raptor	0.303167	0.454314	13	DENND4C, RanBP1, IRS-2, ERK2 (MAPK1), PRKAR1A, HP1 gamma, ERK1 (MAPK3), CPEB4, HSF1, HDAC6, hnRNP U, Raptor, C17orf28	0.206994	0.39208	18	HP1 gamma, ERK1 (MAPK3), c-Raf-1, Menin, Raptor, DENND4C, IRS-2, ERK2 (MAPK1), LARP1, PRKAR1A, Neurofibromin, VGF, Dematin, SYNJ1, HDAC6, SFRS2 (SC-35), STAT5B, C17orf28
288	mRNA processing	555	0.00249422	0.0503951	0.0987942	0.219763	4	HSPC148, Gemin5, Pinin, hnRNP U	0.0665573	0.224507	5	Gemin5, Symplekin, HSF1, CBP80, hnRNP U	0.00249422	0.0503951	9	YB-1, Symplekin, SF4, PRCC, TRAP150, RAVER1, SON, SRPK2, SFRS2 (SC-35)
289	positive regulation of protein modification process	1706	0.00250542	0.0363568	0.00250542	0.0363568	13	ERK2 (MAPK1), TAB182, HGK(MAP4K4), PRKAR1A, ERK1 (MAPK3), SPAG9, c-Raf-1, eIF4G1, HDAC6, p120-catenin, FBXW7, SASH1, Raptor	0.0687878	0.227624	11	ERK2 (MAPK1), PRKAR1A, Symplekin, ERK1 (MAPK3), HSF1, BIG1, HDAC6, FBXW7, SASH1, Girdin, Raptor	0.0071934	0.0803432	17	Amylin, Symplekin, ERK1 (MAPK3), c-Raf-1, Menin, MARK2, p120-catenin, Raptor, TAB3, ERK2 (MAPK1), PRKAR1A, MLCP (reg), BIG1, HDAC6, Asxl2, SASH1, Girdin
290	actin filament capping	52	0.00251506	0.0503951	1	1	0		1	1	0		0.00251506	0.0503951	3	EVL, Beta adducin, Dematin
291	synaptic vesicle cycle	180	0.00252611	0.0503951	0.435493	0.509455	1	SYNJ1	0.0336598	0.165875	3	SCRIB, SYTL4, Synapsin I	0.00252611	0.0503951	5	SYTL4, SCRIB, FAM148C, SYNJ1, Synapsin I
292	regulation of translation	472	0.00253011	0.0426679	0.00379931	0.0426679	6	ERK2 (MAPK1), Gemin5, ERK1 (MAPK3), eIF4G1, eEF2, FXR2	0.00253011	0.0585314	7	ERK2 (MAPK1), Gemin5, ERK1 (MAPK3), TNRC15, CPEB4, SRP14, CBP80	0.100108	0.282764	5	ERK1 (MAPK3), TNRC15, SRP14, ERK2 (MAPK1), LARP1
293	head development	1303	0.00253615	0.0364641	0.00253615	0.0364641	11	IRS-2, ERK2 (MAPK1), Stathmin, ERK1 (MAPK3), PMCA1, BAF250A, c-Raf-1, SYNJ1, Spinophilin, p120-catenin, TRIP2	0.0308713	0.159291	10	IRS-2, SCRIB, Cortactin, ERK2 (MAPK1), Stathmin, SLC4A7, ERK1 (MAPK3), Calpastatin, AF-6, RERE	0.0180688	0.127365	13	Stathmin, ERK1 (MAPK3), c-Raf-1, Drebrin, Menin, p120-catenin, IRS-2, SCRIB, ERK2 (MAPK1), SLC4A7, Neurofibromin, Calpastatin, SYNJ1
294	regulation of protein kinase activity	1111	0.00254105	0.0364641	0.00254105	0.0364641	10	ERK2 (MAPK1), Myopodin, HGK(MAP4K4), PRKAR1A, ERK1 (MAPK3), SPAG9, c-Raf-1, FBXW7, SASH1, Raptor	0.144046	0.316559	7	ERK2 (MAPK1), PRKAR1A, ERK1 (MAPK3), FBXW7, SASH1, Girdin, Raptor	0.00520018	0.0631992	13	Amylin, ERK1 (MAPK3), c-Raf-1, Menin, MARK2, Raptor, EBP50, TAB3, ERK2 (MAPK1), PRKAR1A, Neurofibromin, SASH1, Girdin
295	face development	86	0.00257043	0.036647	0.00257043	0.036647	3	ERK2 (MAPK1), ERK1 (MAPK3), c-Raf-1	0.0446888	0.183867	2	ERK2 (MAPK1), ERK1 (MAPK3)	0.0102509	0.0930808	3	ERK1 (MAPK3), c-Raf-1, ERK2 (MAPK1)
296	cell-cell junction organization	241	0.00257898	0.059134	0.0409397	0.144464	3	JAM1, p120-catenin, BETA-PIX	0.00257898	0.059134	5	Cortactin, JAM1, AF-6, BETA-PIX, DAL1	0.130799	0.314102	3	p120-catenin, BETA-PIX, JAM1
297	regulation of nuclear division	299	0.00258249	0.036647	0.00258249	0.036647	5	RanBP1, PRKAR1A, Spinophilin, hnRNP U, CaMK II beta	0.0298679	0.159291	4	RanBP1, PRKAR1A, CaMK II beta, hnRNP U	0.20378	0.389935	3	NUMA1, CaMK II beta, PRKAR1A
298	cellular response to extracellular stimulus	437	0.00260256	0.036647	0.00260256	0.036647	6	ERK2 (MAPK1), ERK1 (MAPK3), PMCA1, eIF4G1, Spinophilin, Raptor	0.0284933	0.156743	5	ERK2 (MAPK1), ERK1 (MAPK3), CPEB4, HSF1, Raptor	0.193054	0.379174	4	ERK1 (MAPK3), Raptor, ERK2 (MAPK1), DAP1
299	inner ear receptor cell stereocilium organization	53	0.00265593	0.0525623	0.154576	0.27785	1	TRIP11	0.0182992	0.127514	2	SCRIB, TRIP11	0.00265593	0.0525623	3	TRIP11, EBP50, SCRIB
300	pons development	20	0.00274263	0.0607364	1	1	0		0.00274263	0.0607364	2	SCRIB, SLC4A7	0.00478842	0.0631992	2	SCRIB, SLC4A7
301	thymus development	88	0.00274378	0.0374984	0.00274378	0.0374984	3	ERK2 (MAPK1), ERK1 (MAPK3), c-Raf-1	0.0465716	0.185641	2	ERK2 (MAPK1), ERK1 (MAPK3)	0.0109099	0.0958619	3	ERK1 (MAPK3), c-Raf-1, ERK2 (MAPK1)
302	regulation of mRNA splicing, via spliceosome	113	0.00289344	0.0550989	0.30125	0.410621	1	hnRNP U	0.0723607	0.233483	2	CBP80, hnRNP U	0.00289344	0.0550989	4	TRAP150, SON, SRPK2, SFRS2 (SC-35)
303	positive regulation of transferase activity	945	0.00289521	0.0389496	0.00289521	0.0389496	9	ERK2 (MAPK1), HGK(MAP4K4), PRKAR1A, ERK1 (MAPK3), SPAG9, c-Raf-1, FBXW7, SASH1, Raptor	0.0767572	0.238935	7	ERK2 (MAPK1), PRKAR1A, ERK1 (MAPK3), FBXW7, SASH1, Girdin, Raptor	0.0581557	0.222797	9	ERK1 (MAPK3), c-Raf-1, MARK2, Raptor, TAB3, ERK2 (MAPK1), PRKAR1A, SASH1, Girdin
304	peptide hormone secretion	90	0.00292419	0.0390729	0.00292419	0.0390729	3	VGF, Myosin Va, c-Raf-1	1	1	0		0.079879	0.25436	2	c-Raf-1, VGF
305	positive regulation of neurogenesis	770	0.00294754	0.0390729	0.00294754	0.0390729	8	RanBP1, Intersectin 2, BIN1 (Amphiphysin II), SPAG9, SYNJ1, eIF4G1, HDAC6, CaMK II beta	0.183211	0.352621	5	RanBP1, Intersectin 2, BIN1 (Amphiphysin II), HDAC6, CaMK II beta	0.0478902	0.202543	8	Intersectin 2, BIN1 (Amphiphysin II), Drebrin, MARK2, CaMK II beta, Neurofibromin, SYNJ1, HDAC6
306	regulation of gene expression, epigenetic	361	0.00294887	0.0617448	0.0275159	0.123877	4	BAZ1B, BAF250A, HDAC6, hnRNP U	0.00294887	0.0617448	6	TNRC15, PAF49, HDAC6, CBP80, hnRNP U, DOT1	0.119306	0.301786	4	TNRC15, PAF49, HDAC6, Smchd1
307	cardiac muscle tissue development	309	0.0029743	0.0390729	0.0029743	0.0390729	5	ALPK3, PRKAR1A, BAF250A, TRIP2, hnRNP U	0.34075	0.483242	2	PRKAR1A, hnRNP U	0.802202	0.824795	1	PRKAR1A
308	regulation of stress-activated MAPK cascade	310	0.00301572	0.0390729	0.00301572	0.0390729	5	ERK2 (MAPK1), HGK(MAP4K4), ERK1 (MAPK3), SPAG9, SASH1	0.121557	0.291467	3	ERK2 (MAPK1), ERK1 (MAPK3), SASH1	0.0785868	0.25436	4	ERK1 (MAPK3), Menin, ERK2 (MAPK1), SASH1
309	protein localization to cell periphery	272	0.0030252	0.0571186	0.0108625	0.0799368	4	DENND4C, Myosin Va, JAM1, Spinophilin	0.00431862	0.0658209	5	DENND4C, SCRIB, RAB37, JAM1, DAL1	0.0030252	0.0571186	6	SLAP-130(ADAP), DENND4C, EBP50, SCRIB, RAB37, JAM1
310	positive regulation of oxidative stress-induced cell death	26	0.00304879	0.0390729	0.00304879	0.0390729	2	HDAC6, FBXW7	0.00462044	0.0680202	2	HDAC6, FBXW7	0.126762	0.309537	1	HDAC6
311	regulation of cell cycle phase transition	607	0.00305989	0.0390729	0.00305989	0.0390729	7	TAB182, eIF4G1, CLASP1, MBD4, Spinophilin, FBXW7, Raptor	0.213546	0.377936	4	TNRC15, Azi1, FBXW7, Raptor	0.209026	0.39208	5	TNRC15, Menin, Raptor, XPC, Azi1
312	cortical cytoskeleton organization	74	0.00306615	0.0617448	0.209076	0.326903	1	WIRE	0.00306615	0.0617448	3	WIRE, 4.1N, DAL1	1	1	0
313	regulation of stress-activated protein kinase signaling cascade	312	0.0030998	0.0390729	0.0030998	0.0390729	5	ERK2 (MAPK1), HGK(MAP4K4), ERK1 (MAPK3), SPAG9, SASH1	0.123269	0.293288	3	ERK2 (MAPK1), ERK1 (MAPK3), SASH1	0.0800289	0.25436	4	ERK1 (MAPK3), Menin, ERK2 (MAPK1), SASH1
314	inner ear auditory receptor cell differentiation	56	0.00310745	0.0576422	1	1	0		0.0202968	0.131802	2	SCRIB, SLC4A7	0.00310745	0.0576422	3	EBP50, SCRIB, SLC4A7
315	mRNA stabilization	56	0.00310745	0.0576422	0.162583	0.2851	1	hnRNP U	0.197112	0.364537	1	hnRNP U	0.00310745	0.0576422	3	YB-1, TRAP150, LARP1
316	regulation of cellular protein localization	803	0.0031583	0.0582449	0.013425	0.0877256	7	RNS2, ERK2 (MAPK1), Myosin Va, Spinophilin, TRIP2, FBXW7, CaMK II beta	0.0945978	0.261255	6	ERK2 (MAPK1), Azi1, PIG8, FBXW7, CaMK II beta, Girdin	0.0031583	0.0582449	11	NUMA1, CD2AP, Drebrin, CaMK II beta, RNS2, ERK2 (MAPK1), Neurofibromin, Dematin, Azi1, PIG8, Girdin
317	RNA localization to chromatin	1	0.00315982	0.0390729	0.00315982	0.0390729	1	hnRNP U	0.0039082	0.0617448	1	hnRNP U	1	1	0
318	establishment of ER localization	1	0.00315982	0.0390729	0.00315982	0.0390729	1	Myosin Va	1	1	0		1	1	0
319	protein localization to spindle microtubule	1	0.00315982	0.0390729	0.00315982	0.0390729	1	hnRNP U	0.0039082	0.0617448	1	hnRNP U	1	1	0
320	DNA replication-dependent nucleosome disassembly	1	0.00315982	0.0390729	0.00315982	0.0390729	1	BAZ1B	1	1	0		1	1	0
321	establishment of endoplasmic reticulum localization to postsynapse	1	0.00315982	0.0390729	0.00315982	0.0390729	1	Myosin Va	1	1	0		1	1	0
322	positive regulation of protein localization to actin cortical patch	1	0.00315982	0.0390729	0.00315982	0.0390729	1	Spinophilin	1	1	0		1	1	0
323	regulation of protein localization to actin cortical patch	1	0.00315982	0.0390729	0.00315982	0.0390729	1	Spinophilin	1	1	0		1	1	0
324	memory T cell proliferation	1	0.00315982	0.0390729	0.00315982	0.0390729	1	DOCK8	1	1	0		1	1	0
325	positive regulation of cellular protein metabolic process	2187	0.00316153	0.0390729	0.00316153	0.0390729	15	ERK2 (MAPK1), TAB182, HGK(MAP4K4), PRKAR1A, ERK1 (MAPK3), SPAG9, c-Raf-1, eIF4G1, HDAC6, eEF2, p120-catenin, FXR2, FBXW7, SASH1, Raptor	0.233573	0.39508	11	ERK2 (MAPK1), PRKAR1A, Symplekin, ERK1 (MAPK3), HSF1, BIG1, HDAC6, FBXW7, SASH1, Girdin, Raptor	0.0179984	0.127151	19	Amylin, Symplekin, ERK1 (MAPK3), c-Raf-1, Menin, MARK2, p120-catenin, Raptor, TAB3, ERK2 (MAPK1), LARP1, DAP1, PRKAR1A, MLCP (reg), BIG1, HDAC6, Asxl2, SASH1, Girdin
326	cellular response to peptide	612	0.00320144	0.0393133	0.00320144	0.0393133	7	DENND4C, IRS-2, ERK2 (MAPK1), PRKAR1A, Myosin Va, ERK1 (MAPK3), Spinophilin	0.0328939	0.165491	6	DENND4C, IRS-2, ERK2 (MAPK1), PRKAR1A, ERK1 (MAPK3), HSF1	0.0408615	0.187572	7	ERK1 (MAPK3), Menin, DENND4C, IRS-2, ERK2 (MAPK1), PRKAR1A, STAT5B
327	microtubule-based transport	192	0.00322664	0.0393133	0.00322664	0.0393133	4	Myosin Va, TRIP11, HDAC6, FXR2	0.0395643	0.175834	3	TRIP11, Azi1, HDAC6	0.0786825	0.25436	3	TRIP11, Azi1, HDAC6
328	transport along microtubule	192	0.00322664	0.0393133	0.00322664	0.0393133	4	Myosin Va, TRIP11, HDAC6, FXR2	0.0395643	0.175834	3	TRIP11, Azi1, HDAC6	0.0786825	0.25436	3	TRIP11, Azi1, HDAC6
329	phosphatidylinositol-mediated signaling	94	0.00330654	0.0395447	0.00330654	0.0395447	3	IRS-2, SYNJ1, GAB2	0.30844	0.458501	1	IRS-2	0.0130313	0.108492	3	IRS-2, Neurofibromin, SYNJ1
330	positive regulation of substrate adhesion-dependent cell spreading	58	0.00343305	0.062142	0.167879	0.288402	1	BETA-PIX	0.20339	0.368777	1	BETA-PIX	0.00343305	0.062142	3	Drebrin, BETA-PIX, Dematin
331	regulation of epithelial cell migration	320	0.00345315	0.0407229	0.00345315	0.0407229	5	GAB2, CLASP1, HDAC6, FBXW7, SASH1	0.130205	0.300945	3	HDAC6, FBXW7, SASH1	0.0859282	0.263687	4	EVL, Neurofibromin, HDAC6, SASH1
332	regulation of guanyl-nucleotide exchange factor activity	17	0.00346257	0.062142	0.0523973	0.159226	1	Stathmin	0.0644229	0.220211	1	Stathmin	0.00346257	0.062142	2	Stathmin, GPSM1
333	regulation of plasma membrane bounded cell projection assembly	280	0.00348716	0.062142	1	1	0		0.0242411	0.145055	4	Rap1GAP1, TAPT1, MAP4, Girdin	0.00348716	0.062142	6	EVL, MAP4, Drebrin, TAPT1, Dematin, Girdin
334	cellular response to dopamine	28	0.00353152	0.0407229	0.00353152	0.0407229	2	ERK2 (MAPK1), ERK1 (MAPK3)	0.00534675	0.0752903	2	ERK2 (MAPK1), ERK1 (MAPK3)	0.00927185	0.0930808	2	ERK1 (MAPK3), ERK2 (MAPK1)
335	chromatin disassembly	28	0.00353152	0.0407229	0.00353152	0.0407229	2	BAZ1B, BAF250A	1	1	0		1	1	0
336	positive regulation of cellular response to oxidative stress	28	0.00353152	0.0407229	0.00353152	0.0407229	2	HDAC6, FBXW7	0.00534675	0.0752903	2	HDAC6, FBXW7	0.135825	0.319329	1	HDAC6
337	nucleosome disassembly	28	0.00353152	0.0407229	0.00353152	0.0407229	2	BAZ1B, BAF250A	1	1	0		1	1	0
338	response to dopamine	28	0.00353152	0.0407229	0.00353152	0.0407229	2	ERK2 (MAPK1), ERK1 (MAPK3)	0.00534675	0.0752903	2	ERK2 (MAPK1), ERK1 (MAPK3)	0.00927185	0.0930808	2	ERK1 (MAPK3), ERK2 (MAPK1)
339	symbiont process	1164	0.0035481	0.0407322	0.0035481	0.0407322	10	RanBP1, HP1 alpha, ERK2 (MAPK1), TORC2, BIN1 (Amphiphysin II), ERK1 (MAPK3), JAM1, eIF4G1, p120-catenin, FBXW7	0.0382057	0.171878	9	RanBP1, HP1 alpha, SCRIB, ERK2 (MAPK1), BIN1 (Amphiphysin II), UBR4, ERK1 (MAPK3), JAM1, FBXW7	0.0816646	0.258008	10	RPL34, BIN1 (Amphiphysin II), ERK1 (MAPK3), p120-catenin, HP1 alpha, SCRIB, ERK2 (MAPK1), UBR4, CoREST, JAM1
340	inner ear receptor cell differentiation	120	0.00359033	0.0626437	0.316633	0.423324	1	TRIP11	0.0116791	0.101864	3	SCRIB, SLC4A7, TRIP11	0.00359033	0.0626437	4	TRIP11, EBP50, SCRIB, SLC4A7
341	negative regulation of actin filament depolymerization	59	0.00360337	0.0626437	1	1	0		1	1	0		0.00360337	0.0626437	3	EVL, Beta adducin, Dematin
342	synaptic vesicle endocytosis	59	0.00360337	0.0626437	0.170515	0.290337	1	SYNJ1	0.206511	0.371561	1	SCRIB	0.00360337	0.0626437	3	SCRIB, FAM148C, SYNJ1
343	locomotion	1781	0.0036333	0.0415257	0.0036333	0.0415257	13	IRS-2, RNS2, ERK2 (MAPK1), Myosin Va, ERK1 (MAPK3), JAM1, ANKS1, GAB2, Spinophilin, CORO7, Myosin IXb, DOCK8, BETA-PIX	0.0445236	0.183867	12	Rap1GAP1, IRS-2, SCRIB, Cortactin, ERK2 (MAPK1), ERK1 (MAPK3), JAM1, Azi1, CORO7, BETA-PIX, RERE, Girdin	0.00492193	0.0631992	18	Myosin XVIIIA, EVL, CD2AP, ERK1 (MAPK3), Chromogranin A, MARK2, CORO7, BETA-PIX, IRS-2, SCRIB, Beta adducin, RNS2, ERK2 (MAPK1), Secretogranin II, JAM1, Azi1, STAT5B, Girdin
344	regulation of autophagy of mitochondrion	79	0.00368825	0.0617448	0.0259546	0.119502	2	HDAC6, FBXW7	0.00368825	0.0617448	3	Cortactin, HDAC6, FBXW7	0.337881	0.492536	1	HDAC6
345	positive regulation of signaling	2451	0.00369084	0.0631992	0.0203726	0.106523	14	IRS-2, Intersectin 2, ERK2 (MAPK1), HGK(MAP4K4), ERK1 (MAPK3), SPAG9, c-Raf-1, HDAC6, TRIP2, BETA-PIX, FBXW7, CaMK II beta, SASH1, Raptor	0.0946809	0.261255	14	IRS-2, Intersectin 2, SCRIB, ERK2 (MAPK1), ERK1 (MAPK3), HSF1, BIG1, HDAC6, PIG8, BETA-PIX, FBXW7, CaMK II beta, SASH1, Raptor	0.00369084	0.0631992	23	NUMA1, Intersectin 2, Amylin, ERK1 (MAPK3), Chromogranin A, c-Raf-1, Drebrin, Menin, BETA-PIX, CaMK II beta, Raptor, EBP50, IRS-2, SCRIB, TAB3, ERK2 (MAPK1), Neurofibromin, Dematin, BIG1, HDAC6, PIG8, Asxl2, SASH1
346	regulation of cell projection assembly	284	0.00373691	0.0631992	1	1	0		0.025367	0.149717	4	Rap1GAP1, TAPT1, MAP4, Girdin	0.00373691	0.0631992	6	EVL, MAP4, Drebrin, TAPT1, Dematin, Girdin
347	negative regulation of binding	263	0.00374631	0.0617448	0.00969026	0.0734016	4	Stathmin, ERK1 (MAPK3), SPAG9, FBXW7	0.00374631	0.0617448	5	Rap1GAP1, Stathmin, Symplekin, ERK1 (MAPK3), FBXW7	0.0486213	0.204752	4	Stathmin, GPSM1, Symplekin, ERK1 (MAPK3)
348	regulation of cytoplasmic transport	29	0.00378538	0.0426679	0.00378538	0.0426679	2	ERK2 (MAPK1), ERK1 (MAPK3)	0.00572827	0.0793687	2	ERK2 (MAPK1), ERK1 (MAPK3)	0.00992506	0.0930808	2	ERK1 (MAPK3), ERK2 (MAPK1)
349	positive regulation of protein import into nucleus, translocation	29	0.00378538	0.0426679	0.00378538	0.0426679	2	ERK2 (MAPK1), TRIP2	0.107408	0.276911	1	ERK2 (MAPK1)	0.140321	0.322068	1	ERK2 (MAPK1)
350	positive regulation of epithelial cell migration	201	0.00379929	0.0426679	0.00379929	0.0426679	4	GAB2, CLASP1, HDAC6, SASH1	0.18554	0.354001	2	HDAC6, SASH1	0.280749	0.44818	2	HDAC6, SASH1
351	inositol lipid-mediated signaling	99	0.00382574	0.0427787	0.00382574	0.0427787	3	IRS-2, SYNJ1, GAB2	0.321902	0.46883	1	IRS-2	0.0149666	0.11442	3	IRS-2, Neurofibromin, SYNJ1
352	suppression by virus of host STAT2 activity	1	0.0039082	0.0617448	1	1	0		0.0039082	0.0617448	1	SCRIB	0.00519707	0.0631992	1	SCRIB
353	modulation by symbiont of host transmembrane receptor-mediated signal transduction	1	0.0039082	0.0617448	1	1	0		0.0039082	0.0617448	1	SCRIB	0.00519707	0.0631992	1	SCRIB
354	positive regulation of protein glycosylation in Golgi	1	0.0039082	0.0617448	1	1	0		0.0039082	0.0617448	1	BIG1	0.00519707	0.0631992	1	BIG1
355	mitochondrial tRNA 3'-trailer cleavage, endonucleolytic	1	0.0039082	0.0617448	1	1	0		0.0039082	0.0617448	1	ELAC2	0.00519707	0.0631992	1	ELAC2
356	negative regulation of microvillus assembly	1	0.0039082	0.0617448	1	1	0		0.0039082	0.0617448	1	Rap1GAP1	1	1	0
357	negative regulation by organism of immune response of other organism involved in symbiotic interaction	1	0.0039082	0.0617448	1	1	0		0.0039082	0.0617448	1	SCRIB	0.00519707	0.0631992	1	SCRIB
358	negative regulation by symbiont of host immune response	1	0.0039082	0.0617448	1	1	0		0.0039082	0.0617448	1	SCRIB	0.00519707	0.0631992	1	SCRIB
359	intramanchette transport	1	0.0039082	0.0617448	1	1	0		0.0039082	0.0617448	1	Azi1	0.00519707	0.0631992	1	Azi1
360	negative regulation by symbiont of host transmembrane receptor-mediated signal transduction	1	0.0039082	0.0617448	1	1	0		0.0039082	0.0617448	1	SCRIB	0.00519707	0.0631992	1	SCRIB
361	modulation by symbiont of host receptor-mediated signal transduction	1	0.0039082	0.0617448	1	1	0		0.0039082	0.0617448	1	SCRIB	0.00519707	0.0631992	1	SCRIB
362	negative regulation by symbiont of host defense response	1	0.0039082	0.0617448	1	1	0		0.0039082	0.0617448	1	SCRIB	0.00519707	0.0631992	1	SCRIB
363	response to nitroglycerin	1	0.0039082	0.0617448	1	1	0		0.0039082	0.0617448	1	HSF1	1	1	0
364	histone H3-K79 methylation	1	0.0039082	0.0617448	1	1	0		0.0039082	0.0617448	1	DOT1	1	1	0
365	suppression by virus of host innate immune response	1	0.0039082	0.0617448	1	1	0		0.0039082	0.0617448	1	SCRIB	0.00519707	0.0631992	1	SCRIB
366	suppression by virus of host JAK-STAT cascade	1	0.0039082	0.0617448	1	1	0		0.0039082	0.0617448	1	SCRIB	0.00519707	0.0631992	1	SCRIB
367	negative regulation by organism of innate immune response in other organism involved in symbiotic interaction	1	0.0039082	0.0617448	1	1	0		0.0039082	0.0617448	1	SCRIB	0.00519707	0.0631992	1	SCRIB
368	negative regulation by organism of signal transduction in other organism involved in symbiotic interaction	1	0.0039082	0.0617448	1	1	0		0.0039082	0.0617448	1	SCRIB	0.00519707	0.0631992	1	SCRIB
369	suppression of host defenses	1	0.0039082	0.0617448	1	1	0		0.0039082	0.0617448	1	SCRIB	0.00519707	0.0631992	1	SCRIB
370	suppression by virus of host STAT activity	1	0.0039082	0.0617448	1	1	0		0.0039082	0.0617448	1	SCRIB	0.00519707	0.0631992	1	SCRIB
371	cellular response to nitroglycerin	1	0.0039082	0.0617448	1	1	0		0.0039082	0.0617448	1	HSF1	1	1	0
372	negative regulation by symbiont of host receptor-mediated signal transduction	1	0.0039082	0.0617448	1	1	0		0.0039082	0.0617448	1	SCRIB	0.00519707	0.0631992	1	SCRIB
373	regulation of thyroid gland epithelial cell proliferation	1	0.0039082	0.0617448	1	1	0		0.0039082	0.0617448	1	Rap1GAP1	1	1	0
374	suppression by virus of host STAT1 activity	1	0.0039082	0.0617448	1	1	0		0.0039082	0.0617448	1	SCRIB	0.00519707	0.0631992	1	SCRIB
375	neurotransmitter receptor transport postsynaptic membrane to endosome	1	0.0039082	0.0617448	1	1	0		0.0039082	0.0617448	1	SCRIB	0.00519707	0.0631992	1	SCRIB
376	suppression of defenses of other organism involved in symbiotic interaction	1	0.0039082	0.0617448	1	1	0		0.0039082	0.0617448	1	SCRIB	0.00519707	0.0631992	1	SCRIB
377	negative regulation by symbiont of host signal transduction pathway	1	0.0039082	0.0617448	1	1	0		0.0039082	0.0617448	1	SCRIB	0.00519707	0.0631992	1	SCRIB
378	suppression by virus of host type I interferon-mediated signaling pathway	1	0.0039082	0.0617448	1	1	0		0.0039082	0.0617448	1	SCRIB	0.00519707	0.0631992	1	SCRIB
379	negative regulation by symbiont of host innate immune response	1	0.0039082	0.0617448	1	1	0		0.0039082	0.0617448	1	SCRIB	0.00519707	0.0631992	1	SCRIB
380	manchette assembly	1	0.0039082	0.0617448	1	1	0		0.0039082	0.0617448	1	Azi1	0.00519707	0.0631992	1	Azi1
381	negative regulation of thyroid gland epithelial cell proliferation	1	0.0039082	0.0617448	1	1	0		0.0039082	0.0617448	1	Rap1GAP1	1	1	0
382	response to brefeldin A	1	0.0039082	0.0617448	1	1	0		0.0039082	0.0617448	1	C17orf28	0.00519707	0.0631992	1	C17orf28
383	suppression of defense response of other organism involved in symbiotic interaction	1	0.0039082	0.0617448	1	1	0		0.0039082	0.0617448	1	SCRIB	0.00519707	0.0631992	1	SCRIB
384	mitotic cell cycle	1075	0.00395615	0.0631992	0.0531031	0.160615	7	RanBP1, TAB182, Stathmin, HZwint-1, CLASP1, MBD4, CaMK II beta	0.127524	0.297661	7	RanBP1, Stathmin, HZwint-1, TNRC15, MAP4, Azi1, CaMK II beta	0.00395615	0.0631992	13	NUMA1, Stathmin, CD2AP, TNRC15, MAP4, Menin, PRCC, CaMK II beta, MLCP (reg), SON, XPC, Azi1, SFRS2 (SC-35)
385	neuroepithelial cell differentiation	81	0.00395706	0.0617635	1	1	0		0.00395706	0.0617635	3	SCRIB, SLC4A7, AF-6	0.00870748	0.0902618	3	EBP50, SCRIB, SLC4A7
386	regulation of developmental process	3672	0.00402328	0.044488	0.00402328	0.044488	21	RanBP1, Intersectin 2, ERK2 (MAPK1), BIN1 (Amphiphysin II), HGK(MAP4K4), STIM1, SPAG9, GARNL4, WIRE, c-Raf-1, SYNJ1, eIF4G1, CLASP1, HDAC6, TRIP2, FXR2, BETA-PIX, FBXW7, hnRNP U, CaMK II beta, SASH1	0.073851	0.236255	20	RanBP1, Rap1GAP1, TAPT1, Intersectin 2, Cortactin, ERK2 (MAPK1), BIN1 (Amphiphysin II), GARNL4, WIRE, DDEF1, HSF1, HDAC6, AF-6, BETA-PIX, DAL1, FBXW7, CaMK II beta, hnRNP U, SASH1, Girdin	0.0590648	0.225455	26	NUMA1, Intersectin 2, YB-1, Amylin, BIN1 (Amphiphysin II), c-Raf-1, Drebrin, Menin, MARK2, BETA-PIX, CaMK II beta, EBP50, TAPT1, ERK2 (MAPK1), MLCP (reg), Neurofibromin, STIM1, CoREST, Dematin, GARNL4, SYNJ1, HDAC6, Asxl2, STAT5B, SASH1, Girdin
387	retrograde transport, endosome to Golgi	101	0.00404653	0.044488	0.00404653	0.044488	3	SNX2, SPAG9, ELKS	0.327214	0.472055	1	ELKS	0.0971475	0.279884	2	SNX2, ELKS
388	mammary gland epithelial cell proliferation	30	0.0040475	0.044488	0.0040475	0.044488	2	ERK2 (MAPK1), TRIP2	0.110901	0.280063	1	ERK2 (MAPK1)	0.144794	0.328653	1	ERK2 (MAPK1)
389	negative regulation of stress fiber assembly	30	0.0040475	0.044488	0.0040475	0.044488	2	Stathmin, CLASP1	0.110901	0.280063	1	Stathmin	0.144794	0.328653	1	Stathmin
390	endocytosis	953	0.00407376	0.0631992	0.0103211	0.0770503	8	Intersectin 2, SNX2, ERK2 (MAPK1), BIN1 (Amphiphysin II), ERK1 (MAPK3), WIRE, SYNJ1, EPS15R	0.0122183	0.104126	9	Intersectin 2, SCRIB, Cortactin, ERK2 (MAPK1), BIN1 (Amphiphysin II), ERK1 (MAPK3), WIRE, EHBP1, EPS15R	0.00407376	0.0631992	12	Intersectin 2, BIN1 (Amphiphysin II), ERK1 (MAPK3), Enthoprotin, SCRIB, SNX2, ERK2 (MAPK1), FAM148C, SYNJ1, FAM62B, ERP5, Rabaptin-5
391	cellular monovalent inorganic cation homeostasis	166	0.00412122	0.0639407	0.0969806	0.217827	2	ERK2 (MAPK1), ERK1 (MAPK3)	0.00412122	0.0639407	4	ERK2 (MAPK1), SLC4A7, ERK1 (MAPK3), SLC4A4	0.0557729	0.216486	3	ERK1 (MAPK3), ERK2 (MAPK1), SLC4A7
392	establishment or maintenance of epithelial cell apical/basal polarity	62	0.00414501	0.0631992	1	1	0		0.215801	0.379592	1	SCRIB	0.00414501	0.0631992	3	MARK2, EBP50, SCRIB
393	RNA stabilization	62	0.00414501	0.0631992	0.178373	0.296485	1	hnRNP U	0.215801	0.379592	1	hnRNP U	0.00414501	0.0631992	3	YB-1, TRAP150, LARP1
394	calcium ion regulated exocytosis	125	0.00415265	0.0631992	0.327416	0.432149	1	SYNJ1	0.0860392	0.250006	2	SCRIB, SYTL4	0.00415265	0.0631992	4	SYTL4, SCRIB, FAM148C, SYNJ1
395	positive regulation of response to oxidative stress	31	0.00431782	0.046861	0.00431782	0.046861	2	HDAC6, FBXW7	0.00652755	0.085806	2	HDAC6, FBXW7	0.149244	0.334324	1	HDAC6
396	negative regulation of GTPase activity	63	0.00433592	0.0631992	0.180976	0.299271	1	JAM1	0.0252916	0.149717	2	JAM1, BIG1	0.00433592	0.0631992	3	GPSM1, JAM1, BIG1
397	negative regulation of mRNA catabolic process	63	0.00433592	0.0631992	0.180976	0.299271	1	hnRNP U	0.218873	0.383435	1	hnRNP U	0.00433592	0.0631992	3	YB-1, TRAP150, LARP1
398	regulation of apoptotic process	2336	0.00435658	0.0631992	0.116271	0.240841	11	IRS-2, BIN1 (Amphiphysin II), HGK(MAP4K4), c-Raf-1, HDAC6, TRIP2, DOCK8, BETA-PIX, FBXW7, CaMK II beta, ELKS	0.0371566	0.171878	15	IRS-2, SCRIB, Cortactin, BIN1 (Amphiphysin II), NDRG1, Calpastatin, CGI-55, CPEB4, HSF1, HDAC6, PIG8, BETA-PIX, FBXW7, CaMK II beta, ELKS	0.00435658	0.0631992	22	YB-1, Amylin, Myosin XVIIIA, BIN1 (Amphiphysin II), c-Raf-1, CGI-55, Menin, BETA-PIX, CaMK II beta, EBP50, IRS-2, SCRIB, DAP1, Neurofibromin, SON, Secretogranin II, Calpastatin, SRPK2, HDAC6, PIG8, STAT5B, ELKS
399	cell morphogenesis involved in neuron differentiation	661	0.00437019	0.0662173	0.0181609	0.102199	6	IRS-2, ERK2 (MAPK1), Stathmin, ERK1 (MAPK3), GAB2, HDAC6	0.00437019	0.0662173	8	Rap1GAP1, IRS-2, SCRIB, ERK2 (MAPK1), Stathmin, ERK1 (MAPK3), HDAC6, RERE	0.0222369	0.140086	8	Stathmin, EVL, ERK1 (MAPK3), EBP50, IRS-2, SCRIB, ERK2 (MAPK1), HDAC6
400	positive regulation of transport	1607	0.00437603	0.047294	0.00437603	0.047294	12	IRS-2, RNS2, ERK2 (MAPK1), BIN1 (Amphiphysin II), STIM1, ERK1 (MAPK3), SYNJ1, GAB2, CLASP1, TRIP2, BETA-PIX, FBXW7	0.175824	0.345908	9	Rap1GAP1, IRS-2, ERK2 (MAPK1), BIN1 (Amphiphysin II), ERK1 (MAPK3), Azi1, SYTL4, BETA-PIX, FBXW7	0.074574	0.24797	13	NUMA1, Amylin, Myosin XVIIIA, BIN1 (Amphiphysin II), ERK1 (MAPK3), SYTL4, BETA-PIX, IRS-2, RNS2, ERK2 (MAPK1), STIM1, SYNJ1, Azi1
401	mechanoreceptor differentiation	127	0.00439332	0.0631992	0.331682	0.434229	1	TRIP11	0.0135962	0.11219	3	SCRIB, SLC4A7, TRIP11	0.00439332	0.0631992	4	TRIP11, EBP50, SCRIB, SLC4A7
402	neurotransmitter transport	294	0.00441934	0.0631992	0.607878	0.647217	1	SYNJ1	0.108193	0.277552	3	SCRIB, SYTL4, Synapsin I	0.00441934	0.0631992	6	SYTL4, SCRIB, FAM148C, Neurofibromin, SYNJ1, Synapsin I
403	cellular response to oxygen-containing compound	1828	0.00453127	0.0485655	0.00453127	0.0485655	13	DENND4C, RanBP1, IRS-2, ERK2 (MAPK1), PRKAR1A, Myosin Va, ERK1 (MAPK3), PMCA1, c-Raf-1, Spinophilin, HDAC6, hnRNP U, Raptor	0.0524282	0.199306	12	DENND4C, RanBP1, IRS-2, ERK2 (MAPK1), PRKAR1A, HP1 gamma, ERK1 (MAPK3), CPEB4, HSF1, HDAC6, hnRNP U, Raptor	0.092777	0.273147	14	HP1 gamma, ERK1 (MAPK3), c-Raf-1, Menin, Raptor, DENND4C, IRS-2, ERK2 (MAPK1), LARP1, PRKAR1A, Neurofibromin, Dematin, HDAC6, STAT5B
404	regulation of telomere capping	32	0.00459629	0.0490587	0.00459629	0.0490587	2	ERK2 (MAPK1), ERK1 (MAPK3)	0.00694511	0.085806	2	ERK2 (MAPK1), ERK1 (MAPK3)	0.012003	0.102464	2	ERK1 (MAPK3), ERK2 (MAPK1)
405	regulation of mRNA 3'-end processing	26	0.00462044	0.0680202	1	1	0		0.00462044	0.0680202	2	HSF1, CBP80	1	1	0
406	wound healing	726	0.00465855	0.0631992	0.0272447	0.123877	6	HP1 alpha, ERK2 (MAPK1), PRKAR1A, ERK1 (MAPK3), c-Raf-1, DOCK8	0.154966	0.324594	5	HP1 alpha, SCRIB, ERK2 (MAPK1), PRKAR1A, ERK1 (MAPK3)	0.00465855	0.0631992	10	EVL, ERK1 (MAPK3), c-Raf-1, HP1 alpha, SCRIB, ERK2 (MAPK1), PRKAR1A, Neurofibromin, CoREST, ERP5
407	mRNA metabolic process	831	0.00466578	0.0495955	0.00466578	0.0495955	8	TAB182, HSPC148, Gemin5, Pinin, eIF4G1, TRIP2, ZCCHC6, hnRNP U	0.225229	0.388269	5	Gemin5, Symplekin, HSF1, CBP80, hnRNP U	0.0115179	0.100095	10	YB-1, RPL34, Symplekin, SF4, PRCC, TRAP150, RAVER1, SON, SRPK2, SFRS2 (SC-35)
408	animal organ morphogenesis	1413	0.00469742	0.0497272	0.00469742	0.0497272	11	ERK2 (MAPK1), PRKAR1A, BAZ1B, MEF2D, Myosin Va, STIM1, ERK1 (MAPK3), BAF250A, TRIP11, p120-catenin, TRIP2	0.187235	0.354543	8	SCRIB, ERK2 (MAPK1), SLC4A7, PRKAR1A, MEF2D, ERK1 (MAPK3), TRIP11, AF-6	0.0151338	0.11442	14	EVL, MEF2D, ERK1 (MAPK3), TRIP11, Menin, p120-catenin, EBP50, SCRIB, ERK2 (MAPK1), SLC4A7, PRKAR1A, Neurofibromin, STIM1, Asxl2
409	positive regulation of apoptotic process	971	0.00472082	0.0631992	0.192698	0.311612	5	BIN1 (Amphiphysin II), HDAC6, BETA-PIX, FBXW7, CaMK II beta	0.0362414	0.17042	8	SCRIB, BIN1 (Amphiphysin II), HSF1, HDAC6, PIG8, BETA-PIX, FBXW7, CaMK II beta	0.00472082	0.0631992	12	Amylin, BIN1 (Amphiphysin II), Menin, BETA-PIX, CaMK II beta, EBP50, SCRIB, DAP1, Neurofibromin, SRPK2, HDAC6, PIG8
410	STAT cascade	65	0.00473356	0.0631992	0.0180248	0.101949	2	ERK2 (MAPK1), ERK1 (MAPK3)	0.0268015	0.150679	2	ERK2 (MAPK1), ERK1 (MAPK3)	0.00473356	0.0631992	3	ERK1 (MAPK3), ERK2 (MAPK1), STAT5B
411	JAK-STAT cascade	65	0.00473356	0.0631992	0.0180248	0.101949	2	ERK2 (MAPK1), ERK1 (MAPK3)	0.0268015	0.150679	2	ERK2 (MAPK1), ERK1 (MAPK3)	0.00473356	0.0631992	3	ERK1 (MAPK3), ERK2 (MAPK1), STAT5B
412	actomyosin structure organization	173	0.00476931	0.0698152	0.103914	0.227273	2	PRKAR1A, JAM1	0.00476931	0.0698152	4	PRKAR1A, JAM1, 4.1N, DAL1	0.0615796	0.227658	3	Myosin XVIIIA, PRKAR1A, JAM1
413	positive regulation of cellular metabolic process	4236	0.00480664	0.0502654	0.00480664	0.0502654	23	IRS-2, ERK2 (MAPK1), TAB182, TORC2, HGK(MAP4K4), PRKAR1A, BAZ1B, MEF2D, ERK1 (MAPK3), SPAG9, BAF250A, c-Raf-1, eIF4G1, HDAC6, eEF2, p120-catenin, TRIP2, FXR2, FBXW7, hnRNP U, PC4, SASH1, Raptor	0.209043	0.374831	20	IRS-2, SCRIB, ERK2 (MAPK1), PRKAR1A, MEF2D, Symplekin, ERK1 (MAPK3), TNRC15, HSF1, BIG1, HDAC6, RERE, CBP80, FBXW7, hnRNP U, PC4, SASH1, Girdin, Raptor, DOT1	0.02649	0.151672	31	YB-1, Amylin, GPSM1, MEF2D, Symplekin, ERK1 (MAPK3), Chromogranin A, TNRC15, c-Raf-1, Menin, MARK2, p120-catenin, RNF187, TRAP150, Raptor, IRS-2, SCRIB, TAB3, ERK2 (MAPK1), LARP1, DAP1, PRKAR1A, MLCP (reg), Neurofibromin, BIG1, HDAC6, Asxl2, STAT5B, PC4, SASH1, Girdin
414	regulation of programmed cell death	2357	0.00484362	0.0631992	0.121707	0.247502	11	IRS-2, BIN1 (Amphiphysin II), HGK(MAP4K4), c-Raf-1, HDAC6, TRIP2, DOCK8, BETA-PIX, FBXW7, CaMK II beta, ELKS	0.0397365	0.176297	15	IRS-2, SCRIB, Cortactin, BIN1 (Amphiphysin II), NDRG1, Calpastatin, CGI-55, CPEB4, HSF1, HDAC6, PIG8, BETA-PIX, FBXW7, CaMK II beta, ELKS	0.00484362	0.0631992	22	YB-1, Amylin, Myosin XVIIIA, BIN1 (Amphiphysin II), c-Raf-1, CGI-55, Menin, BETA-PIX, CaMK II beta, EBP50, IRS-2, SCRIB, DAP1, Neurofibromin, SON, Secretogranin II, Calpastatin, SRPK2, HDAC6, PIG8, STAT5B, ELKS
415	negative regulation of intracellular protein transport	66	0.00494037	0.0631992	1	1	0		0.22802	0.390483	1	PIG8	0.00494037	0.0631992	3	Neurofibromin, Dematin, PIG8
416	regulation of telomerase activity	66	0.00494037	0.0631992	0.0185505	0.102273	2	ERK2 (MAPK1), ERK1 (MAPK3)	0.0275699	0.153291	2	ERK2 (MAPK1), ERK1 (MAPK3)	0.00494037	0.0631992	3	ERK1 (MAPK3), Menin, ERK2 (MAPK1)
417	regulation of mRNA stability	211	0.00496615	0.0631992	0.029309	0.125965	3	eIF4G1, FXR2, hnRNP U	0.00949717	0.0972615	4	CRHSP-24, TNRC15, CGI-55, hnRNP U	0.00496615	0.0631992	5	YB-1, TNRC15, CGI-55, TRAP150, LARP1
418	positive regulation of programmed cell death	978	0.00499373	0.0631992	0.196545	0.314546	5	BIN1 (Amphiphysin II), HDAC6, BETA-PIX, FBXW7, CaMK II beta	0.0375617	0.171878	8	SCRIB, BIN1 (Amphiphysin II), HSF1, HDAC6, PIG8, BETA-PIX, FBXW7, CaMK II beta	0.00499373	0.0631992	12	Amylin, BIN1 (Amphiphysin II), Menin, BETA-PIX, CaMK II beta, EBP50, SCRIB, DAP1, Neurofibromin, SRPK2, HDAC6, PIG8
419	regulation of telomere maintenance	109	0.00500658	0.051728	0.00500658	0.051728	3	ERK2 (MAPK1), ERK1 (MAPK3), hnRNP U	0.00900249	0.094435	3	ERK2 (MAPK1), ERK1 (MAPK3), hnRNP U	0.110306	0.295765	2	ERK1 (MAPK3), ERK2 (MAPK1)
420	RNA localization	282	0.00502495	0.0731441	0.223941	0.34075	2	RanBP1, hnRNP U	0.00502495	0.0731441	5	RanBP1, Symplekin, HSF1, CBP80, hnRNP U	0.431919	0.558974	2	Symplekin, SFRS2 (SC-35)
421	positive regulation of developmental process	2073	0.00505502	0.0518139	0.00505502	0.0518139	14	RanBP1, Intersectin 2, BIN1 (Amphiphysin II), STIM1, SPAG9, SYNJ1, eIF4G1, CLASP1, HDAC6, TRIP2, BETA-PIX, hnRNP U, CaMK II beta, SASH1	0.290534	0.443068	10	RanBP1, TAPT1, Intersectin 2, BIN1 (Amphiphysin II), HSF1, HDAC6, BETA-PIX, CaMK II beta, hnRNP U, SASH1	0.0212872	0.136836	18	NUMA1, Intersectin 2, BIN1 (Amphiphysin II), Drebrin, Menin, MARK2, BETA-PIX, CaMK II beta, TAPT1, Neurofibromin, STIM1, CoREST, Dematin, SYNJ1, HDAC6, Asxl2, STAT5B, SASH1
422	positive regulation of cell projection organization	620	0.00514366	0.0631992	0.0464586	0.15171	5	RanBP1, Intersectin 2, HDAC6, BETA-PIX, CaMK II beta	0.0108591	0.101864	7	RanBP1, TAPT1, Intersectin 2, HDAC6, BETA-PIX, CaMK II beta, Girdin	0.00514366	0.0631992	9	Intersectin 2, Drebrin, MARK2, BETA-PIX, CaMK II beta, TAPT1, Neurofibromin, HDAC6, Girdin
423	positive regulation of mRNA metabolic process	89	0.00515014	0.0741335	1	1	0		0.00515014	0.0741335	3	TNRC15, HSF1, CBP80	0.0783615	0.25436	2	TNRC15, TRAP150
424	regulation of microtubule polymerization	67	0.00515256	0.0631992	0.0190826	0.102688	2	Stathmin, CLASP1	0.231046	0.393066	1	Stathmin	0.00515256	0.0631992	3	NUMA1, Stathmin, SLAIN2
425	trachea development	34	0.00517746	0.0527183	0.00517746	0.0527183	2	ERK2 (MAPK1), ERK1 (MAPK3)	0.0078156	0.085806	2	ERK2 (MAPK1), ERK1 (MAPK3)	0.0134847	0.110525	2	ERK1 (MAPK3), ERK2 (MAPK1)
426	viral process	1033	0.00518407	0.0527183	0.00518407	0.0527183	9	RanBP1, HP1 alpha, ERK2 (MAPK1), TORC2, BIN1 (Amphiphysin II), ERK1 (MAPK3), JAM1, eIF4G1, FBXW7	0.0196503	0.128896	9	RanBP1, HP1 alpha, SCRIB, ERK2 (MAPK1), BIN1 (Amphiphysin II), UBR4, ERK1 (MAPK3), JAM1, FBXW7	0.08966	0.267798	9	RPL34, BIN1 (Amphiphysin II), ERK1 (MAPK3), HP1 alpha, SCRIB, ERK2 (MAPK1), UBR4, CoREST, JAM1
427	positive regulation of signal transduction	2223	0.00518589	0.0631992	0.0213334	0.109058	13	IRS-2, Intersectin 2, ERK2 (MAPK1), HGK(MAP4K4), ERK1 (MAPK3), SPAG9, c-Raf-1, HDAC6, TRIP2, FBXW7, CaMK II beta, SASH1, Raptor	0.1571	0.327471	12	IRS-2, Intersectin 2, ERK2 (MAPK1), ERK1 (MAPK3), HSF1, BIG1, HDAC6, PIG8, FBXW7, CaMK II beta, SASH1, Raptor	0.00518589	0.0631992	21	NUMA1, Intersectin 2, Amylin, ERK1 (MAPK3), Chromogranin A, c-Raf-1, Drebrin, Menin, CaMK II beta, Raptor, EBP50, IRS-2, TAB3, ERK2 (MAPK1), Neurofibromin, Dematin, BIG1, HDAC6, PIG8, Asxl2, SASH1
428	positive regulation of myosin-light-chain-phosphatase activity	1	0.00519707	0.0631992	1	1	0		1	1	0		0.00519707	0.0631992	1	MLCP (reg)
429	positive regulation of mitotic spindle elongation	1	0.00519707	0.0631992	1	1	0		1	1	0		0.00519707	0.0631992	1	NUMA1
430	positive regulation of protein localization to spindle pole body	1	0.00519707	0.0631992	1	1	0		1	1	0		0.00519707	0.0631992	1	NUMA1
431	positive regulation of opsonization	1	0.00519707	0.0631992	1	1	0		1	1	0		0.00519707	0.0631992	1	Myosin XVIIIA
432	regulation of spindle elongation	1	0.00519707	0.0631992	1	1	0		1	1	0		0.00519707	0.0631992	1	NUMA1
433	regulation of protein localization to spindle pole body	1	0.00519707	0.0631992	1	1	0		1	1	0		0.00519707	0.0631992	1	NUMA1
434	renal phosphate ion absorption	1	0.00519707	0.0631992	1	1	0		1	1	0		0.00519707	0.0631992	1	EBP50
435	negative regulation of actin-dependent ATPase activity	1	0.00519707	0.0631992	1	1	0		1	1	0		0.00519707	0.0631992	1	Drebrin
436	regulation of actin-dependent ATPase activity	1	0.00519707	0.0631992	1	1	0		1	1	0		0.00519707	0.0631992	1	Drebrin
437	regulation of mitotic spindle elongation	1	0.00519707	0.0631992	1	1	0		1	1	0		0.00519707	0.0631992	1	NUMA1
438	anastral spindle assembly	1	0.00519707	0.0631992	1	1	0		1	1	0		0.00519707	0.0631992	1	NUMA1
439	adenylate cyclase-activating adrenergic receptor signaling pathway involved in cardiac muscle relaxation	1	0.00519707	0.0631992	1	1	0		1	1	0		0.00519707	0.0631992	1	Chromogranin A
440	negative regulation of muscle filament sliding	1	0.00519707	0.0631992	1	1	0		1	1	0		0.00519707	0.0631992	1	Drebrin
441	positive regulation of mitotic spindle organization	1	0.00519707	0.0631992	1	1	0		1	1	0		0.00519707	0.0631992	1	NUMA1
442	positive regulation of nervous system development	849	0.00529725	0.052964	0.00529725	0.052964	8	RanBP1, Intersectin 2, BIN1 (Amphiphysin II), SPAG9, SYNJ1, eIF4G1, HDAC6, CaMK II beta	0.238163	0.398373	5	RanBP1, Intersectin 2, BIN1 (Amphiphysin II), HDAC6, CaMK II beta	0.0753718	0.248081	8	Intersectin 2, BIN1 (Amphiphysin II), Drebrin, MARK2, CaMK II beta, Neurofibromin, SYNJ1, HDAC6
443	response to growth factor	849	0.00529725	0.052964	0.00529725	0.052964	8	ERK2 (MAPK1), ERK1 (MAPK3), JAM1, c-Raf-1, Spinophilin, HDAC6, eEF2, TRIP2	0.115201	0.284816	6	Rap1GAP1, ERK2 (MAPK1), ERK1 (MAPK3), JAM1, HDAC6, CBP80	0.0331939	0.172044	9	ERK1 (MAPK3), c-Raf-1, Drebrin, Menin, ERK2 (MAPK1), Neurofibromin, JAM1, HDAC6, STAT5B
444	positive regulation of cellular amide metabolic process	221	0.00531075	0.052964	0.00531075	0.052964	4	ERK2 (MAPK1), ERK1 (MAPK3), eEF2, FXR2	0.213932	0.378361	2	ERK2 (MAPK1), ERK1 (MAPK3)	0.108257	0.292008	3	ERK1 (MAPK3), ERK2 (MAPK1), LARP1
445	positive regulation of cilium assembly	28	0.00534675	0.0752903	1	1	0		0.00534675	0.0752903	2	TAPT1, Girdin	0.00927185	0.0930808	2	TAPT1, Girdin
446	regulation of MAP kinase activity	507	0.0053645	0.0531925	0.0053645	0.0531925	6	ERK2 (MAPK1), HGK(MAP4K4), ERK1 (MAPK3), SPAG9, c-Raf-1, SASH1	0.318219	0.466349	3	ERK2 (MAPK1), ERK1 (MAPK3), SASH1	0.0492755	0.205195	6	ERK1 (MAPK3), c-Raf-1, TAB3, ERK2 (MAPK1), Neurofibromin, SASH1
447	cytoskeleton-dependent intracellular transport	222	0.00539545	0.0531925	0.00539545	0.0531925	4	Myosin Va, TRIP11, HDAC6, FXR2	0.0112844	0.101864	4	TRIP11, Azi1, HDAC6, Girdin	0.028822	0.161549	4	TRIP11, Azi1, HDAC6, Girdin
448	stress-activated protein kinase signaling cascade	222	0.00539545	0.0531925	0.00539545	0.0531925	4	ERK2 (MAPK1), HGK(MAP4K4), ERK1 (MAPK3), SPAG9	0.215364	0.379592	2	ERK2 (MAPK1), ERK1 (MAPK3)	0.109345	0.293935	3	ERK1 (MAPK3), TAB3, ERK2 (MAPK1)
449	positive regulation of protein metabolic process	2319	0.00547441	0.0536175	0.00547441	0.0536175	15	ERK2 (MAPK1), TAB182, HGK(MAP4K4), PRKAR1A, ERK1 (MAPK3), SPAG9, c-Raf-1, eIF4G1, HDAC6, eEF2, p120-catenin, FXR2, FBXW7, SASH1, Raptor	0.19284	0.360236	12	SEC22B, ERK2 (MAPK1), PRKAR1A, Symplekin, ERK1 (MAPK3), HSF1, BIG1, HDAC6, FBXW7, SASH1, Girdin, Raptor	0.00830861	0.0881435	21	SEC22B, Amylin, Symplekin, ERK1 (MAPK3), c-Raf-1, Menin, MARK2, p120-catenin, Raptor, TAB3, ERK2 (MAPK1), LARP1, DAP1, PRKAR1A, MLCP (reg), BIG1, HDAC6, Asxl2, STAT5B, SASH1, Girdin
450	protein-DNA complex disassembly	35	0.00548007	0.0536175	0.00548007	0.0536175	2	BAZ1B, BAF250A	1	1	0		1	1	0
451	cell junction organization	289	0.0055658	0.077871	0.0636536	0.177365	3	JAM1, p120-catenin, BETA-PIX	0.0055658	0.077871	5	Cortactin, JAM1, AF-6, BETA-PIX, DAL1	0.0642562	0.233746	4	VMP1, p120-catenin, BETA-PIX, JAM1
452	positive regulation of dendrite morphogenesis	69	0.00559321	0.0672033	0.0201661	0.105657	2	HDAC6, CaMK II beta	0.0299276	0.159291	2	HDAC6, CaMK II beta	0.00559321	0.0672033	3	Drebrin, CaMK II beta, HDAC6
453	cellular response to amino acid starvation	69	0.00559321	0.0672033	0.0201661	0.105657	2	ERK2 (MAPK1), ERK1 (MAPK3)	0.0299276	0.159291	2	ERK2 (MAPK1), ERK1 (MAPK3)	0.00559321	0.0672033	3	ERK1 (MAPK3), ERK2 (MAPK1), DAP1
454	positive regulation of metabolic process	4553	0.0056773	0.0553376	0.0056773	0.0553376	24	IRS-2, AMPK beta1, ERK2 (MAPK1), TAB182, TORC2, HGK(MAP4K4), PRKAR1A, BAZ1B, MEF2D, ERK1 (MAPK3), SPAG9, BAF250A, c-Raf-1, eIF4G1, HDAC6, eEF2, p120-catenin, TRIP2, FXR2, FBXW7, hnRNP U, PC4, SASH1, Raptor	0.109411	0.280063	23	SEC22B, IRS-2, SCRIB, AMPK beta1, ERK2 (MAPK1), PRKAR1A, MEF2D, Symplekin, ERK1 (MAPK3), TNRC15, HSF1, PAF49, BIG1, HDAC6, RERE, CBP80, FBXW7, hnRNP U, PC4, SASH1, Girdin, Raptor, DOT1	0.00859477	0.0900913	35	SEC22B, YB-1, Amylin, AMPK beta1, GPSM1, MEF2D, Symplekin, ERK1 (MAPK3), Chromogranin A, TNRC15, c-Raf-1, PAF49, Menin, MARK2, p120-catenin, RNF187, TRAP150, Raptor, IRS-2, SCRIB, TAB3, ERK2 (MAPK1), LARP1, DAP1, PRKAR1A, MLCP (reg), Neurofibromin, SRPK2, BIG1, HDAC6, Asxl2, STAT5B, PC4, SASH1, Girdin
455	protein-containing complex localization	310	0.00569693	0.0679348	0.256642	0.371793	2	TRIP11, SYNJ1	0.00743413	0.085806	5	SCRIB, Symplekin, TRIP11, Azi1, CBP80	0.00569693	0.0679348	6	Symplekin, TRIP11, SCRIB, SYNJ1, Azi1, SFRS2 (SC-35)
456	barbed-end actin filament capping	22	0.00578237	0.0686955	1	1	0		1	1	0		0.00578237	0.0686955	2	EVL, Beta adducin
457	positive regulation of protein autophosphorylation	36	0.00579061	0.0562006	0.00579061	0.0562006	2	TAB182, p120-catenin	1	1	0		0.171153	0.358111	1	p120-catenin
458	regulation of synaptic plasticity	312	0.00587378	0.069521	0.0762199	0.192627	3	ERK2 (MAPK1), VGF, CaMK II beta	0.123269	0.293288	3	ERK2 (MAPK1), CaMK II beta, Synapsin I	0.00587378	0.069521	6	Drebrin, CaMK II beta, ERK2 (MAPK1), Neurofibromin, VGF, Synapsin I
459	regulation of cellular protein metabolic process	3541	0.00589259	0.0562006	0.00589259	0.0562006	20	ERK2 (MAPK1), TAB182, Myopodin, BIN1 (Amphiphysin II), Gemin5, HGK(MAP4K4), PRKAR1A, ERK1 (MAPK3), SPAG9, c-Raf-1, ANKS1, eIF4G1, Spinophilin, HDAC6, eEF2, p120-catenin, FXR2, FBXW7, SASH1, Raptor	0.0907088	0.254777	19	ERK2 (MAPK1), BIN1 (Amphiphysin II), Gemin5, PRKAR1A, Symplekin, ERK1 (MAPK3), Calpastatin, TNRC15, CPEB4, HSF1, BIG1, SRP14, HDAC6, p47, CBP80, FBXW7, SASH1, Girdin, Raptor	0.0407536	0.187572	26	Amylin, BIN1 (Amphiphysin II), Symplekin, ERK1 (MAPK3), TNRC15, c-Raf-1, Menin, MARK2, SRP14, p120-catenin, Raptor, EBP50, TAB3, ERK2 (MAPK1), LARP1, DAP1, PRKAR1A, MLCP (reg), Neurofibromin, Calpastatin, Dematin, BIG1, HDAC6, Asxl2, SASH1, Girdin
460	protein localization to organelle	849	0.00597831	0.0808928	0.130679	0.256244	5	RanBP1, TRS85 homolog, TRIP11, Spinophilin, hnRNP U	0.00597831	0.0808928	9	RanBP1, TAPT1, SCRIB, TRS85 homolog, TRIP11, Azi1, SRP14, RERE, hnRNP U	0.0331939	0.172044	9	YB-1, RPL34, TRIP11, SRP14, SLAP-130(ADAP), TAPT1, SCRIB, TRS85 homolog, Azi1
461	neuromuscular process controlling balance	94	0.00599437	0.0808928	0.0357262	0.136712	2	Myosin Va, CaMK II beta	0.00599437	0.0808928	3	TNRC15, PIG8, CaMK II beta	0.0130313	0.108492	3	TNRC15, CaMK II beta, PIG8
462	negative regulation of insulin secretion	94	0.00599437	0.0808928	0.0357262	0.136712	2	HGK(MAP4K4), Raptor	0.00599437	0.0808928	3	PDE1C, SYTL4, Raptor	0.0860392	0.263687	2	SYTL4, Raptor
463	positive regulation of nitrogen compound metabolic process	4055	0.0060273	0.0562006	0.0060273	0.0562006	22	ERK2 (MAPK1), TAB182, TORC2, HGK(MAP4K4), PRKAR1A, BAZ1B, MEF2D, ERK1 (MAPK3), SPAG9, BAF250A, c-Raf-1, eIF4G1, HDAC6, eEF2, p120-catenin, TRIP2, FXR2, FBXW7, hnRNP U, PC4, SASH1, Raptor	0.227757	0.390483	19	SEC22B, ERK2 (MAPK1), PRKAR1A, MEF2D, Symplekin, ERK1 (MAPK3), TNRC15, HSF1, BIG1, HDAC6, RERE, CBP80, FBXW7, hnRNP U, PC4, SASH1, Girdin, Raptor, DOT1	0.0416997	0.190319	29	SEC22B, YB-1, Amylin, MEF2D, Symplekin, ERK1 (MAPK3), Chromogranin A, TNRC15, c-Raf-1, Menin, MARK2, p120-catenin, RNF187, TRAP150, Raptor, TAB3, ERK2 (MAPK1), LARP1, DAP1, PRKAR1A, MLCP (reg), Neurofibromin, BIG1, HDAC6, Asxl2, STAT5B, PC4, SASH1, Girdin
464	hair cell differentiation	71	0.00605583	0.0706217	1	1	0		0.0315426	0.16088	2	SCRIB, SLC4A7	0.00605583	0.0706217	3	EBP50, SCRIB, SLC4A7
465	response to growth hormone	71	0.00605583	0.0706217	0.0212747	0.109058	2	ERK2 (MAPK1), ERK1 (MAPK3)	0.0315426	0.16088	2	ERK2 (MAPK1), ERK1 (MAPK3)	0.00605583	0.0706217	3	ERK1 (MAPK3), ERK2 (MAPK1), STAT5B
466	establishment or maintenance of bipolar cell polarity	71	0.00605583	0.0706217	1	1	0		0.24303	0.401589	1	SCRIB	0.00605583	0.0706217	3	MARK2, EBP50, SCRIB
467	establishment or maintenance of apical/basal cell polarity	71	0.00605583	0.0706217	1	1	0		0.24303	0.401589	1	SCRIB	0.00605583	0.0706217	3	MARK2, EBP50, SCRIB
468	positive regulation of macromolecule biosynthetic process	2347	0.00611021	0.0562006	0.00611021	0.0562006	15	IRS-2, ERK2 (MAPK1), TORC2, BAZ1B, MEF2D, ERK1 (MAPK3), BAF250A, c-Raf-1, HDAC6, eEF2, TRIP2, FXR2, hnRNP U, PC4, Raptor	0.203944	0.369265	12	IRS-2, ERK2 (MAPK1), MEF2D, ERK1 (MAPK3), HSF1, BIG1, HDAC6, RERE, hnRNP U, PC4, Raptor, DOT1	0.100475	0.283043	17	YB-1, MEF2D, ERK1 (MAPK3), c-Raf-1, Menin, RNF187, TRAP150, Raptor, IRS-2, ERK2 (MAPK1), LARP1, MLCP (reg), BIG1, HDAC6, Asxl2, STAT5B, PC4
469	platelet activation	222	0.00613632	0.0712981	0.0333376	0.132523	3	ERK2 (MAPK1), ERK1 (MAPK3), c-Raf-1	0.215364	0.379592	2	ERK2 (MAPK1), ERK1 (MAPK3)	0.00613632	0.0712981	5	EVL, ERK1 (MAPK3), c-Raf-1, ERK2 (MAPK1), ERP5
470	positive regulation of organelle assembly	95	0.00617253	0.0828654	1	1	0		0.00617253	0.0828654	3	TAPT1, DDEF1, Girdin	0.0134061	0.110525	3	NUMA1, TAPT1, Girdin
471	regulation of hormone levels	873	0.00623908	0.0562006	0.00623908	0.0562006	8	IRS-2, HGK(MAP4K4), VGF, Myosin Va, c-Raf-1, TRIP2, BETA-PIX, Raptor	0.255725	0.412642	5	IRS-2, PDE1C, SYTL4, BETA-PIX, Raptor	0.169668	0.357838	7	c-Raf-1, SYTL4, BETA-PIX, Raptor, IRS-2, VGF, STAT5B
472	regulation of RNA stability	223	0.0062515	0.0723714	0.0337174	0.132523	3	eIF4G1, FXR2, hnRNP U	0.0114569	0.101864	4	CRHSP-24, TNRC15, CGI-55, hnRNP U	0.0062515	0.0723714	5	YB-1, TNRC15, CGI-55, TRAP150, LARP1
473	negative regulation of RNA catabolic process	72	0.00629546	0.0725383	0.204039	0.322147	1	hnRNP U	0.245997	0.405457	1	hnRNP U	0.00629546	0.0725383	3	YB-1, TRAP150, LARP1
474	Hsp90 deacetylation	2	0.00630979	0.0562006	0.00630979	0.0562006	1	HDAC6	0.00780129	0.085806	1	HDAC6	0.0103674	0.0930808	1	HDAC6
475	cellular response to leptomycin B	2	0.00630979	0.0562006	0.00630979	0.0562006	1	RanBP1	0.00780129	0.085806	1	RanBP1	1	1	0
476	regulation of apolipoprotein binding	2	0.00630979	0.0562006	0.00630979	0.0562006	1	ERK1 (MAPK3)	0.00780129	0.085806	1	ERK1 (MAPK3)	0.0103674	0.0930808	1	ERK1 (MAPK3)
477	positive regulation of eukaryotic translation initiation factor 4F complex assembly	2	0.00630979	0.0562006	0.00630979	0.0562006	1	eIF4G1	1	1	0		1	1	0
478	positive regulation of growth of symbiont in host	2	0.00630979	0.0562006	0.00630979	0.0562006	1	OSBP1	0.00780129	0.085806	1	OSBP1	0.0103674	0.0930808	1	OSBP1
479	positive regulation of growth of symbiont involved in interaction with host	2	0.00630979	0.0562006	0.00630979	0.0562006	1	OSBP1	0.00780129	0.085806	1	OSBP1	0.0103674	0.0930808	1	OSBP1
480	negative regulation of aspartic-type endopeptidase activity involved in amyloid precursor protein catabolic process	2	0.00630979	0.0562006	0.00630979	0.0562006	1	BIN1 (Amphiphysin II)	0.00780129	0.085806	1	BIN1 (Amphiphysin II)	0.0103674	0.0930808	1	BIN1 (Amphiphysin II)
481	regulation of eukaryotic translation initiation factor 4F complex assembly	2	0.00630979	0.0562006	0.00630979	0.0562006	1	eIF4G1	1	1	0		1	1	0
482	response to leptomycin B	2	0.00630979	0.0562006	0.00630979	0.0562006	1	RanBP1	0.00780129	0.085806	1	RanBP1	1	1	0
483	regulation of mRNA cap binding	2	0.00630979	0.0562006	0.00630979	0.0562006	1	eIF4G1	1	1	0		1	1	0
484	regulation of attachment of mitotic spindle microtubules to kinetochore	2	0.00630979	0.0562006	0.00630979	0.0562006	1	hnRNP U	0.00780129	0.085806	1	hnRNP U	1	1	0
485	positive regulation of establishment of T cell polarity	2	0.00630979	0.0562006	0.00630979	0.0562006	1	DOCK8	1	1	0		1	1	0
486	ARF protein signal transduction	2	0.00630979	0.0562006	0.00630979	0.0562006	1	Myosin IXb	1	1	0		1	1	0
487	positive regulation of attachment of mitotic spindle microtubules to kinetochore	2	0.00630979	0.0562006	0.00630979	0.0562006	1	hnRNP U	0.00780129	0.085806	1	hnRNP U	1	1	0
488	positive regulation of mRNA cap binding	2	0.00630979	0.0562006	0.00630979	0.0562006	1	eIF4G1	1	1	0		1	1	0
489	negative regulation of apolipoprotein binding	2	0.00630979	0.0562006	0.00630979	0.0562006	1	ERK1 (MAPK3)	0.00780129	0.085806	1	ERK1 (MAPK3)	0.0103674	0.0930808	1	ERK1 (MAPK3)
490	protein arginylation	2	0.00630979	0.0562006	0.00630979	0.0562006	1	ATE1	0.00780129	0.085806	1	ATE1	0.0103674	0.0930808	1	ATE1
491	inhibitory G-protein coupled receptor phosphorylation	2	0.00630979	0.0562006	0.00630979	0.0562006	1	CaMK II beta	0.00780129	0.085806	1	CaMK II beta	0.0103674	0.0930808	1	CaMK II beta
492	positive regulation of endosome organization	2	0.00630979	0.0562006	0.00630979	0.0562006	1	SYNJ1	1	1	0		0.0103674	0.0930808	1	SYNJ1
493	negative regulation of actin filament bundle assembly	38	0.00643532	0.0569261	0.00643532	0.0569261	2	Stathmin, CLASP1	0.13836	0.308511	1	Stathmin	0.0166717	0.119644	2	Stathmin, Drebrin
494	animal organ development	4865	0.00648393	0.0571604	0.00648393	0.0571604	25	IRS-2, ERK2 (MAPK1), Stathmin, ALPK3, PRKAR1A, BAZ1B, VGF, MEF2D, Myosin Va, STIM1, ERK1 (MAPK3), PMCA1, BAF250A, TRIP11, c-Raf-1, SYNJ1, GAB2, eIF4G1, Spinophilin, eEF2, p120-catenin, TRIP2, BETA-PIX, FBXW7, hnRNP U	0.34317	0.484817	21	IRS-2, TAPT1, SCRIB, Cortactin, ERK2 (MAPK1), Stathmin, SLC4A7, PRKAR1A, MEF2D, ERK1 (MAPK3), Calpastatin, TNRC15, TRIP11, HSF1, AF-6, PGM3, BETA-PIX, RERE, FBXW7, hnRNP U, AMP deaminase 2	0.0366915	0.178505	34	NUMA1, Amylin, Stathmin, EVL, MEF2D, ERK1 (MAPK3), TNRC15, TRIP11, c-Raf-1, Drebrin, Menin, p120-catenin, BETA-PIX, AMP deaminase 2, EBP50, IRS-2, TAPT1, SCRIB, Beta adducin, ERK2 (MAPK1), SLC4A7, PRKAR1A, Neurofibromin, VGF, STIM1, CoREST, eIF2S2, Calpastatin, Dematin, SYNJ1, Asxl2, PGM3, STAT5B, Smchd1
495	regulation of cell death	2568	0.00650126	0.0744477	0.107629	0.231561	12	IRS-2, BIN1 (Amphiphysin II), HGK(MAP4K4), c-Raf-1, eIF4G1, HDAC6, TRIP2, DOCK8, BETA-PIX, FBXW7, CaMK II beta, ELKS	0.0732343	0.235599	15	IRS-2, SCRIB, Cortactin, BIN1 (Amphiphysin II), NDRG1, Calpastatin, CGI-55, CPEB4, HSF1, HDAC6, PIG8, BETA-PIX, FBXW7, CaMK II beta, ELKS	0.00650126	0.0744477	23	YB-1, Amylin, Myosin XVIIIA, BIN1 (Amphiphysin II), Chromogranin A, c-Raf-1, CGI-55, Menin, BETA-PIX, CaMK II beta, EBP50, IRS-2, SCRIB, DAP1, Neurofibromin, SON, Secretogranin II, Calpastatin, SRPK2, HDAC6, PIG8, STAT5B, ELKS
496	cytoplasmic microtubule organization	74	0.00679153	0.0774919	0.209076	0.326903	1	CLASP1	0.251897	0.410481	1	Girdin	0.00679153	0.0774919	3	NUMA1, SLAIN2, Girdin
497	cellular response to peptide hormone stimulus	533	0.00680182	0.0595563	0.00680182	0.0595563	6	DENND4C, IRS-2, ERK2 (MAPK1), PRKAR1A, Myosin Va, ERK1 (MAPK3)	0.018215	0.127514	6	DENND4C, IRS-2, ERK2 (MAPK1), PRKAR1A, ERK1 (MAPK3), HSF1	0.0214873	0.137692	7	ERK1 (MAPK3), Menin, DENND4C, IRS-2, ERK2 (MAPK1), PRKAR1A, STAT5B
498	regulation of epidermal growth factor receptor signaling pathway	122	0.00683826	0.059673	0.00683826	0.059673	3	EPS15R, BETA-PIX, FBXW7	0.0122097	0.104126	3	EPS15R, BETA-PIX, FBXW7	0.471285	0.587855	1	BETA-PIX
499	auditory receptor cell stereocilium organization	24	0.00686216	0.0780171	1	1	0		0.0897405	0.252737	1	SCRIB	0.00686216	0.0780171	2	EBP50, SCRIB
500	regulation of cilium assembly	99	0.00691672	0.085806	1	1	0		0.00691672	0.085806	3	TAPT1, MAP4, Girdin	0.0149666	0.11442	3	MAP4, TAPT1, Girdin
501	synaptic vesicle recycling	75	0.00704804	0.0792294	0.211583	0.329427	1	SYNJ1	0.25483	0.412407	1	SCRIB	0.00704804	0.0792294	3	SCRIB, FAM148C, SYNJ1
502	positive regulation of protein complex assembly	381	0.00716134	0.061913	0.00716134	0.061913	5	WIRE, eIF4G1, CLASP1, HDAC6, PC4	0.0169259	0.123884	5	Cortactin, WIRE, DDEF1, HDAC6, PC4	0.0489875	0.204998	5	NUMA1, EVL, SLAIN2, HDAC6, PC4
503	positive regulation of mitotic cell cycle	241	0.00718059	0.061913	0.00718059	0.061913	4	RanBP1, eIF4G1, hnRNP U, Raptor	0.014856	0.118442	4	RanBP1, HSF1, hnRNP U, Raptor	0.130799	0.314102	3	NUMA1, Raptor, STAT5B
504	interspecies interaction between organisms	1290	0.00723776	0.061913	0.00723776	0.061913	10	RanBP1, HP1 alpha, ERK2 (MAPK1), TORC2, BIN1 (Amphiphysin II), ERK1 (MAPK3), JAM1, eIF4G1, p120-catenin, FBXW7	0.0650234	0.221387	9	RanBP1, HP1 alpha, SCRIB, ERK2 (MAPK1), BIN1 (Amphiphysin II), UBR4, ERK1 (MAPK3), JAM1, FBXW7	0.0727234	0.245926	11	RPL34, BIN1 (Amphiphysin II), ERK1 (MAPK3), Chromogranin A, p120-catenin, HP1 alpha, SCRIB, ERK2 (MAPK1), UBR4, CoREST, JAM1
505	cellular response to nutrient levels	382	0.00723876	0.061913	0.00723876	0.061913	5	ERK2 (MAPK1), ERK1 (MAPK3), PMCA1, eIF4G1, Raptor	0.0170988	0.124399	5	ERK2 (MAPK1), ERK1 (MAPK3), CPEB4, HSF1, Raptor	0.138284	0.322068	4	ERK1 (MAPK3), Raptor, ERK2 (MAPK1), DAP1
506	neural crest cell development	101	0.00730793	0.085806	0.0406999	0.144011	2	ERK2 (MAPK1), ERK1 (MAPK3)	0.00730793	0.085806	3	TAPT1, ERK2 (MAPK1), ERK1 (MAPK3)	0.0157838	0.115559	3	ERK1 (MAPK3), TAPT1, ERK2 (MAPK1)
507	positive regulation of cell communication	2445	0.00740831	0.0824532	0.0199859	0.10565	14	IRS-2, Intersectin 2, ERK2 (MAPK1), HGK(MAP4K4), ERK1 (MAPK3), SPAG9, c-Raf-1, HDAC6, TRIP2, BETA-PIX, FBXW7, CaMK II beta, SASH1, Raptor	0.156408	0.326553	13	IRS-2, Intersectin 2, ERK2 (MAPK1), ERK1 (MAPK3), HSF1, BIG1, HDAC6, PIG8, BETA-PIX, FBXW7, CaMK II beta, SASH1, Raptor	0.00740831	0.0824532	22	NUMA1, Intersectin 2, Amylin, ERK1 (MAPK3), Chromogranin A, c-Raf-1, Drebrin, Menin, BETA-PIX, CaMK II beta, Raptor, EBP50, IRS-2, TAB3, ERK2 (MAPK1), Neurofibromin, Dematin, BIG1, HDAC6, PIG8, Asxl2, SASH1
508	regulation of protein import into nucleus, translocation	41	0.00746063	0.0634852	0.00746063	0.0634852	2	ERK2 (MAPK1), TRIP2	0.148439	0.319705	1	ERK2 (MAPK1)	0.192501	0.378558	1	ERK2 (MAPK1)
509	positive regulation of nuclear division	126	0.00747174	0.0634852	0.00747174	0.0634852	3	RanBP1, hnRNP U, CaMK II beta	0.013312	0.111263	3	RanBP1, CaMK II beta, hnRNP U	0.139644	0.322068	2	NUMA1, CaMK II beta
510	adherens junction organization	102	0.00750836	0.085806	0.0414307	0.145798	2	p120-catenin, BETA-PIX	0.00750836	0.085806	3	Cortactin, AF-6, BETA-PIX	0.0987665	0.280142	2	p120-catenin, BETA-PIX
511	membrane organization	1210	0.00753884	0.085806	0.742809	0.761077	3	BIN1 (Amphiphysin II), SYNJ1, EPS15R	0.00753884	0.085806	11	SEC22B, SCRIB, Cortactin, BIN1 (Amphiphysin II), NDRG1, EPS15R, SYTL4, ARL6IP2, p47, DAL1, Girdin	0.050549	0.205195	11	SEC22B, Myosin XVIIIA, BIN1 (Amphiphysin II), TGOLN2, SYTL4, SCRIB, FAM148C, SYNJ1, ARL6IP2, Rabaptin-5, Girdin
512	positive regulation of catabolic process	579	0.00762717	0.085806	0.110836	0.235436	4	IRS-2, ERK1 (MAPK3), HDAC6, FBXW7	0.00762717	0.085806	7	SEC22B, IRS-2, ERK1 (MAPK3), TNRC15, HSF1, HDAC6, FBXW7	0.0317455	0.166993	7	SEC22B, GPSM1, ERK1 (MAPK3), TNRC15, IRS-2, LARP1, HDAC6
513	regulation of intracellular steroid hormone receptor signaling pathway	127	0.00763535	0.0646627	0.00763535	0.0646627	3	HDAC6, TRIP2, UBE1DC1	0.0883901	0.252737	2	HDAC6, UBE1DC1	0.141419	0.323886	2	UBE1DC1, HDAC6
514	fibroblast growth factor receptor signaling pathway	103	0.00771202	0.085806	0.0421665	0.147583	2	ERK2 (MAPK1), ERK1 (MAPK3)	0.00771202	0.085806	3	ERK2 (MAPK1), ERK1 (MAPK3), CBP80	0.100393	0.283043	2	ERK1 (MAPK3), ERK2 (MAPK1)
515	protein secretion	235	0.00775471	0.0854095	0.0384517	0.140482	3	VGF, Myosin Va, c-Raf-1	0.603366	0.682673	1	RAB37	0.00775471	0.0854095	5	c-Raf-1, RAB37, Secretogranin II, VGF, Dematin
516	regulation of actin filament polymerization	235	0.00775471	0.0854095	0.526395	0.582747	1	WIRE	0.0646705	0.220766	3	Cortactin, WIRE, BIG1	0.00775471	0.0854095	5	EVL, Drebrin, Beta adducin, Dematin, BIG1
517	hormone secretion	128	0.00780108	0.0656358	0.00780108	0.0656358	3	VGF, Myosin Va, c-Raf-1	1	1	0		0.1432	0.327255	2	c-Raf-1, VGF
518	modulation of signal transduction in other organism	2	0.00780129	0.085806	1	1	0		0.00780129	0.085806	1	SCRIB	0.0103674	0.0930808	1	SCRIB
519	evasion or tolerance by virus of host immune response	2	0.00780129	0.085806	1	1	0		0.00780129	0.085806	1	SCRIB	0.0103674	0.0930808	1	SCRIB
520	evasion or tolerance of immune response of other organism involved in symbiotic interaction	2	0.00780129	0.085806	1	1	0		0.00780129	0.085806	1	SCRIB	0.0103674	0.0930808	1	SCRIB
521	suppression by virus of host molecular function	2	0.00780129	0.085806	1	1	0		0.00780129	0.085806	1	SCRIB	0.0103674	0.0930808	1	SCRIB
522	evasion or tolerance of host defense response	2	0.00780129	0.085806	1	1	0		0.00780129	0.085806	1	SCRIB	0.0103674	0.0930808	1	SCRIB
523	modulation of signal transduction in other organism involved in symbiotic interaction	2	0.00780129	0.085806	1	1	0		0.00780129	0.085806	1	SCRIB	0.0103674	0.0930808	1	SCRIB
524	negative regulation by symbiont of host molecular function	2	0.00780129	0.085806	1	1	0		0.00780129	0.085806	1	SCRIB	0.0103674	0.0930808	1	SCRIB
525	modulation by symbiont of host molecular function	2	0.00780129	0.085806	1	1	0		0.00780129	0.085806	1	SCRIB	0.0103674	0.0930808	1	SCRIB
526	cellular response to diamide	2	0.00780129	0.085806	1	1	0		0.00780129	0.085806	1	HSF1	1	1	0
527	response to diamide	2	0.00780129	0.085806	1	1	0		0.00780129	0.085806	1	HSF1	1	1	0
528	protein localization to early endosome	2	0.00780129	0.085806	1	1	0		0.00780129	0.085806	1	SCRIB	0.0103674	0.0930808	1	SCRIB
529	evasion or tolerance of host immune response	2	0.00780129	0.085806	1	1	0		0.00780129	0.085806	1	SCRIB	0.0103674	0.0930808	1	SCRIB
530	modulation by virus of host molecular function	2	0.00780129	0.085806	1	1	0		0.00780129	0.085806	1	SCRIB	0.0103674	0.0930808	1	SCRIB
531	evasion or tolerance of defense response of other organism involved in symbiotic interaction	2	0.00780129	0.085806	1	1	0		0.00780129	0.085806	1	SCRIB	0.0103674	0.0930808	1	SCRIB
532	modulation by symbiont of host signal transduction pathway	2	0.00780129	0.085806	1	1	0		0.00780129	0.085806	1	SCRIB	0.0103674	0.0930808	1	SCRIB
533	regulation of actin filament depolymerization	78	0.00785179	0.0860158	1	1	0		1	1	0		0.00785179	0.0860158	3	EVL, Beta adducin, Dematin
534	actin filament organization	333	0.00798072	0.0865167	0.283594	0.395531	2	Spinophilin, CORO7	0.374626	0.514119	2	Cortactin, CORO7	0.00798072	0.0865167	6	EVL, CD2AP, Drebrin, CORO7, Beta adducin, Dematin
535	negative regulation of protein import	26	0.00802593	0.0865167	1	1	0		0.0968488	0.262143	1	PIG8	0.00802593	0.0865167	2	Neurofibromin, PIG8
536	negative regulation of protein import into nucleus	26	0.00802593	0.0865167	1	1	0		0.0968488	0.262143	1	PIG8	0.00802593	0.0865167	2	Neurofibromin, PIG8
537	regulation of mRNA catabolic process	237	0.00802766	0.0865167	0.0392721	0.142073	3	eIF4G1, FXR2, hnRNP U	0.0140516	0.114131	4	CRHSP-24, TNRC15, CGI-55, hnRNP U	0.00802766	0.0865167	5	YB-1, TNRC15, CGI-55, TRAP150, LARP1
538	positive regulation of autophagy	151	0.00804616	0.0865167	0.0826121	0.20188	2	ERK1 (MAPK3), HDAC6	0.117973	0.288638	2	ERK1 (MAPK3), HDAC6	0.00804616	0.0865167	4	GPSM1, ERK1 (MAPK3), LARP1, HDAC6
539	negative regulation of peptide hormone secretion	105	0.00812908	0.0888711	0.0436527	0.148167	2	HGK(MAP4K4), Raptor	0.00812908	0.0888711	3	PDE1C, SYTL4, Raptor	0.103669	0.286004	2	SYTL4, Raptor
540	positive regulation of cell differentiation	1523	0.00813252	0.0679816	0.00813252	0.0679816	11	RanBP1, Intersectin 2, BIN1 (Amphiphysin II), SPAG9, SYNJ1, eIF4G1, HDAC6, TRIP2, BETA-PIX, hnRNP U, CaMK II beta	0.385668	0.522356	7	RanBP1, Intersectin 2, BIN1 (Amphiphysin II), HDAC6, BETA-PIX, CaMK II beta, hnRNP U	0.0126597	0.106516	15	NUMA1, Intersectin 2, BIN1 (Amphiphysin II), Drebrin, Menin, MARK2, BETA-PIX, CaMK II beta, Neurofibromin, CoREST, Dematin, SYNJ1, HDAC6, Asxl2, STAT5B
541	positive regulation of chromosome organization	238	0.0081666	0.0875151	0.0396857	0.142854	3	ERK2 (MAPK1), ERK1 (MAPK3), hnRNP U	0.0666425	0.224507	3	ERK2 (MAPK1), ERK1 (MAPK3), hnRNP U	0.0081666	0.0875151	5	NUMA1, ERK1 (MAPK3), Menin, ERK2 (MAPK1), Asxl2
542	macromolecule metabolic process	9854	0.0081888	0.0682312	0.0081888	0.0682312	42	RanBP1, IRS-2, RNS2, ZDHHC5, AMPK beta1, ERK2 (MAPK1), TAB182, TORC2, HSPC148, ALPK3, ATE1, Gemin5, FBXO30, HGK(MAP4K4), PRKAR1A, BAZ1B, Pinin, VGF, MEF2D, MUF1, ERK1 (MAPK3), SPAG9, BAF250A, TRIP11, c-Raf-1, SYNJ1, eIF4G1, MBD4, Spinophilin, HDAC6, eEF2, p120-catenin, TRIP2, VIPAR, ZCCHC6, FBXW7, hnRNP U, CaMK II beta, PC4, SASH1, UBE1DC1, ELKS	0.498438	0.603765	39	RanBP1, IRS-2, AMPK beta1, ERK2 (MAPK1), ATE1, Gemin5, FBXO30, PRKAR1A, UBR4, MEF2D, MUF1, Symplekin, HP1 gamma, AARSD1, ERK1 (MAPK3), Calpastatin, TNRC15, TRIP11, CPEB4, HSF1, PAF49, HDAC6, MARK3, PGM3, RERE, p47, CBP80, VIPAR, ELAC2, FBXW7, CaMK II beta, hnRNP U, PC4, SASH1, Girdin, UBE1DC1, DOT1, ELKS, Secretogranin 1	0.0310417	0.164833	62	YB-1, Amylin, Myosin XVIIIA, PGMU, RPL34, AMPK beta1, CD2AP, MEF2D, Symplekin, MUF1, HP1 gamma, SF4, ERK1 (MAPK3), TNRC15, TRIP11, c-Raf-1, PAF49, Menin, TGOLN2, MARK2, p120-catenin, MARK3, RNF187, SLAP-130(ADAP), PRCC, TRAP150, CaMK II beta, UBE1DC1, IRS-2, TAB3, RNS2, ERK2 (MAPK1), RAVER1, LARP1, ATE1, PRKAR1A, MLCP (reg), Neurofibromin, SON, Secretogranin II, UBR4, VGF, CoREST, eIF2S2, Calpast…
543	axonogenesis	555	0.0082217	0.0682851	0.0082217	0.0682851	6	IRS-2, ERK2 (MAPK1), Stathmin, ERK1 (MAPK3), GAB2, HDAC6	0.0217272	0.136972	6	Rap1GAP1, IRS-2, ERK2 (MAPK1), Stathmin, ERK1 (MAPK3), HDAC6	0.0699032	0.240791	6	Stathmin, EVL, ERK1 (MAPK3), IRS-2, ERK2 (MAPK1), HDAC6
544	positive regulation of cellular component biogenesis	737	0.00824867	0.0897996	0.0290348	0.125371	6	Myopodin, WIRE, eIF4G1, CLASP1, HDAC6, PC4	0.00824867	0.0897996	8	TAPT1, Cortactin, WIRE, DDEF1, HSF1, HDAC6, PC4, Girdin	0.0386971	0.184582	8	NUMA1, EVL, Chromogranin A, SLAIN2, TAPT1, HDAC6, PC4, Girdin
545	regulation of vesicle-mediated transport	790	0.0082649	0.0846221	0.0123637	0.0846221	7	ERK2 (MAPK1), BIN1 (Amphiphysin II), Myosin Va, ERK1 (MAPK3), SYNJ1, GAB2, CLASP1	0.0351651	0.167179	7	Rap1GAP1, ERK2 (MAPK1), BIN1 (Amphiphysin II), RAB37, ERK1 (MAPK3), SYTL4, Synapsin I	0.0082649	0.0879741	10	Myosin XVIIIA, BIN1 (Amphiphysin II), CD2AP, ERK1 (MAPK3), SYTL4, ERK2 (MAPK1), FAM148C, RAB37, SYNJ1, Synapsin I
546	cell communication	8056	0.00830137	0.0687257	0.00830137	0.0687257	36	RanBP1, IRS-2, SNX2, AMPK beta1, ERK2 (MAPK1), TAB182, Stathmin, HGK(MAP4K4), PRKAR1A, VGF, Myosin Va, ERK1 (MAPK3), PMCA1, SPAG9, BAF250A, WIRE, JAM1, c-Raf-1, SYNJ1, ANKS1, GAB2, eIF4G1, MBD4, Spinophilin, p120-catenin, TRIP2, Myosin IXb, DOCK8, BETA-PIX, FBXW7, CaMK II beta, PC4, Raptor, ELKS, LRCH2, ARHGAP11A	0.252459	0.411139	35	RanBP1, Rap1GAP1, IRS-2, PDE1C, LRCH3, TAPT1, SCRIB, AMPK beta1, ERK2 (MAPK1), Stathmin, PRKAR1A, RAB37, NDRG1, ERK1 (MAPK3), CRHSP-24, TNRC15, WIRE, JAM1, CPEB4, HSF1, PAF49, CDC4L, PIG8, SYTL4, MARK3, AF-6, BETA-PIX, CBP80, FBXW7, CaMK II beta, PC4, Synapsin I, Girdin, Raptor, ELKS	0.0147242	0.11442	54	LRCH3, YB-1, Amylin, AMPK beta1, Stathmin, EVL, CD2AP, ERK1 (MAPK3), Chromogranin A, TNRC15, c-Raf-1, Drebrin, PAF49, Menin, MARK2, p120-catenin, CDC4L, SYTL4, MARK3, BETA-PIX, SLAP-130(ADAP), SCN7A, TRAP150, CaMK II beta, Raptor, EBP50, IRS-2, TAPT1, SCRIB, SNX2, TAB3, ERK2 (MAPK1), LARP1, DAP1, DISP2, PRKAR1A, FAM148C, MLCP (reg), RAB37, Neurofibromin, Secretogranin II, VGF, Dematin, JAM1, SRPK…
547	import into cell	1046	0.00835783	0.0883701	0.0172641	0.0988764	8	Intersectin 2, SNX2, ERK2 (MAPK1), BIN1 (Amphiphysin II), ERK1 (MAPK3), WIRE, SYNJ1, EPS15R	0.0211148	0.134419	9	Intersectin 2, SCRIB, Cortactin, ERK2 (MAPK1), BIN1 (Amphiphysin II), ERK1 (MAPK3), WIRE, EHBP1, EPS15R	0.00835783	0.0883701	12	Intersectin 2, BIN1 (Amphiphysin II), ERK1 (MAPK3), Enthoprotin, SCRIB, SNX2, ERK2 (MAPK1), FAM148C, SYNJ1, FAM62B, ERP5, Rabaptin-5
548	monovalent inorganic cation homeostasis	204	0.00846223	0.0909777	0.136084	0.26076	2	ERK2 (MAPK1), ERK1 (MAPK3)	0.00846223	0.0909777	4	ERK2 (MAPK1), SLC4A7, ERK1 (MAPK3), SLC4A4	0.0219943	0.139532	4	ERK1 (MAPK3), SCN7A, ERK2 (MAPK1), SLC4A7
549	regulation of cell cycle G1/S phase transition	253	0.00848824	0.0700484	0.00848824	0.0700484	4	TAB182, eIF4G1, FBXW7, Raptor	0.0769093	0.238935	3	TNRC15, FBXW7, Raptor	0.145055	0.328653	3	TNRC15, Menin, Raptor
550	negative regulation of cellular catabolic process	338	0.00855352	0.0900913	0.0916352	0.210582	3	ANKS1, eIF4G1, hnRNP U	0.381601	0.519684	2	SEC22B, hnRNP U	0.00855352	0.0900913	6	SEC22B, YB-1, TRAP150, TAB3, LARP1, DAP1
551	positive regulation of G1/S transition of mitotic cell cycle	44	0.00855465	0.0703715	0.00855465	0.0703715	2	eIF4G1, Raptor	0.158401	0.327548	1	Raptor	0.205048	0.389935	1	Raptor
552	mesenchymal cell development	107	0.00855921	0.091263	0.0451583	0.15171	2	ERK2 (MAPK1), ERK1 (MAPK3)	0.00855921	0.091263	3	TAPT1, ERK2 (MAPK1), ERK1 (MAPK3)	0.0183838	0.128727	3	ERK1 (MAPK3), TAPT1, ERK2 (MAPK1)
553	regulation of anatomical structure size	795	0.00861827	0.0900913	0.24303	0.359946	4	GARNL4, WIRE, HDAC6, Raptor	0.0912368	0.255838	6	Cortactin, GARNL4, WIRE, BIG1, HDAC6, Raptor	0.00861827	0.0900913	10	EVL, Chromogranin A, Drebrin, Raptor, EBP50, Beta adducin, Dematin, GARNL4, BIG1, HDAC6
554	plasma membrane bounded cell projection assembly	593	0.00863718	0.0809728	0.01116	0.0809728	6	HGK(MAP4K4), TRIP11, CLASP1, Spinophilin, HDAC6, BETA-PIX	0.00863718	0.0917169	7	Cortactin, TRIP11, DDEF1, Azi1, HDAC6, BETA-PIX, Girdin	0.0123899	0.104523	8	CD2AP, TRIP11, BETA-PIX, EBP50, Dematin, Azi1, HDAC6, Girdin
555	negative regulation of cell-substrate adhesion	81	0.00870748	0.0902618	1	1	0		1	1	0		0.00870748	0.0902618	3	Menin, Neurofibromin, Dematin
556	negative regulation of cellular amide metabolic process	206	0.00874997	0.0924671	0.138231	0.261009	2	BIN1 (Amphiphysin II), FXR2	0.00874997	0.0924671	4	BIN1 (Amphiphysin II), TNRC15, CPEB4, SRP14	0.022698	0.142571	4	BIN1 (Amphiphysin II), TNRC15, SRP14, LARP1
557	stem cell development	108	0.0087792	0.0924671	0.0459183	0.15171	2	ERK2 (MAPK1), ERK1 (MAPK3)	0.0087792	0.0924671	3	TAPT1, ERK2 (MAPK1), ERK1 (MAPK3)	0.0188389	0.131334	3	ERK1 (MAPK3), TAPT1, ERK2 (MAPK1)
558	vesicle localization	340	0.00879071	0.0908278	0.0928715	0.212854	3	Myosin Va, SYNJ1, CLASP1	0.0444537	0.183867	4	SEC22B, SCRIB, SYTL4, Synapsin I	0.00879071	0.0908278	6	SEC22B, SYTL4, SCRIB, FAM148C, SYNJ1, Synapsin I
559	regulation of mitotic cell cycle phase transition	564	0.00886013	0.0722165	0.00886013	0.0722165	6	TAB182, eIF4G1, CLASP1, MBD4, Spinophilin, Raptor	0.379156	0.517594	3	TNRC15, Azi1, Raptor	0.337097	0.492536	4	TNRC15, Raptor, XPC, Azi1
560	regulation of oxidative stress-induced neuron death	45	0.00893435	0.0722165	0.00893435	0.0722165	2	HDAC6, FBXW7	0.0134143	0.111399	2	HDAC6, FBXW7	0.209187	0.39208	1	HDAC6
561	astrocyte differentiation	82	0.00900438	0.0924333	0.0278077	0.123877	2	ERK2 (MAPK1), ERK1 (MAPK3)	0.0410118	0.177662	2	ERK2 (MAPK1), ERK1 (MAPK3)	0.00900438	0.0924333	3	ERK1 (MAPK3), ERK2 (MAPK1), Neurofibromin
562	synaptic vesicle transport	157	0.00919752	0.0930808	0.392558	0.477166	1	SYNJ1	0.125716	0.295849	2	SCRIB, SYTL4	0.00919752	0.0930808	4	SYTL4, SCRIB, FAM148C, SYNJ1
563	establishment of synaptic vesicle localization	157	0.00919752	0.0930808	0.392558	0.477166	1	SYNJ1	0.125716	0.295849	2	SCRIB, SYTL4	0.00919752	0.0930808	4	SYTL4, SCRIB, FAM148C, SYNJ1
564	regulation of ERBB signaling pathway	136	0.00920358	0.0722165	0.00920358	0.0722165	3	EPS15R, BETA-PIX, FBXW7	0.0163094	0.121686	3	EPS15R, BETA-PIX, FBXW7	0.508674	0.613736	1	BETA-PIX
565	regulation of bone development	37	0.00920829	0.0950545	0.110581	0.23528	1	FBXW7	0.00920829	0.0950545	2	TAPT1, FBXW7	0.0158475	0.115559	2	TAPT1, Asxl2
566	cellular response to external stimulus	569	0.00922985	0.0722165	0.00922985	0.0722165	6	ERK2 (MAPK1), ERK1 (MAPK3), PMCA1, eIF4G1, Spinophilin, Raptor	0.0723573	0.233483	5	ERK2 (MAPK1), ERK1 (MAPK3), CPEB4, HSF1, Raptor	0.342999	0.496574	4	ERK1 (MAPK3), Raptor, ERK2 (MAPK1), DAP1
567	regulation of substrate adhesion-dependent cell spreading	83	0.00930715	0.0930808	0.231358	0.348657	1	BETA-PIX	0.277886	0.432694	1	BETA-PIX	0.00930715	0.0930808	3	Drebrin, BETA-PIX, Dematin
568	positive regulation of telomere maintenance via telomerase	46	0.00932148	0.0722165	0.00932148	0.0722165	2	ERK2 (MAPK1), ERK1 (MAPK3)	0.0139887	0.114131	2	ERK2 (MAPK1), ERK1 (MAPK3)	0.0238939	0.14803	2	ERK1 (MAPK3), ERK2 (MAPK1)
569	regulation of anatomical structure morphogenesis	1553	0.00934778	0.0722165	0.00934778	0.0722165	11	Intersectin 2, STIM1, WIRE, CLASP1, HDAC6, TRIP2, FXR2, BETA-PIX, FBXW7, CaMK II beta, SASH1	0.15269	0.323219	9	Intersectin 2, Cortactin, WIRE, HDAC6, BETA-PIX, DAL1, FBXW7, CaMK II beta, SASH1	0.184084	0.371684	11	Intersectin 2, Drebrin, MARK2, BETA-PIX, CaMK II beta, EBP50, Neurofibromin, STIM1, Dematin, HDAC6, SASH1
570	negative regulation of cell projection organization	328	0.00935205	0.0961554	0.08556	0.205011	3	HGK(MAP4K4), GARNL4, HDAC6	0.00935205	0.0961554	5	Rap1GAP1, GARNL4, MAP4, DDEF1, HDAC6	0.0920344	0.27258	4	EVL, MAP4, GARNL4, HDAC6
571	positive regulation of intracellular transport	407	0.00936997	0.0722165	0.00936997	0.0722165	5	RNS2, ERK2 (MAPK1), GAB2, TRIP2, FBXW7	0.213095	0.377396	3	ERK2 (MAPK1), Azi1, FBXW7	0.162345	0.349603	4	NUMA1, RNS2, ERK2 (MAPK1), Azi1
572	microtubule-based movement	407	0.00936997	0.0722165	0.00936997	0.0722165	5	Myosin Va, TRIP11, HDAC6, Myosin IXb, FXR2	0.0754996	0.236255	4	TRIP11, MAP4, Azi1, HDAC6	0.0615342	0.227658	5	Myosin XVIIIA, TRIP11, MAP4, Azi1, HDAC6
573	regulation of polysome binding	3	0.00944993	0.0722165	0.00944993	0.0722165	1	eIF4G1	1	1	0		1	1	0
574	polyubiquitinated misfolded protein transport	3	0.00944993	0.0722165	0.00944993	0.0722165	1	HDAC6	0.0116793	0.101864	1	HDAC6	0.015511	0.11442	1	HDAC6
575	histone H3-K9 acetylation	3	0.00944993	0.0722165	0.00944993	0.0722165	1	TORC2	1	1	0		1	1	0
576	polyubiquitinated protein transport	3	0.00944993	0.0722165	0.00944993	0.0722165	1	HDAC6	0.0116793	0.101864	1	HDAC6	0.015511	0.11442	1	HDAC6
577	protein localization by the Cvt pathway	3	0.00944993	0.0722165	0.00944993	0.0722165	1	TRS85 homolog	0.0116793	0.101864	1	TRS85 homolog	0.015511	0.11442	1	TRS85 homolog
578	negative regulation of thrombin-activated receptor signaling pathway	3	0.00944993	0.0722165	0.00944993	0.0722165	1	Stathmin	0.0116793	0.101864	1	Stathmin	0.015511	0.11442	1	Stathmin
579	regulation of thrombin-activated receptor signaling pathway	3	0.00944993	0.0722165	0.00944993	0.0722165	1	Stathmin	0.0116793	0.101864	1	Stathmin	0.015511	0.11442	1	Stathmin
580	nucleosome mobilization	3	0.00944993	0.0722165	0.00944993	0.0722165	1	BAF250A	1	1	0		1	1	0
581	misfolded protein transport	3	0.00944993	0.0722165	0.00944993	0.0722165	1	HDAC6	0.0116793	0.101864	1	HDAC6	0.015511	0.11442	1	HDAC6
582	epithelial cell differentiation involved in salivary gland development	3	0.00944993	0.0722165	0.00944993	0.0722165	1	p120-catenin	1	1	0		0.015511	0.11442	1	p120-catenin
583	negative regulation of aspartic-type peptidase activity	3	0.00944993	0.0722165	0.00944993	0.0722165	1	BIN1 (Amphiphysin II)	0.0116793	0.101864	1	BIN1 (Amphiphysin II)	0.015511	0.11442	1	BIN1 (Amphiphysin II)
584	positive regulation of miRNA mediated inhibition of translation	3	0.00944993	0.0722165	0.00944993	0.0722165	1	eIF4G1	1	1	0		1	1	0
585	regulation of chaperone-mediated protein complex assembly	3	0.00944993	0.0722165	0.00944993	0.0722165	1	HDAC6	0.0116793	0.101864	1	HDAC6	0.015511	0.11442	1	HDAC6
586	regulation of miRNA mediated inhibition of translation	3	0.00944993	0.0722165	0.00944993	0.0722165	1	eIF4G1	1	1	0		1	1	0
587	positive regulation of chaperone-mediated protein complex assembly	3	0.00944993	0.0722165	0.00944993	0.0722165	1	HDAC6	0.0116793	0.101864	1	HDAC6	0.015511	0.11442	1	HDAC6
588	Golgi vesicle transport	452	0.00945676	0.0930808	0.0549336	0.163372	4	SNX2, Myosin Va, TRS85 homolog, CORO7	0.101155	0.26799	4	SEC22B, TRS85 homolog, CORO7, ARL6IP2	0.00945676	0.0930808	7	SEC22B, Myosin XVIIIA, TGOLN2, CORO7, SNX2, TRS85 homolog, ARL6IP2
589	response to lipid	1776	0.00950471	0.0724209	0.00950471	0.0724209	12	RanBP1, ERK2 (MAPK1), ERK1 (MAPK3), PMCA1, BAF250A, SYNJ1, MBD4, Spinophilin, HDAC6, eEF2, TRIP2, hnRNP U	0.547166	0.642077	7	RanBP1, ERK2 (MAPK1), HP1 gamma, ERK1 (MAPK3), HSF1, HDAC6, hnRNP U	0.712508	0.756637	8	HP1 gamma, ERK1 (MAPK3), TRAP150, ERK2 (MAPK1), Neurofibromin, SYNJ1, HDAC6, STAT5B
590	positive regulation of cellular protein localization	573	0.0095335	0.0724266	0.0095335	0.0724266	6	RNS2, ERK2 (MAPK1), Myosin Va, Spinophilin, TRIP2, FBXW7	0.18629	0.354543	4	ERK2 (MAPK1), Azi1, FBXW7, Girdin	0.0787586	0.25436	6	NUMA1, CD2AP, RNS2, ERK2 (MAPK1), Azi1, Girdin
591	negative regulation of hydrolase activity	685	0.00959674	0.0930808	0.0656153	0.179349	5	KIAA1244, BIN1 (Amphiphysin II), JAM1, c-Raf-1, Spinophilin	0.130479	0.300945	5	KIAA1244, BIN1 (Amphiphysin II), Calpastatin, JAM1, BIG1	0.00959674	0.0930808	9	BIN1 (Amphiphysin II), GPSM1, c-Raf-1, Drebrin, KIAA1244, MLCP (reg), Calpastatin, JAM1, BIG1
592	focal adhesion assembly	38	0.00969532	0.0981273	0.113395	0.237937	1	BETA-PIX	0.00969532	0.0981273	2	Cortactin, BETA-PIX	0.179759	0.365978	1	BETA-PIX
593	cell-substrate adherens junction assembly	38	0.00969532	0.0981273	0.113395	0.237937	1	BETA-PIX	0.00969532	0.0981273	2	Cortactin, BETA-PIX	0.179759	0.365978	1	BETA-PIX
594	response to peptide	945	0.00984111	0.0743263	0.00984111	0.0743263	8	DENND4C, IRS-2, ERK2 (MAPK1), PRKAR1A, VGF, Myosin Va, ERK1 (MAPK3), Spinophilin	0.164788	0.333954	6	DENND4C, IRS-2, ERK2 (MAPK1), PRKAR1A, ERK1 (MAPK3), HSF1	0.119467	0.301953	8	ERK1 (MAPK3), Menin, DENND4C, IRS-2, ERK2 (MAPK1), PRKAR1A, VGF, STAT5B
595	Golgi to endosome transport	29	0.00992506	0.0930808	0.0877429	0.205476	1	CORO7	0.107408	0.276911	1	CORO7	0.00992506	0.0930808	2	TGOLN2, CORO7
596	neural crest cell differentiation	113	0.00992884	0.1001	0.0497884	0.155938	2	ERK2 (MAPK1), ERK1 (MAPK3)	0.00992884	0.1001	3	TAPT1, ERK2 (MAPK1), ERK1 (MAPK3)	0.0212076	0.136729	3	ERK1 (MAPK3), TAPT1, ERK2 (MAPK1)
597	gland development	813	0.00998767	0.0930808	0.0435446	0.148167	6	IRS-2, ERK2 (MAPK1), ERK1 (MAPK3), c-Raf-1, p120-catenin, TRIP2	0.212523	0.376982	5	IRS-2, SCRIB, ERK2 (MAPK1), ERK1 (MAPK3), Calpastatin	0.00998767	0.0930808	10	ERK1 (MAPK3), c-Raf-1, p120-catenin, EBP50, IRS-2, SCRIB, ERK2 (MAPK1), Neurofibromin, Calpastatin, STAT5B
598	regulation of mRNA processing	161	0.0100218	0.0930808	0.40025	0.48401	1	hnRNP U	0.0253336	0.149717	3	HSF1, CBP80, hnRNP U	0.0100218	0.0930808	4	TRAP150, SON, SRPK2, SFRS2 (SC-35)
599	positive regulation of telomerase activity	48	0.0101179	0.0759722	0.0101179	0.0759722	2	ERK2 (MAPK1), ERK1 (MAPK3)	0.015169	0.118442	2	ERK2 (MAPK1), ERK1 (MAPK3)	0.0258668	0.14891	2	ERK1 (MAPK3), ERK2 (MAPK1)
600	positive regulation of telomere maintenance via telomere lengthening	48	0.0101179	0.0759722	0.0101179	0.0759722	2	ERK2 (MAPK1), ERK1 (MAPK3)	0.015169	0.118442	2	ERK2 (MAPK1), ERK1 (MAPK3)	0.0258668	0.14891	2	ERK1 (MAPK3), ERK2 (MAPK1)
601	cellular response to organic substance	3722	0.0101906	0.0762967	0.0101906	0.0762967	20	DENND4C, RanBP1, IRS-2, ERK2 (MAPK1), PRKAR1A, Myosin Va, ERK1 (MAPK3), PMCA1, BAF250A, JAM1, c-Raf-1, GAB2, Spinophilin, HDAC6, eEF2, TRIP2, DOCK8, hnRNP U, CaMK II beta, Raptor	0.280786	0.434338	17	DENND4C, RanBP1, Rap1GAP1, IRS-2, ERK2 (MAPK1), PRKAR1A, HP1 gamma, ERK1 (MAPK3), JAM1, CPEB4, HSF1, HDAC6, CDC4L, CBP80, CaMK II beta, hnRNP U, Raptor	0.213639	0.395601	23	Myosin XVIIIA, EVL, HP1 gamma, ERK1 (MAPK3), c-Raf-1, Drebrin, Menin, CDC4L, TRAP150, CaMK II beta, Raptor, DENND4C, IRS-2, TAB3, ERK2 (MAPK1), LARP1, PRKAR1A, Neurofibromin, Dematin, JAM1, HDAC6, ERP5, STAT5B
602	cartilage development	216	0.0102848	0.101864	0.031106	0.126544	3	MEF2D, ERK1 (MAPK3), TRIP11	0.0102848	0.101864	4	TAPT1, MEF2D, ERK1 (MAPK3), TRIP11	0.0264218	0.151555	4	MEF2D, ERK1 (MAPK3), TRIP11, TAPT1
603	positive regulation of cell morphogenesis involved in differentiation	252	0.0102908	0.0930808	0.045708	0.15171	3	HDAC6, BETA-PIX, CaMK II beta	0.0762042	0.237599	3	HDAC6, BETA-PIX, CaMK II beta	0.0102908	0.0930808	5	Drebrin, BETA-PIX, CaMK II beta, Dematin, HDAC6
604	positive regulation of histone H3-K27 trimethylation	2	0.0103674	0.0930808	1	1	0		1	1	0		0.0103674	0.0930808	1	Asxl2
605	regulation of histone H3-K27 trimethylation	2	0.0103674	0.0930808	1	1	0		1	1	0		0.0103674	0.0930808	1	Asxl2
606	protein secretion by platelet	2	0.0103674	0.0930808	1	1	0		1	1	0		0.0103674	0.0930808	1	Dematin
607	mast cell cytokine production	2	0.0103674	0.0930808	1	1	0		1	1	0		0.0103674	0.0930808	1	Chromogranin A
608	positive regulation of platelet aggregation	2	0.0103674	0.0930808	1	1	0		1	1	0		0.0103674	0.0930808	1	Dematin
609	positive regulation of relaxation of cardiac muscle	2	0.0103674	0.0930808	1	1	0		1	1	0		0.0103674	0.0930808	1	Chromogranin A
610	positive regulation of cell death	1077	0.010388	0.0930808	0.124844	0.249784	6	BIN1 (Amphiphysin II), eIF4G1, HDAC6, BETA-PIX, FBXW7, CaMK II beta	0.0598045	0.213282	8	SCRIB, BIN1 (Amphiphysin II), HSF1, HDAC6, PIG8, BETA-PIX, FBXW7, CaMK II beta	0.010388	0.0930808	12	Amylin, BIN1 (Amphiphysin II), Menin, BETA-PIX, CaMK II beta, EBP50, SCRIB, DAP1, Neurofibromin, SRPK2, HDAC6, PIG8
611	maintenance of protein location in cell	115	0.0104121	0.101864	0.305679	0.41469	1	hnRNP U	0.0104121	0.101864	3	TAPT1, DAL1, hnRNP U	0.120464	0.303051	2	Drebrin, TAPT1
612	cell projection assembly	615	0.0104192	0.086541	0.0131671	0.086541	6	HGK(MAP4K4), TRIP11, CLASP1, Spinophilin, HDAC6, BETA-PIX	0.0104192	0.101864	7	Cortactin, TRIP11, DDEF1, Azi1, HDAC6, BETA-PIX, Girdin	0.015128	0.11442	8	CD2AP, TRIP11, BETA-PIX, EBP50, Dematin, Azi1, HDAC6, Girdin
613	regulation of RNA splicing	163	0.0104514	0.0933854	0.404059	0.484984	1	hnRNP U	0.133578	0.303596	2	CBP80, hnRNP U	0.0104514	0.0933854	4	TRAP150, SON, SRPK2, SFRS2 (SC-35)
614	central nervous system development	1579	0.0105116	0.0780218	0.0105116	0.0780218	11	IRS-2, ERK2 (MAPK1), Stathmin, ERK1 (MAPK3), PMCA1, BAF250A, SYNJ1, Spinophilin, p120-catenin, TRIP2, FXR2	0.0438703	0.182453	11	IRS-2, SCRIB, Cortactin, ERK2 (MAPK1), Stathmin, SLC4A7, ERK1 (MAPK3), Calpastatin, TNRC15, AF-6, RERE	0.0170737	0.122252	15	Stathmin, EVL, NAV2, ERK1 (MAPK3), TNRC15, Drebrin, Menin, p120-catenin, IRS-2, SCRIB, ERK2 (MAPK1), SLC4A7, Neurofibromin, Calpastatin, SYNJ1
615	epithelial cell development	338	0.0105533	0.101864	0.659482	0.689932	1	JAM1	0.0105533	0.101864	5	SCRIB, SLC4A7, JAM1, AF-6, AMP deaminase 2	0.0318749	0.167396	5	AMP deaminase 2, EBP50, SCRIB, SLC4A7, JAM1
616	auditory receptor cell morphogenesis	30	0.0105981	0.0936414	1	1	0		0.110901	0.280063	1	SCRIB	0.0105981	0.0936414	2	EBP50, SCRIB
617	adult heart development	30	0.0105981	0.0936414	0.0906289	0.20864	1	MEF2D	0.110901	0.280063	1	MEF2D	0.0105981	0.0936414	2	MEF2D, Asxl2
618	positive regulation of dendritic spine morphogenesis	30	0.0105981	0.0936414	0.0906289	0.20864	1	CaMK II beta	0.110901	0.280063	1	CaMK II beta	0.0105981	0.0936414	2	Drebrin, CaMK II beta
619	regulation of trans-synaptic signaling	588	0.0107361	0.0792327	0.0107361	0.0792327	6	ERK2 (MAPK1), VGF, Spinophilin, HDAC6, FXR2, CaMK II beta	0.198171	0.365193	4	ERK2 (MAPK1), HDAC6, CaMK II beta, Synapsin I	0.0340808	0.174787	7	Drebrin, CaMK II beta, ERK2 (MAPK1), Neurofibromin, VGF, HDAC6, Synapsin I
620	modulation of chemical synaptic transmission	588	0.0107361	0.0792327	0.0107361	0.0792327	6	ERK2 (MAPK1), VGF, Spinophilin, HDAC6, FXR2, CaMK II beta	0.198171	0.365193	4	ERK2 (MAPK1), HDAC6, CaMK II beta, Synapsin I	0.0340808	0.174787	7	Drebrin, CaMK II beta, ERK2 (MAPK1), Neurofibromin, VGF, HDAC6, Synapsin I
621	negative regulation of protein binding	165	0.0108927	0.0930168	0.015464	0.0930168	3	Stathmin, ERK1 (MAPK3), SPAG9	0.0269814	0.150679	3	Stathmin, Symplekin, ERK1 (MAPK3)	0.0108927	0.0958619	4	Stathmin, GPSM1, Symplekin, ERK1 (MAPK3)
622	animal organ formation	50	0.0109434	0.0800757	0.0109434	0.0800757	2	ERK2 (MAPK1), ERK1 (MAPK3)	0.0163907	0.121686	2	ERK2 (MAPK1), ERK1 (MAPK3)	0.0279035	0.157491	2	ERK1 (MAPK3), ERK2 (MAPK1)
623	lipopolysaccharide-mediated signaling pathway	50	0.0109434	0.0800757	0.0109434	0.0800757	2	ERK2 (MAPK1), ERK1 (MAPK3)	0.0163907	0.121686	2	ERK2 (MAPK1), ERK1 (MAPK3)	0.0279035	0.157491	2	ERK1 (MAPK3), ERK2 (MAPK1)
624	response to organic substance	4802	0.0110743	0.0808047	0.0110743	0.0808047	24	DENND4C, RanBP1, IRS-2, ERK2 (MAPK1), PRKAR1A, VGF, Myosin Va, ERK1 (MAPK3), PMCA1, BAF250A, JAM1, c-Raf-1, SYNJ1, GAB2, eIF4G1, MBD4, Spinophilin, HDAC6, eEF2, TRIP2, DOCK8, hnRNP U, CaMK II beta, Raptor	0.619449	0.694201	18	DENND4C, RanBP1, Rap1GAP1, IRS-2, ERK2 (MAPK1), PRKAR1A, HP1 gamma, ERK1 (MAPK3), JAM1, CPEB4, HSF1, HDAC6, CDC4L, CBP80, CaMK II beta, hnRNP U, Raptor, C17orf28	0.35731	0.506881	27	Myosin XVIIIA, EVL, HP1 gamma, ERK1 (MAPK3), c-Raf-1, Drebrin, Menin, CDC4L, TRAP150, CaMK II beta, Raptor, DENND4C, IRS-2, TAB3, ERK2 (MAPK1), LARP1, PRKAR1A, Neurofibromin, VGF, Dematin, JAM1, SYNJ1, HDAC6, ERP5, SFRS2 (SC-35), STAT5B, C17orf28
625	regulation of actin polymerization or depolymerization	257	0.0111334	0.0975557	0.558566	0.608253	1	WIRE	0.0797588	0.241985	3	Cortactin, WIRE, BIG1	0.0111334	0.0975557	5	EVL, Drebrin, Beta adducin, Dematin, BIG1
626	hormone transport	146	0.0111516	0.0809728	0.0111516	0.0809728	3	VGF, Myosin Va, c-Raf-1	1	1	0		0.175977	0.362233	2	c-Raf-1, VGF
627	negative regulation of cell cycle process	478	0.0111855	0.100945	0.0177034	0.100945	5	HP1 alpha, TAB182, PRKAR1A, MBD4, FBXW7	0.0111855	0.101864	6	HP1 alpha, PRKAR1A, HP1 gamma, Calpastatin, TNRC15, FBXW7	0.0388971	0.185257	6	HP1 gamma, TNRC15, Menin, HP1 alpha, PRKAR1A, Calpastatin
628	establishment of endothelial barrier	41	0.0112235	0.101864	0.121787	0.247502	1	JAM1	0.0112235	0.101864	2	JAM1, AF-6	0.192501	0.378558	1	JAM1
629	actin filament polymerization	41	0.0112235	0.101864	0.121787	0.247502	1	CORO7	0.0112235	0.101864	2	Cortactin, CORO7	0.192501	0.378558	1	CORO7
630	regulation of peptide transport	1169	0.0112438	0.0813522	0.0112438	0.0813522	9	IRS-2, RNS2, ERK2 (MAPK1), HGK(MAP4K4), ERK1 (MAPK3), TRIP2, BETA-PIX, FBXW7, Raptor	0.0159022	0.120404	10	IRS-2, PDE1C, ERK2 (MAPK1), ERK1 (MAPK3), Azi1, PIG8, SYTL4, BETA-PIX, FBXW7, Raptor	0.0187159	0.130764	12	Myosin XVIIIA, ERK1 (MAPK3), SYTL4, BETA-PIX, Raptor, IRS-2, RNS2, ERK2 (MAPK1), Neurofibromin, Dematin, Azi1, PIG8
631	columnar/cuboidal epithelial cell development	89	0.0112483	0.0982913	1	1	0		0.0475238	0.188279	2	SCRIB, SLC4A7	0.0112483	0.0982913	3	EBP50, SCRIB, SLC4A7
632	regulation of actin filament length	258	0.0113074	0.098536	0.559976	0.609274	1	WIRE	0.0804783	0.243882	3	Cortactin, WIRE, BIG1	0.0113074	0.098536	5	EVL, Drebrin, Beta adducin, Dematin, BIG1
633	phosphate-containing compound metabolic process	2760	0.0114412	0.0825495	0.0114412	0.0825495	16	IRS-2, AMPK beta1, ERK2 (MAPK1), ALPK3, HGK(MAP4K4), PRKAR1A, BAZ1B, ERK1 (MAPK3), SPAG9, c-Raf-1, SYNJ1, MBD4, Spinophilin, TRIP2, CaMK II beta, ELKS	0.279619	0.434338	13	IRS-2, PDE1C, SCRIB, AMPK beta1, ERK2 (MAPK1), PRKAR1A, ERK1 (MAPK3), HSF1, MARK3, PGM3, CaMK II beta, AMP deaminase 2, ELKS	0.0148258	0.11442	23	PGMU, AMPK beta1, ERK1 (MAPK3), c-Raf-1, Menin, MARK2, MARK3, SLAP-130(ADAP), CaMK II beta, AMP deaminase 2, IRS-2, SCRIB, TAB3, ERK2 (MAPK1), PRKAR1A, MLCP (reg), Neurofibromin, Secretogranin II, SRPK2, SYNJ1, PGM3, STAT5B, ELKS
634	regulation of protein modification process	2520	0.0114999	0.0827418	0.0114999	0.0827418	15	ERK2 (MAPK1), TAB182, Myopodin, HGK(MAP4K4), PRKAR1A, ERK1 (MAPK3), SPAG9, c-Raf-1, eIF4G1, Spinophilin, HDAC6, p120-catenin, FBXW7, SASH1, Raptor	0.278424	0.433271	12	ERK2 (MAPK1), PRKAR1A, Symplekin, ERK1 (MAPK3), HSF1, BIG1, HDAC6, p47, FBXW7, SASH1, Girdin, Raptor	0.0360578	0.176233	20	Amylin, Symplekin, ERK1 (MAPK3), c-Raf-1, Menin, MARK2, p120-catenin, Raptor, EBP50, TAB3, ERK2 (MAPK1), PRKAR1A, MLCP (reg), Neurofibromin, Dematin, BIG1, HDAC6, Asxl2, SASH1, Girdin
635	cerebellar Purkinje cell layer maturation	3	0.0116793	0.101864	1	1	0		0.0116793	0.101864	1	RERE	1	1	0
636	negative regulation of GTP binding	3	0.0116793	0.101864	1	1	0		0.0116793	0.101864	1	Rap1GAP1	1	1	0
637	cellular response to glial cell derived neurotrophic factor	3	0.0116793	0.101864	1	1	0		0.0116793	0.101864	1	Rap1GAP1	1	1	0
638	response to glial cell derived neurotrophic factor	3	0.0116793	0.101864	1	1	0		0.0116793	0.101864	1	Rap1GAP1	1	1	0
639	retinal cell programmed cell death	3	0.0116793	0.101864	1	1	0		0.0116793	0.101864	1	SLC4A7	0.015511	0.11442	1	SLC4A7
640	microtubule sliding	3	0.0116793	0.101864	1	1	0		0.0116793	0.101864	1	MAP4	0.015511	0.11442	1	MAP4
641	tRNA 3'-trailer cleavage, endonucleolytic	3	0.0116793	0.101864	1	1	0		0.0116793	0.101864	1	ELAC2	0.015511	0.11442	1	ELAC2
642	positive regulation of mRNA polyadenylation	3	0.0116793	0.101864	1	1	0		0.0116793	0.101864	1	HSF1	1	1	0
643	tRNA 3'-trailer cleavage	3	0.0116793	0.101864	1	1	0		0.0116793	0.101864	1	ELAC2	0.015511	0.11442	1	ELAC2
644	endonucleolytic cleavage involved in tRNA processing	3	0.0116793	0.101864	1	1	0		0.0116793	0.101864	1	ELAC2	0.015511	0.11442	1	ELAC2
645	alanyl-tRNA aminoacylation	3	0.0116793	0.101864	1	1	0		0.0116793	0.101864	1	AARSD1	1	1	0
646	glucose 1-phosphate metabolic process	3	0.0116793	0.101864	1	1	0		0.0116793	0.101864	1	PGM3	0.015511	0.11442	1	PGM3
647	positive regulation of mRNA processing	42	0.011755	0.101864	1	1	0		0.011755	0.101864	2	HSF1, CBP80	0.196705	0.381154	1	TRAP150
648	negative regulation of plasma membrane bounded cell projection assembly	42	0.011755	0.101864	1	1	0		0.011755	0.101864	2	Rap1GAP1, MAP4	0.0201458	0.13421	2	EVL, MAP4
649	protein localization to microtubule cytoskeleton	42	0.011755	0.101864	0.124567	0.249423	1	hnRNP U	0.011755	0.101864	2	Azi1, hnRNP U	0.196705	0.381154	1	Azi1
650	columnar/cuboidal epithelial cell differentiation	169	0.011811	0.102338	1	1	0		0.0286854	0.157466	3	SCRIB, SLC4A7, AF-6	0.011811	0.102338	4	Menin, EBP50, SCRIB, SLC4A7
651	peptide secretion	261	0.0118405	0.102338	0.0498059	0.155938	3	VGF, Myosin Va, c-Raf-1	0.64214	0.713458	1	RAB37	0.0118405	0.102338	5	c-Raf-1, RAB37, Secretogranin II, VGF, Dematin
652	positive regulation of cAMP metabolic process	91	0.0119434	0.102464	1	1	0		1	1	0		0.0119434	0.102464	3	Amylin, Chromogranin A, Neurofibromin
653	regulation of actin filament bundle assembly	150	0.0119924	0.0846221	0.0119924	0.0846221	3	Stathmin, Myopodin, CLASP1	0.445234	0.568227	1	Stathmin	0.0435538	0.196409	3	Stathmin, EVL, Drebrin
654	establishment of apical/basal cell polarity	32	0.012003	0.102464	1	1	0		0.117846	0.288638	1	SCRIB	0.012003	0.102464	2	EBP50, SCRIB
655	regulation of actin filament organization	364	0.0120166	0.102464	0.0282477	0.123877	4	Stathmin, Myopodin, WIRE, CLASP1	0.0545554	0.203069	4	Cortactin, Stathmin, WIRE, BIG1	0.0120166	0.102464	6	Stathmin, EVL, Drebrin, Beta adducin, Dematin, BIG1
656	regulation of establishment of protein localization	1183	0.0120859	0.0846221	0.0120859	0.0846221	9	IRS-2, RNS2, ERK2 (MAPK1), HGK(MAP4K4), ERK1 (MAPK3), HDAC6, TRIP2, FBXW7, Raptor	0.0171402	0.124399	10	IRS-2, PDE1C, ERK2 (MAPK1), ERK1 (MAPK3), Azi1, HDAC6, PIG8, SYTL4, FBXW7, Raptor	0.0203308	0.13421	12	Myosin XVIIIA, ERK1 (MAPK3), SYTL4, Raptor, IRS-2, RNS2, ERK2 (MAPK1), Neurofibromin, Dematin, Azi1, HDAC6, PIG8
657	chemical homeostasis	1658	0.0121012	0.0929015	0.0147463	0.0929015	11	IRS-2, ERK2 (MAPK1), Stathmin, TORC2, PRKAR1A, VGF, STIM1, ERK1 (MAPK3), PMCA1, c-Raf-1, FBXW7	0.199094	0.36607	9	IRS-2, ERK2 (MAPK1), Stathmin, SLC4A7, PRKAR1A, ERK1 (MAPK3), SLC4A4, FBXW7, AMP deaminase 2	0.0121012	0.102908	16	Amylin, PGMU, Stathmin, ERK1 (MAPK3), c-Raf-1, Menin, SCN7A, Ca-ATPase3, AMP deaminase 2, EBP50, IRS-2, ERK2 (MAPK1), SLC4A7, PRKAR1A, VGF, STIM1
658	cell junction assembly	227	0.0121637	0.104126	0.161196	0.2846	2	JAM1, BETA-PIX	0.0121637	0.104126	4	Cortactin, JAM1, BETA-PIX, DAL1	0.11485	0.299151	3	VMP1, BETA-PIX, JAM1
659	response to dsRNA	122	0.0122097	0.104126	0.0570383	0.166663	2	ERK2 (MAPK1), ERK1 (MAPK3)	0.0122097	0.104126	3	ERK2 (MAPK1), ERK1 (MAPK3), CBP80	0.132592	0.315752	2	ERK1 (MAPK3), ERK2 (MAPK1)
660	protein localization to cytoskeleton	53	0.0122354	0.0846221	0.0122354	0.0846221	2	Spinophilin, hnRNP U	0.0182992	0.127514	2	Azi1, hnRNP U	0.241538	0.41836	1	Azi1
661	regulation of meiotic nuclear division	53	0.0122354	0.0846221	0.0122354	0.0846221	2	PRKAR1A, CaMK II beta	0.0182992	0.127514	2	PRKAR1A, CaMK II beta	0.031075	0.164833	2	CaMK II beta, PRKAR1A
662	regulation of dendrite morphogenesis	152	0.0124261	0.0846221	0.0124261	0.0846221	3	HDAC6, FXR2, CaMK II beta	0.119255	0.290676	2	HDAC6, CaMK II beta	0.0449992	0.196409	3	Drebrin, CaMK II beta, HDAC6
663	diadenosine tetraphosphate biosynthetic process	4	0.0125803	0.0846221	0.0125803	0.0846221	1	ERK2 (MAPK1)	0.0155424	0.118442	1	ERK2 (MAPK1)	0.0206281	0.13421	1	ERK2 (MAPK1)
664	activation of meiosis involved in egg activation	4	0.0125803	0.0846221	0.0125803	0.0846221	1	CaMK II beta	0.0155424	0.118442	1	CaMK II beta	0.0206281	0.13421	1	CaMK II beta
665	lipid tube assembly	4	0.0125803	0.0846221	0.0125803	0.0846221	1	BIN1 (Amphiphysin II)	0.0155424	0.118442	1	BIN1 (Amphiphysin II)	0.0206281	0.13421	1	BIN1 (Amphiphysin II)
666	diadenosine tetraphosphate metabolic process	4	0.0125803	0.0846221	0.0125803	0.0846221	1	ERK2 (MAPK1)	0.0155424	0.118442	1	ERK2 (MAPK1)	0.0206281	0.13421	1	ERK2 (MAPK1)
667	negative regulation of SREBP signaling pathway	4	0.0125803	0.0846221	0.0125803	0.0846221	1	FBXW7	0.0155424	0.118442	1	FBXW7	1	1	0
668	enucleate erythrocyte development	4	0.0125803	0.0846221	0.0125803	0.0846221	1	TRIP2	1	1	0		1	1	0
669	regulation of establishment of T cell polarity	4	0.0125803	0.0846221	0.0125803	0.0846221	1	DOCK8	1	1	0		1	1	0
670	regulation of cell growth by extracellular stimulus	4	0.0125803	0.0846221	0.0125803	0.0846221	1	Spinophilin	1	1	0		1	1	0
671	tubulin deacetylation	4	0.0125803	0.0846221	0.0125803	0.0846221	1	HDAC6	0.0155424	0.118442	1	HDAC6	0.0206281	0.13421	1	HDAC6
672	regulation of translation at postsynapse, modulating synaptic transmission	4	0.0125803	0.0846221	0.0125803	0.0846221	1	FXR2	1	1	0		1	1	0
673	cap-dependent translational initiation	4	0.0125803	0.0846221	0.0125803	0.0846221	1	eIF4G1	1	1	0		1	1	0
674	negative regulation of wound healing, spreading of epidermal cells	4	0.0125803	0.0846221	0.0125803	0.0846221	1	CLASP1	1	1	0		1	1	0
675	regulation of Rho-dependent protein serine/threonine kinase activity	4	0.0125803	0.0846221	0.0125803	0.0846221	1	Myopodin	1	1	0		1	1	0
676	diadenosine polyphosphate biosynthetic process	4	0.0125803	0.0846221	0.0125803	0.0846221	1	ERK2 (MAPK1)	0.0155424	0.118442	1	ERK2 (MAPK1)	0.0206281	0.13421	1	ERK2 (MAPK1)
677	regulation of translation at synapse, modulating synaptic transmission	4	0.0125803	0.0846221	0.0125803	0.0846221	1	FXR2	1	1	0		1	1	0
678	cytosine metabolic process	4	0.0125803	0.0846221	0.0125803	0.0846221	1	ERK2 (MAPK1)	0.0155424	0.118442	1	ERK2 (MAPK1)	0.0206281	0.13421	1	ERK2 (MAPK1)
679	regulation of ephrin receptor signaling pathway	4	0.0125803	0.0846221	0.0125803	0.0846221	1	ANKS1	1	1	0		1	1	0
680	negative regulation of triglyceride biosynthetic process	4	0.0125803	0.0846221	0.0125803	0.0846221	1	FBXW7	0.0155424	0.118442	1	FBXW7	1	1	0
681	multicellular organismal process	10074	0.0126706	0.0848526	0.0126706	0.0848526	42	RanBP1, IRS-2, HP1 alpha, Intersectin 2, AMPK beta1, ERK2 (MAPK1), Stathmin, BIN1 (Amphiphysin II), ALPK3, HGK(MAP4K4), PRKAR1A, BAZ1B, VGF, MEF2D, Myosin Va, STIM1, ERK1 (MAPK3), PMCA1, SPAG9, BAF250A, TRIP11, GARNL4, JAM1, c-Raf-1, SYNJ1, ANKS1, GAB2, eIF4G1, Spinophilin, HDAC6, eEF2, p120-catenin, TRIP2, DOCK8, FXR2, BETA-PIX, VIPAR, FBXW7, hnRNP U, CaMK II beta, UBE1DC1, ELKS	0.193217	0.360499	44	RanBP1, Rap1GAP1, IRS-2, PDE1C, TAPT1, HP1 alpha, Intersectin 2, SCRIB, Cortactin, AMPK beta1, ERK2 (MAPK1), Stathmin, BIN1 (Amphiphysin II), SLC4A7, PRKAR1A, MEF2D, NDRG1, ERK1 (MAPK3), Calpastatin, TNRC15, TRIP11, GARNL4, JAM1, MAP4, DDEF1, HSF1, ERC2/CAST, Azi1, BIG1, HDAC6, PIG8, AF-6, PGM3, BETA-PIX, RERE, DAL1, VIPAR, FBXW7, CaMK II beta, hnRNP U, Girdin, UBE1DC1, AMP deaminase 2, ELKS	0.0974956	0.280142	60	NUMA1, Intersectin 2, YB-1, Amylin, AMPK beta1, Stathmin, BIN1 (Amphiphysin II), GPSM1, EVL, NAV2, MEF2D, ERK1 (MAPK3), Chromogranin A, VMP1, TNRC15, TRIP11, c-Raf-1, MAP4, Drebrin, Menin, ERC2/CAST, MARK2, p120-catenin, BETA-PIX, SCN7A, CaMK II beta, UBE1DC1, AMP deaminase 2, EBP50, IRS-2, HP1 alpha, TAPT1, SCRIB, Beta adducin, ERK2 (MAPK1), SLC4A7, PRKAR1A, Neurofibromin, Secretogranin II, VGF,…
682	negative regulation of lymphocyte apoptotic process	54	0.0126803	0.0848526	0.0126803	0.0848526	2	IRS-2, DOCK8	0.190784	0.35717	1	IRS-2	0.245489	0.422054	1	IRS-2
683	positive regulation of cellular catabolic process	492	0.0127513	0.107617	0.0703978	0.185359	4	IRS-2, ERK1 (MAPK3), HDAC6, FBXW7	0.0127513	0.107617	6	IRS-2, ERK1 (MAPK3), TNRC15, HSF1, HDAC6, FBXW7	0.0437143	0.196409	6	GPSM1, ERK1 (MAPK3), TNRC15, IRS-2, LARP1, HDAC6
684	homeostatic process	2414	0.0127745	0.101949	0.0180768	0.101949	14	IRS-2, ERK2 (MAPK1), TAB182, Stathmin, TORC2, PRKAR1A, VGF, STIM1, ERK1 (MAPK3), PMCA1, c-Raf-1, eIF4G1, TRIP2, FBXW7	0.342515	0.484704	11	IRS-2, ERK2 (MAPK1), Stathmin, SLC4A7, PRKAR1A, ERK1 (MAPK3), TNRC15, SLC4A4, AF-6, FBXW7, AMP deaminase 2	0.0127745	0.107198	21	Amylin, PGMU, Stathmin, ERK1 (MAPK3), TNRC15, c-Raf-1, Menin, SCN7A, Ca-ATPase3, AMP deaminase 2, EBP50, IRS-2, ERK2 (MAPK1), SLC4A7, PRKAR1A, VGF, STIM1, CoREST, Dematin, ERP5, STAT5B
685	cellular response to growth factor stimulus	796	0.0128457	0.0856699	0.0128457	0.0856699	7	ERK2 (MAPK1), ERK1 (MAPK3), JAM1, c-Raf-1, Spinophilin, eEF2, TRIP2	0.20075	0.366555	5	Rap1GAP1, ERK2 (MAPK1), ERK1 (MAPK3), JAM1, CBP80	0.12136	0.303051	7	ERK1 (MAPK3), c-Raf-1, Drebrin, ERK2 (MAPK1), Neurofibromin, JAM1, STAT5B
686	regulation of protein localization to plasma membrane	154	0.0128687	0.0856699	0.0128687	0.0856699	3	Myosin Va, Spinophilin, CaMK II beta	0.45391	0.573418	1	CaMK II beta	0.552915	0.641729	1	CaMK II beta
687	negative regulation of small GTPase mediated signal transduction	94	0.0130313	0.108492	0.257751	0.372654	1	Stathmin	0.30844	0.458501	1	Stathmin	0.0130313	0.108492	3	Stathmin, CD2AP, Neurofibromin
688	cellular response to drug	643	0.0130588	0.0943564	0.0160731	0.0943564	6	RanBP1, ERK2 (MAPK1), ERK1 (MAPK3), Spinophilin, HDAC6, hnRNP U	0.0130588	0.109855	7	RanBP1, ERK2 (MAPK1), HP1 gamma, ERK1 (MAPK3), HSF1, HDAC6, hnRNP U	0.0508499	0.205211	7	HP1 gamma, ERK1 (MAPK3), ERK2 (MAPK1), LARP1, MLCP (reg), Neurofibromin, HDAC6
689	regulation of DNA biosynthetic process	155	0.0130934	0.0864969	0.0130934	0.0864969	3	ERK2 (MAPK1), ERK1 (MAPK3), hnRNP U	0.0229673	0.139936	3	ERK2 (MAPK1), ERK1 (MAPK3), hnRNP U	0.0472117	0.200745	3	ERK1 (MAPK3), Menin, ERK2 (MAPK1)
690	actin filament-based movement	155	0.0130934	0.0864969	0.0130934	0.0864969	3	Myosin Va, WIRE, Myosin IXb	0.456058	0.574451	1	WIRE	0.555253	0.643737	1	EVL
691	positive regulation of neuron differentiation	615	0.0131671	0.086541	0.0131671	0.086541	6	RanBP1, Intersectin 2, SPAG9, eIF4G1, HDAC6, CaMK II beta	0.22012	0.385099	4	RanBP1, Intersectin 2, HDAC6, CaMK II beta	0.101768	0.286004	6	Intersectin 2, Drebrin, MARK2, CaMK II beta, Neurofibromin, HDAC6
692	regulation of neuron projection development	802	0.013258	0.0874621	0.0133411	0.0874621	7	RanBP1, Intersectin 2, HGK(MAP4K4), GARNL4, HDAC6, FXR2, CaMK II beta	0.013258	0.11117	8	RanBP1, Intersectin 2, Cortactin, GARNL4, DDEF1, HDAC6, CaMK II beta, Girdin	0.0580738	0.222797	8	Intersectin 2, Drebrin, MARK2, CaMK II beta, Neurofibromin, GARNL4, HDAC6, Girdin
693	negative regulation of organelle assembly	45	0.0134143	0.111399	1	1	0		0.0134143	0.111399	2	SEC22B, MAP4	0.0229319	0.143471	2	SEC22B, MAP4
694	response to organic cyclic compound	1861	0.0134492	0.0877256	0.0134492	0.0877256	12	RanBP1, ERK2 (MAPK1), VGF, ERK1 (MAPK3), PMCA1, BAF250A, MBD4, Spinophilin, HDAC6, eEF2, TRIP2, hnRNP U	0.302832	0.454314	9	RanBP1, ERK2 (MAPK1), HP1 gamma, ERK1 (MAPK3), HSF1, HDAC6, CBP80, hnRNP U, C17orf28	0.260137	0.429772	12	HP1 gamma, ERK1 (MAPK3), TRAP150, ERK2 (MAPK1), LARP1, Neurofibromin, VGF, Dematin, HDAC6, SFRS2 (SC-35), STAT5B, C17orf28
695	establishment of monopolar cell polarity	34	0.0134847	0.110525	1	1	0		0.124737	0.294615	1	SCRIB	0.0134847	0.110525	2	EBP50, SCRIB
696	positive regulation of fibroblast migration	34	0.0134847	0.110525	0.102083	0.224028	1	BETA-PIX	0.124737	0.294615	1	BETA-PIX	0.0134847	0.110525	2	BETA-PIX, Dematin
697	establishment of spindle orientation	34	0.0134847	0.110525	0.102083	0.224028	1	CLASP1	0.124737	0.294615	1	MAP4	0.0134847	0.110525	2	NUMA1, MAP4
698	cellular response to organic cyclic compound	1000	0.0135022	0.0878495	0.0135022	0.0878495	8	RanBP1, ERK2 (MAPK1), ERK1 (MAPK3), PMCA1, BAF250A, Spinophilin, TRIP2, hnRNP U	0.096483	0.262143	7	RanBP1, ERK2 (MAPK1), HP1 gamma, ERK1 (MAPK3), HSF1, CBP80, hnRNP U	0.264191	0.433755	7	HP1 gamma, ERK1 (MAPK3), TRAP150, ERK2 (MAPK1), LARP1, Neurofibromin, Dematin
699	cellular response to ammonium ion	157	0.0135495	0.0879357	0.0135495	0.0879357	3	ERK2 (MAPK1), ERK1 (MAPK3), Spinophilin	0.125716	0.295849	2	ERK2 (MAPK1), ERK1 (MAPK3)	0.196549	0.381154	2	ERK1 (MAPK3), ERK2 (MAPK1)
700	protein localization to membrane	603	0.0135849	0.110848	0.297336	0.408087	3	DENND4C, Myosin Va, JAM1	0.0309237	0.159291	6	DENND4C, SCRIB, RAB37, JAM1, SRP14, DAL1	0.0135849	0.110848	8	RPL34, SRP14, SLAP-130(ADAP), DENND4C, EBP50, SCRIB, RAB37, JAM1
701	cell activation	1536	0.0135939	0.110848	0.210953	0.329427	7	RNS2, ERK2 (MAPK1), ERK1 (MAPK3), c-Raf-1, eEF2, DOCK8, CaMK II beta	0.251483	0.410481	8	ERK2 (MAPK1), RAB37, UBR4, NDRG1, ERK1 (MAPK3), Calpastatin, SRP14, CaMK II beta	0.0135939	0.110848	15	PGMU, EVL, ERK1 (MAPK3), Chromogranin A, c-Raf-1, SRP14, SLAP-130(ADAP), CaMK II beta, RNS2, ERK2 (MAPK1), RAB37, UBR4, Calpastatin, ERP5, STAT5B
702	regulation of cell growth	652	0.0140015	0.114131	0.0554061	0.163372	5	Intersectin 2, eIF4G1, Spinophilin, HDAC6, Raptor	0.0140015	0.114131	7	Intersectin 2, Cortactin, HDAC6, PIG8, CBP80, DAL1, Raptor	0.251787	0.426517	5	Intersectin 2, Drebrin, Raptor, HDAC6, PIG8
703	cellular response to reactive oxygen species	237	0.0140516	0.114131	0.0392721	0.142073	3	ERK2 (MAPK1), ERK1 (MAPK3), HDAC6	0.0140516	0.114131	4	ERK2 (MAPK1), ERK1 (MAPK3), HSF1, HDAC6	0.126164	0.309537	3	ERK1 (MAPK3), ERK2 (MAPK1), HDAC6
704	cellular response to starvation	237	0.0140516	0.114131	0.0392721	0.142073	3	ERK2 (MAPK1), ERK1 (MAPK3), Raptor	0.0140516	0.114131	4	ERK2 (MAPK1), ERK1 (MAPK3), CPEB4, Raptor	0.0353748	0.175349	4	ERK1 (MAPK3), Raptor, ERK2 (MAPK1), DAP1
705	phosphatidylinositol-3-phosphate biosynthetic process	57	0.0140565	0.0903185	0.0140565	0.0903185	2	IRS-2, SYNJ1	0.200257	0.36607	1	IRS-2	0.0355131	0.175349	2	IRS-2, SYNJ1
706	chromosome organization	1428	0.0141543	0.0907209	0.0141543	0.0907209	10	TAB182, TORC2, BAZ1B, HZwint-1, BAF250A, CLASP1, HDAC6, FBXW7, hnRNP U, PC4	0.194655	0.361542	8	HP1 gamma, HZwint-1, HDAC6, RERE, FBXW7, hnRNP U, PC4, DOT1	0.617591	0.683785	7	HP1 gamma, Menin, CoREST, XPC, HDAC6, PC4, Smchd1
707	RNA catabolic process	295	0.0142641	0.0911983	0.0142641	0.0911983	4	RNS2, TAB182, eIF4G1, ZCCHC6	0.687237	0.745658	1	CBP80	0.19846	0.384085	3	RPL34, TRAP150, RNS2
708	tissue development	2586	0.0143533	0.0914432	0.0143533	0.0914432	15	ERK2 (MAPK1), ALPK3, PRKAR1A, MEF2D, Myosin Va, STIM1, ERK1 (MAPK3), TAGLN2, BAF250A, TRIP11, JAM1, eEF2, p120-catenin, TRIP2, hnRNP U	0.207514	0.372346	13	TAPT1, SCRIB, ERK2 (MAPK1), SLC4A7, PRKAR1A, MEF2D, ERK1 (MAPK3), TAGLN2, TRIP11, JAM1, AF-6, hnRNP U, AMP deaminase 2	0.121998	0.303051	18	NUMA1, MEF2D, ERK1 (MAPK3), TRIP11, Menin, p120-catenin, AMP deaminase 2, EBP50, TAPT1, SCRIB, ERK2 (MAPK1), SLC4A7, PRKAR1A, Neurofibromin, STIM1, TAGLN2, JAM1, STAT5B
709	positive regulation of MAPK cascade	814	0.0143732	0.0914432	0.0143732	0.0914432	7	ERK2 (MAPK1), HGK(MAP4K4), ERK1 (MAPK3), SPAG9, c-Raf-1, FBXW7, SASH1	0.394055	0.528489	4	ERK2 (MAPK1), ERK1 (MAPK3), FBXW7, SASH1	0.249278	0.424896	6	Amylin, ERK1 (MAPK3), c-Raf-1, TAB3, ERK2 (MAPK1), SASH1
710	sister chromatid cohesion	161	0.0144887	0.0919516	0.0144887	0.0919516	3	HZwint-1, CLASP1, FBXW7	0.130945	0.300945	2	HZwint-1, FBXW7	1	1	0
711	negative regulation of epidermal growth factor receptor signaling pathway	58	0.0145291	0.0919818	0.0145291	0.0919818	2	EPS15R, BETA-PIX	0.0216769	0.136972	2	EPS15R, BETA-PIX	0.261088	0.429772	1	BETA-PIX
712	cell morphogenesis involved in differentiation	816	0.0145794	0.118047	0.0441965	0.149619	6	IRS-2, ERK2 (MAPK1), Stathmin, ERK1 (MAPK3), GAB2, HDAC6	0.0145794	0.118047	8	Rap1GAP1, IRS-2, SCRIB, ERK2 (MAPK1), Stathmin, ERK1 (MAPK3), HDAC6, RERE	0.0629324	0.231311	8	Stathmin, EVL, ERK1 (MAPK3), EBP50, IRS-2, SCRIB, ERK2 (MAPK1), HDAC6
713	positive regulation of gene expression	2594	0.014734	0.0929015	0.014734	0.0929015	15	AMPK beta1, ERK2 (MAPK1), TORC2, BAZ1B, MEF2D, ERK1 (MAPK3), BAF250A, c-Raf-1, eEF2, p120-catenin, TRIP2, FXR2, hnRNP U, PC4, Raptor	0.312818	0.462621	12	AMPK beta1, ERK2 (MAPK1), MEF2D, ERK1 (MAPK3), HSF1, PAF49, RERE, CBP80, hnRNP U, PC4, Raptor, DOT1	0.0781203	0.25436	19	YB-1, Amylin, AMPK beta1, MEF2D, ERK1 (MAPK3), c-Raf-1, PAF49, Menin, p120-catenin, RNF187, TRAP150, Raptor, ERK2 (MAPK1), LARP1, MLCP (reg), SRPK2, Asxl2, STAT5B, PC4
714	regulation of protein localization to cell periphery	163	0.0149718	0.0930168	0.0149718	0.0930168	3	Myosin Va, Spinophilin, CaMK II beta	0.472944	0.584079	1	CaMK II beta	0.207894	0.39208	2	NUMA1, CaMK II beta
715	positive regulation of cell cycle G1/S phase transition	59	0.0150084	0.0930168	0.0150084	0.0930168	2	eIF4G1, Raptor	0.206511	0.371561	1	Raptor	0.264937	0.434006	1	Raptor
716	regulation of response to stress	2122	0.0150379	0.0930168	0.0150379	0.0930168	13	ERK2 (MAPK1), HGK(MAP4K4), ERK1 (MAPK3), SPAG9, c-Raf-1, eIF4G1, CLASP1, HDAC6, TRIP2, FBXW7, CaMK II beta, SASH1, Raptor	0.315778	0.46469	10	SCRIB, ERK2 (MAPK1), ERK1 (MAPK3), HSF1, BIG1, HDAC6, FBXW7, CaMK II beta, SASH1, Raptor	0.30896	0.471019	13	ERK1 (MAPK3), c-Raf-1, Menin, CaMK II beta, Raptor, SCRIB, TAB3, ERK2 (MAPK1), Dematin, BIG1, HDAC6, STAT5B, SASH1
717	establishment or maintenance of monopolar cell polarity	36	0.0150415	0.11442	1	1	0		0.131575	0.300945	1	SCRIB	0.0150415	0.11442	2	EBP50, SCRIB
718	cellular metabolic process	11420	0.01509	0.0930168	0.01509	0.0930168	46	RanBP1, IRS-2, OSBP1, RNS2, ZDHHC5, AMPK beta1, ERK2 (MAPK1), TAB182, TORC2, HSPC148, Myopodin, ALPK3, ATE1, Gemin5, FBXO30, HGK(MAP4K4), PRKAR1A, BAZ1B, Pinin, VGF, MEF2D, Myosin Va, MUF1, ERK1 (MAPK3), TRS85 homolog, SPAG9, BAF250A, TRIP11, c-Raf-1, SYNJ1, eIF4G1, MBD4, Spinophilin, HDAC6, eEF2, p120-catenin, TRIP2, VIPAR, ZCCHC6, FBXW7, hnRNP U, CaMK II beta, PC4, SASH1, UBE1DC1, ELKS	0.591869	0.676116	44	RanBP1, IRS-2, PDE1C, OSBP1, SCRIB, AMPK beta1, ERK2 (MAPK1), ATE1, Gemin5, FBXO30, PRKAR1A, UBR4, MEF2D, MUF1, Symplekin, HP1 gamma, AARSD1, ERK1 (MAPK3), TRS85 homolog, TNRC15, TRIP11, CPEB4, HSF1, PAF49, HDAC6, PIG8, MARK3, PGM3, RERE, p47, CBP80, VIPAR, ELAC2, FBXW7, CaMK II beta, hnRNP U, PC4, SASH1, Girdin, UBE1DC1, AMP deaminase 2, DOT1, ELKS, Secretogranin 1	0.050258	0.205195	69	OSBP1, YB-1, Amylin, Myosin XVIIIA, PGMU, RPL34, AMPK beta1, CD2AP, MEF2D, Symplekin, MUF1, HP1 gamma, SF4, ERK1 (MAPK3), VMP1, TNRC15, TRIP11, c-Raf-1, PAF49, Menin, TGOLN2, MARK2, p120-catenin, MARK3, RNF187, SLAP-130(ADAP), PRCC, TRAP150, CaMK II beta, UBE1DC1, AMP deaminase 2, IRS-2, SCRIB, TAB3, RNS2, ERK2 (MAPK1), RAVER1, LARP1, DAP1, ATE1, PRKAR1A, MLCP (reg), Neurofibromin, SON, Secretogr…
719	cellular protein complex disassembly	164	0.0152168	0.0930168	0.0152168	0.0930168	3	Stathmin, SYNJ1, Spinophilin	0.475018	0.586361	1	Stathmin	0.209792	0.392834	2	Stathmin, SYNJ1
720	cellular response to lipid	1023	0.0152987	0.0930168	0.0152987	0.0930168	8	RanBP1, ERK2 (MAPK1), ERK1 (MAPK3), PMCA1, BAF250A, Spinophilin, TRIP2, hnRNP U	0.210784	0.37639	6	RanBP1, ERK2 (MAPK1), HP1 gamma, ERK1 (MAPK3), HSF1, hnRNP U	0.618442	0.683995	5	HP1 gamma, ERK1 (MAPK3), TRAP150, ERK2 (MAPK1), Neurofibromin
721	negative regulation of intracellular transport	100	0.0153721	0.11442	1	1	0		0.324563	0.470589	1	PIG8	0.0153721	0.11442	3	Neurofibromin, Dematin, PIG8
722	vesicle-mediated transport in synapse	183	0.0154115	0.11442	0.440867	0.514345	1	SYNJ1	0.160521	0.33119	2	SCRIB, SYTL4	0.0154115	0.11442	4	SYTL4, SCRIB, FAM148C, SYNJ1
723	nuclear speck organization	3	0.015511	0.11442	1	1	0		1	1	0		0.015511	0.11442	1	SRPK2
724	asymmetric Golgi ribbon formation	3	0.015511	0.11442	1	1	0		1	1	0		0.015511	0.11442	1	Myosin XVIIIA
725	inactivation of X chromosome by DNA methylation	3	0.015511	0.11442	1	1	0		1	1	0		0.015511	0.11442	1	Smchd1
726	forebrain astrocyte differentiation	3	0.015511	0.11442	1	1	0		1	1	0		0.015511	0.11442	1	Neurofibromin
727	gamma-aminobutyric acid secretion, neurotransmission	3	0.015511	0.11442	1	1	0		1	1	0		0.015511	0.11442	1	Neurofibromin
728	cell communication by chemical coupling	3	0.015511	0.11442	1	1	0		1	1	0		0.015511	0.11442	1	Drebrin
729	glutamate secretion, neurotransmission	3	0.015511	0.11442	1	1	0		1	1	0		0.015511	0.11442	1	Neurofibromin
730	glutathione transport	3	0.015511	0.11442	1	1	0		1	1	0		0.015511	0.11442	1	EBP50
731	negative regulation of sodium:proton antiporter activity	3	0.015511	0.11442	1	1	0		1	1	0		0.015511	0.11442	1	EBP50
732	tripeptide transport	3	0.015511	0.11442	1	1	0		1	1	0		0.015511	0.11442	1	EBP50
733	forebrain astrocyte development	3	0.015511	0.11442	1	1	0		1	1	0		0.015511	0.11442	1	Neurofibromin
734	regulation of protein glycosylation in Golgi	4	0.0155424	0.118442	1	1	0		0.0155424	0.118442	1	BIG1	0.0206281	0.13421	1	BIG1
735	cerebellar cortex maturation	4	0.0155424	0.118442	1	1	0		0.0155424	0.118442	1	RERE	1	1	0
736	negative regulation of non-motile cilium assembly	4	0.0155424	0.118442	1	1	0		0.0155424	0.118442	1	MAP4	0.0206281	0.13421	1	MAP4
737	positive regulation of protein localization to cilium	4	0.0155424	0.118442	1	1	0		0.0155424	0.118442	1	Girdin	0.0206281	0.13421	1	Girdin
738	positive regulation of membrane tubulation	4	0.0155424	0.118442	1	1	0		0.0155424	0.118442	1	DDEF1	1	1	0
739	protein localization to adherens junction	4	0.0155424	0.118442	1	1	0		0.0155424	0.118442	1	SCRIB	0.0206281	0.13421	1	SCRIB
740	regulation of protein metabolic process	3875	0.0155733	0.0930168	0.0155733	0.0930168	20	ERK2 (MAPK1), TAB182, Myopodin, BIN1 (Amphiphysin II), Gemin5, HGK(MAP4K4), PRKAR1A, ERK1 (MAPK3), SPAG9, c-Raf-1, ANKS1, eIF4G1, Spinophilin, HDAC6, eEF2, p120-catenin, FXR2, FBXW7, SASH1, Raptor	0.112722	0.283055	20	SEC22B, ERK2 (MAPK1), BIN1 (Amphiphysin II), Gemin5, PRKAR1A, Symplekin, ERK1 (MAPK3), Calpastatin, TNRC15, CPEB4, HSF1, BIG1, SRP14, HDAC6, p47, CBP80, FBXW7, SASH1, Girdin, Raptor	0.0404811	0.187572	28	SEC22B, Amylin, BIN1 (Amphiphysin II), Symplekin, ERK1 (MAPK3), TNRC15, c-Raf-1, Menin, MARK2, SRP14, p120-catenin, Raptor, EBP50, TAB3, ERK2 (MAPK1), LARP1, DAP1, PRKAR1A, MLCP (reg), Neurofibromin, Calpastatin, Dematin, BIG1, HDAC6, Asxl2, STAT5B, SASH1, Girdin
741	DNA-templated transcription, termination	134	0.0156821	0.119157	1	1	0		0.0156821	0.119157	3	Symplekin, PAF49, CBP80	0.0328569	0.171136	3	Symplekin, PAF49, SFRS2 (SC-35)
742	positive regulation of cholangiocyte proliferation	5	0.0157009	0.0930168	0.0157009	0.0930168	1	HDAC6	0.0193904	0.127514	1	HDAC6	0.0257188	0.14891	1	HDAC6
743	regulation of opioid receptor signaling pathway	5	0.0157009	0.0930168	0.0157009	0.0930168	1	Spinophilin	1	1	0		1	1	0
744	negative regulation of plasma membrane long-chain fatty acid transport	5	0.0157009	0.0930168	0.0157009	0.0930168	1	IRS-2	0.0193904	0.127514	1	IRS-2	0.0257188	0.14891	1	IRS-2
745	regulation of basement membrane assembly involved in embryonic body morphogenesis	5	0.0157009	0.0930168	0.0157009	0.0930168	1	CLASP1	1	1	0		1	1	0
746	positive regulation of oxidative stress-induced neuron intrinsic apoptotic signaling pathway	5	0.0157009	0.0930168	0.0157009	0.0930168	1	FBXW7	0.0193904	0.127514	1	FBXW7	1	1	0
747	actin cortical patch localization	5	0.0157009	0.0930168	0.0157009	0.0930168	1	WIRE	0.0193904	0.127514	1	WIRE	1	1	0
748	regulation of cholangiocyte proliferation	5	0.0157009	0.0930168	0.0157009	0.0930168	1	HDAC6	0.0193904	0.127514	1	HDAC6	0.0257188	0.14891	1	HDAC6
749	protein polyufmylation	5	0.0157009	0.0930168	0.0157009	0.0930168	1	UBE1DC1	0.0193904	0.127514	1	UBE1DC1	0.0257188	0.14891	1	UBE1DC1
750	regulation of SREBP signaling pathway	5	0.0157009	0.0930168	0.0157009	0.0930168	1	FBXW7	0.0193904	0.127514	1	FBXW7	1	1	0
751	regulation of endosome organization	5	0.0157009	0.0930168	0.0157009	0.0930168	1	SYNJ1	1	1	0		0.0257188	0.14891	1	SYNJ1
752	positive regulation of tubulin deacetylation	5	0.0157009	0.0930168	0.0157009	0.0930168	1	HDAC6	0.0193904	0.127514	1	HDAC6	0.0257188	0.14891	1	HDAC6
753	regulation of basement membrane organization	5	0.0157009	0.0930168	0.0157009	0.0930168	1	CLASP1	1	1	0		1	1	0
754	regulation of inositol 1,4,5-trisphosphate-sensitive calcium-release channel activity	5	0.0157009	0.0930168	0.0157009	0.0930168	1	Myosin Va	1	1	0		1	1	0
755	autophagy of peroxisome	5	0.0157009	0.0930168	0.0157009	0.0930168	1	TRS85 homolog	0.0193904	0.127514	1	TRS85 homolog	0.0257188	0.14891	1	TRS85 homolog
756	protein K69-linked ufmylation	5	0.0157009	0.0930168	0.0157009	0.0930168	1	UBE1DC1	0.0193904	0.127514	1	UBE1DC1	0.0257188	0.14891	1	UBE1DC1
757	CRD-mediated mRNA stabilization	5	0.0157009	0.0930168	0.0157009	0.0930168	1	hnRNP U	0.0193904	0.127514	1	hnRNP U	0.0257188	0.14891	1	YB-1
758	positive regulation of basement membrane assembly involved in embryonic body morphogenesis	5	0.0157009	0.0930168	0.0157009	0.0930168	1	CLASP1	1	1	0		1	1	0
759	positive regulation of biosynthetic process	2615	0.0157711	0.0932192	0.0157711	0.0932192	15	IRS-2, ERK2 (MAPK1), TORC2, BAZ1B, MEF2D, ERK1 (MAPK3), BAF250A, c-Raf-1, HDAC6, eEF2, TRIP2, FXR2, hnRNP U, PC4, Raptor	0.322791	0.46986	12	IRS-2, ERK2 (MAPK1), MEF2D, ERK1 (MAPK3), HSF1, BIG1, HDAC6, RERE, hnRNP U, PC4, Raptor, DOT1	0.131447	0.314204	18	YB-1, MEF2D, ERK1 (MAPK3), c-Raf-1, Menin, RNF187, TRAP150, Raptor, IRS-2, ERK2 (MAPK1), LARP1, MLCP (reg), Neurofibromin, BIG1, HDAC6, Asxl2, STAT5B, PC4
760	regulation of cell-substrate adhesion	281	0.015837	0.115559	0.222778	0.340495	2	CLASP1, BETA-PIX	0.669392	0.731813	1	BETA-PIX	0.015837	0.115559	5	Drebrin, Menin, BETA-PIX, Neurofibromin, Dematin
761	regulation of postsynaptic membrane neurotransmitter receptor levels	37	0.0158475	0.115559	0.110581	0.23528	1	SYNJ1	0.134974	0.304897	1	SCRIB	0.0158475	0.115559	2	SCRIB, SYNJ1
762	axon development	642	0.0159623	0.0940667	0.0159623	0.0940667	6	IRS-2, ERK2 (MAPK1), Stathmin, ERK1 (MAPK3), GAB2, HDAC6	0.040047	0.177353	6	Rap1GAP1, IRS-2, ERK2 (MAPK1), Stathmin, ERK1 (MAPK3), HDAC6	0.118245	0.300299	6	Stathmin, EVL, ERK1 (MAPK3), IRS-2, ERK2 (MAPK1), HDAC6
763	regulation of intracellular estrogen receptor signaling pathway	61	0.0159873	0.0940667	0.0159873	0.0940667	2	TRIP2, UBE1DC1	0.212716	0.376982	1	UBE1DC1	0.272576	0.44023	1	UBE1DC1
764	nucleocytoplasmic transport	376	0.0160788	0.121105	0.333697	0.435683	2	RanBP1, Gemin5	0.0160788	0.121105	5	RanBP1, Gemin5, Symplekin, RERE, CBP80	0.310754	0.472097	3	Symplekin, SLAP-130(ADAP), SFRS2 (SC-35)
765	response to peptide hormone	833	0.016123	0.094435	0.016123	0.094435	7	DENND4C, IRS-2, ERK2 (MAPK1), PRKAR1A, VGF, Myosin Va, ERK1 (MAPK3)	0.107791	0.276947	6	DENND4C, IRS-2, ERK2 (MAPK1), PRKAR1A, ERK1 (MAPK3), HSF1	0.0691667	0.240791	8	ERK1 (MAPK3), Menin, DENND4C, IRS-2, ERK2 (MAPK1), PRKAR1A, VGF, STAT5B
766	negative regulation of autophagy	102	0.0162016	0.11778	0.276383	0.389682	1	eIF4G1	0.329854	0.473443	1	SEC22B	0.0162016	0.11778	3	SEC22B, TAB3, DAP1
767	mitotic cell cycle process	877	0.0162375	0.108063	0.0207507	0.108063	7	RanBP1, TAB182, Stathmin, HZwint-1, CLASP1, MBD4, CaMK II beta	0.0559965	0.205345	7	RanBP1, Stathmin, HZwint-1, TNRC15, MAP4, Azi1, CaMK II beta	0.0162375	0.11778	10	NUMA1, Stathmin, TNRC15, MAP4, PRCC, CaMK II beta, MLCP (reg), SON, XPC, Azi1
768	ear morphogenesis	186	0.0162635	0.11778	0.117133	0.242237	2	ERK2 (MAPK1), ERK1 (MAPK3)	0.0365502	0.170807	3	SCRIB, ERK2 (MAPK1), ERK1 (MAPK3)	0.0162635	0.11778	4	ERK1 (MAPK3), EBP50, SCRIB, ERK2 (MAPK1)
769	bicarbonate transport	50	0.0163907	0.121686	1	1	0		0.0163907	0.121686	2	SLC4A7, SLC4A4	0.229563	0.410934	1	SLC4A7
770	adherens junction assembly	50	0.0163907	0.121686	0.146494	0.269128	1	BETA-PIX	0.0163907	0.121686	2	Cortactin, BETA-PIX	0.229563	0.410934	1	BETA-PIX
771	axonal transport	62	0.0164868	0.0960306	0.0164868	0.0960306	2	HDAC6, FXR2	0.215801	0.379592	1	HDAC6	0.276366	0.443866	1	HDAC6
772	multi-organism process	3897	0.016507	0.0960306	0.016507	0.0960306	20	RanBP1, HP1 alpha, RNS2, ERK2 (MAPK1), Stathmin, TORC2, BIN1 (Amphiphysin II), PRKAR1A, VGF, ERK1 (MAPK3), SPAG9, BAF250A, JAM1, eIF4G1, Spinophilin, p120-catenin, TRIP2, VIPAR, FBXW7, CaMK II beta	0.350769	0.491798	17	RanBP1, HP1 alpha, SCRIB, ERK2 (MAPK1), Stathmin, BIN1 (Amphiphysin II), PRKAR1A, UBR4, ERK1 (MAPK3), Calpastatin, JAM1, HSF1, Azi1, PGM3, VIPAR, FBXW7, CaMK II beta	0.211664	0.395601	24	RPL34, Stathmin, BIN1 (Amphiphysin II), ERK1 (MAPK3), Chromogranin A, VMP1, Drebrin, Menin, p120-catenin, CaMK II beta, HP1 alpha, SCRIB, RNS2, ERK2 (MAPK1), PRKAR1A, UBR4, VGF, CoREST, eIF2S2, Calpastatin, JAM1, Azi1, PGM3, STAT5B
773	ear development	391	0.0165551	0.119319	0.126622	0.251655	3	ERK2 (MAPK1), ERK1 (MAPK3), TRIP11	0.0187082	0.127514	5	SCRIB, ERK2 (MAPK1), SLC4A7, ERK1 (MAPK3), TRIP11	0.0165551	0.119319	6	ERK1 (MAPK3), TRIP11, EBP50, SCRIB, ERK2 (MAPK1), SLC4A7
774	RNA transport	250	0.016771	0.1238	0.548571	0.600152	1	RanBP1	0.016771	0.1238	4	RanBP1, Symplekin, HSF1, CBP80	0.373738	0.518591	2	Symplekin, SFRS2 (SC-35)
775	nucleic acid transport	250	0.016771	0.1238	0.548571	0.600152	1	RanBP1	0.016771	0.1238	4	RanBP1, Symplekin, HSF1, CBP80	0.373738	0.518591	2	Symplekin, SFRS2 (SC-35)
776	response to extracellular stimulus	1041	0.0168221	0.0976436	0.0168221	0.0976436	8	ERK2 (MAPK1), VGF, ERK1 (MAPK3), PMCA1, eIF4G1, Spinophilin, eEF2, Raptor	0.384808	0.522291	5	ERK2 (MAPK1), ERK1 (MAPK3), CPEB4, HSF1, Raptor	0.297564	0.463766	7	ERK1 (MAPK3), Raptor, ERK2 (MAPK1), LARP1, DAP1, VGF, SFRS2 (SC-35)
777	regulation of peptide hormone secretion	381	0.0169259	0.123884	0.0326141	0.130811	4	IRS-2, HGK(MAP4K4), BETA-PIX, Raptor	0.0169259	0.123884	5	IRS-2, PDE1C, SYTL4, BETA-PIX, Raptor	0.137354	0.32154	4	SYTL4, BETA-PIX, Raptor, IRS-2
778	nuclear transport	381	0.0169259	0.123884	0.339471	0.440187	2	RanBP1, Gemin5	0.0169259	0.123884	5	RanBP1, Gemin5, Symplekin, RERE, CBP80	0.317858	0.477163	3	Symplekin, SLAP-130(ADAP), SFRS2 (SC-35)
779	microtubule polymerization or depolymerization	63	0.0169929	0.0979875	0.0169929	0.0979875	2	Stathmin, CLASP1	0.218873	0.383435	1	Stathmin	0.0425957	0.19385	2	Stathmin, SLAIN2
780	androgen receptor signaling pathway	63	0.0169929	0.0979875	0.0169929	0.0979875	2	BAF250A, TRIP2	1	1	0		0.280137	0.447655	1	TRAP150
781	intraciliary transport involved in cilium assembly	51	0.0170168	0.124199	0.149197	0.271774	1	TRIP11	0.0170168	0.124199	2	TRIP11, Azi1	0.0289454	0.161931	2	TRIP11, Azi1
782	phosphorus metabolic process	2888	0.0171239	0.0985101	0.0171239	0.0985101	16	IRS-2, AMPK beta1, ERK2 (MAPK1), ALPK3, HGK(MAP4K4), PRKAR1A, BAZ1B, ERK1 (MAPK3), SPAG9, c-Raf-1, SYNJ1, MBD4, Spinophilin, TRIP2, CaMK II beta, ELKS	0.337446	0.480515	13	IRS-2, PDE1C, SCRIB, AMPK beta1, ERK2 (MAPK1), PRKAR1A, ERK1 (MAPK3), HSF1, MARK3, PGM3, CaMK II beta, AMP deaminase 2, ELKS	0.0240769	0.148873	23	PGMU, AMPK beta1, ERK1 (MAPK3), c-Raf-1, Menin, MARK2, MARK3, SLAP-130(ADAP), CaMK II beta, AMP deaminase 2, IRS-2, SCRIB, TAB3, ERK2 (MAPK1), PRKAR1A, MLCP (reg), Neurofibromin, Secretogranin II, SRPK2, SYNJ1, PGM3, STAT5B, ELKS
783	regulation of cell size	287	0.017192	0.122822	0.0626106	0.17594	3	GARNL4, HDAC6, Raptor	0.0262319	0.150679	4	Cortactin, GARNL4, HDAC6, Raptor	0.017192	0.122822	5	Drebrin, Raptor, EBP50, GARNL4, HDAC6
784	establishment of RNA localization	252	0.0172166	0.124604	0.551449	0.602535	1	RanBP1	0.0172166	0.124604	4	RanBP1, Symplekin, HSF1, CBP80	0.377449	0.521004	2	Symplekin, SFRS2 (SC-35)
785	regulation of nucleocytoplasmic transport	190	0.0174446	0.124347	0.121283	0.247502	2	ERK2 (MAPK1), TRIP2	0.170176	0.339993	2	ERK2 (MAPK1), PIG8	0.0174446	0.124347	4	ERK2 (MAPK1), MLCP (reg), Neurofibromin, PIG8
786	dendritic spine organization	52	0.017653	0.126351	0.151891	0.274721	1	HDAC6	0.017653	0.126351	2	Cortactin, HDAC6	0.237567	0.417255	1	HDAC6
787	positive regulation of binding	289	0.0176602	0.125601	0.0636536	0.177365	3	Stathmin, eIF4G1, BETA-PIX	0.0268182	0.150679	4	Stathmin, HSF1, BETA-PIX, CBP80	0.0176602	0.125601	5	Stathmin, GPSM1, Menin, BETA-PIX, Beta adducin
788	response to antineoplastic agent	255	0.0178987	0.127406	0.192782	0.311612	2	HDAC6, hnRNP U	0.0178987	0.127406	4	HP1 gamma, HSF1, HDAC6, hnRNP U	0.0442897	0.196409	4	HP1 gamma, LARP1, Neurofibromin, HDAC6
789	negative regulation of mRNA metabolic process	106	0.0179349	0.126986	0.285525	0.396724	1	hnRNP U	0.340314	0.483153	1	hnRNP U	0.0179349	0.126986	3	YB-1, TRAP150, LARP1
790	stress-activated MAPK cascade	175	0.0180614	0.101949	0.0180614	0.101949	3	ERK2 (MAPK1), ERK1 (MAPK3), SPAG9	0.149619	0.321446	2	ERK2 (MAPK1), ERK1 (MAPK3)	0.0632887	0.231815	3	ERK1 (MAPK3), TAB3, ERK2 (MAPK1)
791	cellular response to stimulus	9652	0.0182256	0.102273	0.0182256	0.102273	40	DENND4C, RanBP1, IRS-2, AMPK beta1, ERK2 (MAPK1), TAB182, Stathmin, HGK(MAP4K4), PRKAR1A, BAZ1B, Myosin Va, ERK1 (MAPK3), PMCA1, SPAG9, BAF250A, WIRE, JAM1, c-Raf-1, SYNJ1, ANKS1, GAB2, eIF4G1, MBD4, Spinophilin, HDAC6, eEF2, p120-catenin, TRIP2, Myosin IXb, DOCK8, BETA-PIX, FBXW7, hnRNP U, CaMK II beta, PC4, UBE1DC1, Raptor, ELKS, LRCH2, ARHGAP11A	0.515892	0.617403	38	DENND4C, RanBP1, Rap1GAP1, IRS-2, PDE1C, LRCH3, TAPT1, AMPK beta1, ERK2 (MAPK1), Stathmin, PRKAR1A, RAB37, NDRG1, HP1 gamma, ERK1 (MAPK3), CRHSP-24, TNRC15, WIRE, JAM1, CPEB4, HSF1, PAF49, HDAC6, CDC4L, PIG8, MARK3, AF-6, BETA-PIX, CBP80, FBXW7, CaMK II beta, hnRNP U, PC4, Girdin, UBE1DC1, Raptor, DOT1, ELKS	0.269553	0.438023	54	LRCH3, YB-1, Amylin, Myosin XVIIIA, PGMU, AMPK beta1, Stathmin, EVL, CD2AP, HP1 gamma, ERK1 (MAPK3), Chromogranin A, TNRC15, c-Raf-1, Drebrin, PAF49, Menin, MARK2, p120-catenin, CDC4L, MARK3, BETA-PIX, SLAP-130(ADAP), TRAP150, CaMK II beta, UBE1DC1, Raptor, DENND4C, EBP50, IRS-2, TAPT1, TAB3, ERK2 (MAPK1), LARP1, DAP1, DISP2, PRKAR1A, MLCP (reg), RAB37, Neurofibromin, Secretogranin II, Dematin, J…
792	negative regulation of protein serine/threonine kinase activity	193	0.0183647	0.128727	0.12442	0.249423	2	PRKAR1A, Raptor	0.174345	0.344318	2	PRKAR1A, Raptor	0.0183647	0.128727	4	Menin, Raptor, PRKAR1A, Neurofibromin
793	negative regulation of nucleocytoplasmic transport	40	0.0183737	0.128727	1	1	0		0.145092	0.317244	1	PIG8	0.0183737	0.128727	2	Neurofibromin, PIG8
794	cellular response to organonitrogen compound	1060	0.0185467	0.102273	0.0185467	0.102273	8	DENND4C, IRS-2, ERK2 (MAPK1), PRKAR1A, Myosin Va, ERK1 (MAPK3), Spinophilin, Raptor	0.0554974	0.204543	8	DENND4C, IRS-2, ERK2 (MAPK1), PRKAR1A, ERK1 (MAPK3), CPEB4, HSF1, Raptor	0.0497111	0.205195	10	ERK1 (MAPK3), Menin, Raptor, DENND4C, IRS-2, ERK2 (MAPK1), LARP1, PRKAR1A, Dematin, STAT5B
795	toxin transport	66	0.0185505	0.102273	0.0185505	0.102273	2	TORC2, BAF250A	1	1	0		1	1	0
796	placenta blood vessel development	66	0.0185505	0.102273	0.0185505	0.102273	2	ERK2 (MAPK1), BAF250A	0.22802	0.390483	1	ERK2 (MAPK1)	0.291332	0.457064	1	ERK2 (MAPK1)
797	response to amphetamine	66	0.0185505	0.102273	0.0185505	0.102273	2	Spinophilin, HDAC6	0.22802	0.390483	1	HDAC6	0.291332	0.457064	1	HDAC6
798	protein ufmylation	6	0.0188117	0.102273	0.0188117	0.102273	1	UBE1DC1	0.0232237	0.139936	1	UBE1DC1	0.0307832	0.164833	1	UBE1DC1
799	postsynaptic modulation of chemical synaptic transmission	6	0.0188117	0.102273	0.0188117	0.102273	1	FXR2	1	1	0		1	1	0
800	activation of meiosis	6	0.0188117	0.102273	0.0188117	0.102273	1	CaMK II beta	0.0232237	0.139936	1	CaMK II beta	0.0307832	0.164833	1	CaMK II beta
801	penile erection	6	0.0188117	0.102273	0.0188117	0.102273	1	VGF	1	1	0		0.0307832	0.164833	1	VGF
802	optic cup formation involved in camera-type eye development	6	0.0188117	0.102273	0.0188117	0.102273	1	BAF250A	1	1	0		1	1	0
803	calcium ion export across plasma membrane	6	0.0188117	0.102273	0.0188117	0.102273	1	PMCA1	1	1	0		1	1	0
804	protein localization to actin cytoskeleton	6	0.0188117	0.102273	0.0188117	0.102273	1	Spinophilin	1	1	0		1	1	0
805	positive regulation of hydrogen peroxide-mediated programmed cell death	6	0.0188117	0.102273	0.0188117	0.102273	1	HDAC6	0.0232237	0.139936	1	HDAC6	0.0307832	0.164833	1	HDAC6
806	cell differentiation involved in salivary gland development	6	0.0188117	0.102273	0.0188117	0.102273	1	p120-catenin	1	1	0		0.0307832	0.164833	1	p120-catenin
807	lung development	321	0.0188471	0.102273	0.0188471	0.102273	4	ERK2 (MAPK1), ERK1 (MAPK3), eIF4G1, FBXW7	0.131082	0.300945	3	ERK2 (MAPK1), ERK1 (MAPK3), FBXW7	0.0866802	0.264884	4	NUMA1, ERK1 (MAPK3), Drebrin, ERK2 (MAPK1)
808	regulation of growth	1027	0.019	0.127514	0.105776	0.228945	6	OSBP1, Intersectin 2, eIF4G1, Spinophilin, HDAC6, Raptor	0.019	0.127514	9	OSBP1, Intersectin 2, Cortactin, HSF1, HDAC6, PIG8, CBP80, DAL1, Raptor	0.166052	0.353468	8	OSBP1, Intersectin 2, Drebrin, Menin, Raptor, HDAC6, PIG8, STAT5B
809	response to inorganic substance	1065	0.0190211	0.102688	0.0190211	0.102688	8	RanBP1, ERK2 (MAPK1), STIM1, ERK1 (MAPK3), BAF250A, HDAC6, eEF2, CaMK II beta	0.0567427	0.205345	8	RanBP1, PDE1C, ERK2 (MAPK1), NDRG1, ERK1 (MAPK3), HSF1, HDAC6, CaMK II beta	0.479339	0.594861	6	ERK1 (MAPK3), CaMK II beta, ERK2 (MAPK1), STIM1, Dematin, HDAC6
810	regulation of protein autophosphorylation	67	0.0190826	0.102688	0.0190826	0.102688	2	TAB182, p120-catenin	1	1	0		0.295025	0.460541	1	p120-catenin
811	positive regulation of signaling receptor activity	67	0.0190826	0.102688	0.0190826	0.102688	2	TRIP2, FBXW7	0.231046	0.393066	1	FBXW7	1	1	0
812	positive regulation of cytoskeleton organization	323	0.0192332	0.103284	0.0192332	0.103284	4	RanBP1, Myopodin, WIRE, CLASP1	0.132842	0.302454	3	RanBP1, Cortactin, WIRE	0.236344	0.417255	3	NUMA1, EVL, SLAIN2
813	positive regulation of viral genome replication	41	0.0192511	0.13362	1	1	0		1	1	0		0.0192511	0.13362	2	LARP1, SRPK2
814	negative regulation of catabolic process	405	0.0193222	0.133821	0.136573	0.261009	3	ANKS1, eIF4G1, hnRNP U	0.471474	0.583655	2	SEC22B, hnRNP U	0.0193222	0.133821	6	SEC22B, YB-1, TRAP150, TAB3, LARP1, DAP1
815	positive regulation of apoptotic DNA fragmentation	5	0.0193904	0.127514	1	1	0		0.0193904	0.127514	1	HSF1	1	1	0
816	evasion or tolerance of defenses of other organism involved in symbiotic interaction	5	0.0193904	0.127514	1	1	0		0.0193904	0.127514	1	SCRIB	0.0257188	0.14891	1	SCRIB
817	avoidance of host defenses	5	0.0193904	0.127514	1	1	0		0.0193904	0.127514	1	SCRIB	0.0257188	0.14891	1	SCRIB
818	protein localization to paranode region of axon	5	0.0193904	0.127514	1	1	0		0.0193904	0.127514	1	DAL1	1	1	0
819	regulation of protein localization to cilium	5	0.0193904	0.127514	1	1	0		0.0193904	0.127514	1	Girdin	0.0257188	0.14891	1	Girdin
820	endoplasmic reticulum tubular network membrane organization	5	0.0193904	0.127514	1	1	0		0.0193904	0.127514	1	ARL6IP2	0.0257188	0.14891	1	ARL6IP2
821	neurotransmitter receptor transport, endosome to postsynaptic membrane	5	0.0193904	0.127514	1	1	0		0.0193904	0.127514	1	SCRIB	0.0257188	0.14891	1	SCRIB
822	evasion or tolerance of host defenses by virus	5	0.0193904	0.127514	1	1	0		0.0193904	0.127514	1	SCRIB	0.0257188	0.14891	1	SCRIB
823	evasion or tolerance of host defenses	5	0.0193904	0.127514	1	1	0		0.0193904	0.127514	1	SCRIB	0.0257188	0.14891	1	SCRIB
824	avoidance of defenses of other organism involved in symbiotic interaction	5	0.0193904	0.127514	1	1	0		0.0193904	0.127514	1	SCRIB	0.0257188	0.14891	1	SCRIB
825	negative regulation of protein transport	297	0.0196176	0.13421	0.24143	0.357987	2	HGK(MAP4K4), Raptor	0.0292422	0.159291	4	PDE1C, PIG8, SYTL4, Raptor	0.0196176	0.13421	5	SYTL4, Raptor, Neurofibromin, Dematin, PIG8
826	mating	68	0.0196212	0.104299	0.0196212	0.104299	2	VGF, Spinophilin	1	1	0		0.298699	0.463766	1	VGF
827	actin polymerization or depolymerization	68	0.0196212	0.104299	0.0196212	0.104299	2	Spinophilin, CORO7	0.029133	0.159291	2	Cortactin, CORO7	0.0488643	0.204752	2	EVL, CORO7
828	positive regulation of intracellular protein transport	325	0.0196243	0.104299	0.0196243	0.104299	4	RNS2, ERK2 (MAPK1), TRIP2, FBXW7	0.13461	0.304897	3	ERK2 (MAPK1), Azi1, FBXW7	0.2391	0.41836	3	RNS2, ERK2 (MAPK1), Azi1
829	response to metal ion	699	0.0197327	0.113984	0.0231674	0.113984	6	RanBP1, ERK2 (MAPK1), STIM1, ERK1 (MAPK3), BAF250A, CaMK II beta	0.0197327	0.129109	7	RanBP1, PDE1C, ERK2 (MAPK1), NDRG1, ERK1 (MAPK3), HSF1, CaMK II beta	0.298572	0.463766	5	ERK1 (MAPK3), CaMK II beta, ERK2 (MAPK1), STIM1, Dematin
830	sensory organ morphogenesis	407	0.0197418	0.13421	0.138016	0.261009	3	ERK2 (MAPK1), ERK1 (MAPK3), BAF250A	0.0754996	0.236255	4	SCRIB, ERK2 (MAPK1), SLC4A7, ERK1 (MAPK3)	0.0197418	0.13421	6	ERK1 (MAPK3), EBP50, SCRIB, ERK2 (MAPK1), SLC4A7, Neurofibromin
831	regulation of protein localization to nucleus	198	0.0199644	0.13421	0.129691	0.25555	2	ERK2 (MAPK1), TRIP2	0.181329	0.350614	2	ERK2 (MAPK1), PIG8	0.0199644	0.13421	4	CD2AP, ERK2 (MAPK1), Neurofibromin, PIG8
832	respiratory tube development	327	0.0200202	0.10565	0.0200202	0.10565	4	ERK2 (MAPK1), ERK1 (MAPK3), eIF4G1, FBXW7	0.136386	0.306565	3	ERK2 (MAPK1), ERK1 (MAPK3), FBXW7	0.0912599	0.271045	4	NUMA1, ERK1 (MAPK3), Drebrin, ERK2 (MAPK1)
833	regulation of multicellular organismal development	2941	0.020042	0.10565	0.020042	0.10565	16	RanBP1, Intersectin 2, BIN1 (Amphiphysin II), HGK(MAP4K4), STIM1, SPAG9, GARNL4, SYNJ1, eIF4G1, CLASP1, HDAC6, TRIP2, FXR2, FBXW7, CaMK II beta, SASH1	0.255771	0.412642	14	RanBP1, Rap1GAP1, TAPT1, Intersectin 2, Cortactin, BIN1 (Amphiphysin II), GARNL4, DDEF1, HDAC6, AF-6, FBXW7, CaMK II beta, SASH1, Girdin	0.265028	0.434006	18	NUMA1, Intersectin 2, BIN1 (Amphiphysin II), Drebrin, MARK2, CaMK II beta, TAPT1, MLCP (reg), Neurofibromin, STIM1, CoREST, GARNL4, SYNJ1, HDAC6, Asxl2, STAT5B, SASH1, Girdin
834	positive regulation of cyclase activity	42	0.0201458	0.13421	0.124567	0.249423	1	ERK1 (MAPK3)	0.151773	0.32233	1	ERK1 (MAPK3)	0.0201458	0.13421	2	ERK1 (MAPK3), Neurofibromin
835	positive regulation of telomere maintenance	69	0.0201661	0.105657	0.0201661	0.105657	2	ERK2 (MAPK1), ERK1 (MAPK3)	0.0299276	0.159291	2	ERK2 (MAPK1), ERK1 (MAPK3)	0.050156	0.205195	2	ERK1 (MAPK3), ERK2 (MAPK1)
836	regulation of cell morphogenesis	705	0.0205674	0.115746	0.0240352	0.115746	6	Intersectin 2, WIRE, HDAC6, FXR2, BETA-PIX, CaMK II beta	0.0205674	0.132562	7	Intersectin 2, Cortactin, WIRE, HDAC6, BETA-PIX, DAL1, CaMK II beta	0.0309974	0.164833	8	Intersectin 2, Drebrin, MARK2, BETA-PIX, CaMK II beta, EBP50, Dematin, HDAC6
837	cell proliferation	1081	0.0205978	0.107483	0.0205978	0.107483	8	IRS-2, ERK2 (MAPK1), BIN1 (Amphiphysin II), PRKAR1A, c-Raf-1, eEF2, TRIP2, DOCK8	0.247653	0.407667	6	IRS-2, SCRIB, ERK2 (MAPK1), BIN1 (Amphiphysin II), PRKAR1A, RERE	0.110445	0.295888	9	BIN1 (Amphiphysin II), c-Raf-1, Drebrin, IRS-2, SCRIB, ERK2 (MAPK1), LARP1, PRKAR1A, eIF2S2
838	negative regulation of locomotion involved in locomotory behavior	4	0.0206281	0.13421	1	1	0		1	1	0		0.0206281	0.13421	1	Drebrin
839	positive regulation of bone mineralization involved in bone maturation	4	0.0206281	0.13421	1	1	0		1	1	0		0.0206281	0.13421	1	Asxl2
840	positive regulation of spindle assembly	4	0.0206281	0.13421	1	1	0		1	1	0		0.0206281	0.13421	1	NUMA1
841	positive regulation of phospholipase C-activating G-protein coupled receptor signaling pathway	4	0.0206281	0.13421	1	1	0		1	1	0		0.0206281	0.13421	1	Chromogranin A
842	male germ cell proliferation	4	0.0206281	0.13421	1	1	0		1	1	0		0.0206281	0.13421	1	eIF2S2
843	vagus nerve development	4	0.0206281	0.13421	1	1	0		1	1	0		0.0206281	0.13421	1	NAV2
844	positive regulation of dense core granule biogenesis	4	0.0206281	0.13421	1	1	0		1	1	0		0.0206281	0.13421	1	Chromogranin A
845	regulation of postsynaptic density protein 95 clustering	4	0.0206281	0.13421	1	1	0		1	1	0		0.0206281	0.13421	1	Drebrin
846	endoplasmic reticulum-plasma membrane tethering	4	0.0206281	0.13421	1	1	0		1	1	0		0.0206281	0.13421	1	FAM62B
847	regulation of opsonization	4	0.0206281	0.13421	1	1	0		1	1	0		0.0206281	0.13421	1	Myosin XVIIIA
848	negative regulation of establishment of protein localization	301	0.0206477	0.13421	0.246106	0.360779	2	HGK(MAP4K4), Raptor	0.0305015	0.159291	4	PDE1C, PIG8, SYTL4, Raptor	0.0206477	0.13421	5	SYTL4, Raptor, Neurofibromin, Dematin, PIG8
849	response to dexamethasone	149	0.0207278	0.133265	0.0807504	0.200556	2	HDAC6, hnRNP U	0.0207278	0.133265	3	HP1 gamma, HDAC6, hnRNP U	0.04284	0.194682	3	HP1 gamma, Neurofibromin, HDAC6
850	female meiotic nuclear division	57	0.020982	0.134419	0.165235	0.28741	1	PRKAR1A	0.020982	0.134419	2	PRKAR1A, HSF1	0.257218	0.428067	1	PRKAR1A
851	positive regulation of microtubule polymerization	43	0.0210576	0.136038	0.127338	0.251655	1	CLASP1	1	1	0		0.0210576	0.136038	2	NUMA1, SLAIN2
852	RNA 3'-end processing	150	0.0210923	0.134419	0.378862	0.468006	1	ZCCHC6	0.0210923	0.134419	3	Symplekin, CBP80, ELAC2	0.0435538	0.196409	3	Symplekin, SFRS2 (SC-35), ELAC2
853	cellular response to fibroblast growth factor stimulus	150	0.0210923	0.134419	0.0816796	0.200816	2	ERK2 (MAPK1), ERK1 (MAPK3)	0.0210923	0.134419	3	ERK2 (MAPK1), ERK1 (MAPK3), CBP80	0.183419	0.371684	2	ERK1 (MAPK3), ERK2 (MAPK1)
854	cellular response to epidermal growth factor stimulus	71	0.0212747	0.109058	0.0212747	0.109058	2	Spinophilin, TRIP2	1	1	0		0.309608	0.471019	1	STAT5B
855	negative regulation of ERBB signaling pathway	71	0.0212747	0.109058	0.0212747	0.109058	2	EPS15R, BETA-PIX	0.0315426	0.16088	2	EPS15R, BETA-PIX	0.309608	0.471019	1	BETA-PIX
856	positive regulation of multicellular organismal process	2468	0.0214995	0.109058	0.0214995	0.109058	14	RanBP1, Intersectin 2, BIN1 (Amphiphysin II), STIM1, ERK1 (MAPK3), SPAG9, SYNJ1, GAB2, eIF4G1, CLASP1, HDAC6, TRIP2, CaMK II beta, SASH1	0.501648	0.606519	10	RanBP1, TAPT1, Intersectin 2, Cortactin, BIN1 (Amphiphysin II), ERK1 (MAPK3), HSF1, HDAC6, CaMK II beta, SASH1	0.0525604	0.210705	19	NUMA1, Intersectin 2, BIN1 (Amphiphysin II), ERK1 (MAPK3), Chromogranin A, Drebrin, Menin, MARK2, CaMK II beta, TAPT1, Neurofibromin, STIM1, CoREST, Dematin, SYNJ1, HDAC6, Asxl2, STAT5B, SASH1
857	cellular component maintenance	58	0.0216769	0.136972	1	1	0		0.0216769	0.136972	2	Cortactin, AF-6	1	1	0
858	negative regulation of cellular metabolic process	3507	0.0217058	0.138812	0.0798141	0.198612	16	IRS-2, HP1 alpha, KIAA1244, BIN1 (Amphiphysin II), PRKAR1A, BAF250A, c-Raf-1, ANKS1, eIF4G1, Spinophilin, HDAC6, TRIP2, FXR2, FBXW7, hnRNP U, Raptor	0.134433	0.304897	18	SEC22B, IRS-2, HP1 alpha, KIAA1244, BIN1 (Amphiphysin II), PRKAR1A, HP1 gamma, Calpastatin, TNRC15, CPEB4, HSF1, SRP14, HDAC6, RERE, FBXW7, hnRNP U, Raptor, DOT1	0.0217058	0.138812	27	SEC22B, YB-1, BIN1 (Amphiphysin II), HP1 gamma, TNRC15, c-Raf-1, Menin, SRP14, TRAP150, Raptor, EBP50, IRS-2, HP1 alpha, KIAA1244, TAB3, LARP1, DAP1, PRKAR1A, MLCP (reg), Neurofibromin, CoREST, Calpastatin, Dematin, TIF1-gamma, HDAC6, SFRS2 (SC-35), Asxl2
859	cellular macromolecule catabolic process	1092	0.0217348	0.109058	0.0217348	0.109058	8	RanBP1, RNS2, TAB182, ATE1, eIF4G1, HDAC6, ZCCHC6, FBXW7	0.135199	0.305141	7	RanBP1, ATE1, UBR4, HDAC6, p47, CBP80, FBXW7	0.208141	0.39208	8	RPL34, CD2AP, RNF187, TRAP150, RNS2, ATE1, UBR4, HDAC6
860	cardiac muscle cell differentiation	188	0.0217799	0.109058	0.0217799	0.109058	3	ALPK3, BAF250A, hnRNP U	0.522439	0.622257	1	hnRNP U	1	1	0
861	positive regulation of JNK cascade	188	0.0217799	0.109058	0.0217799	0.109058	3	HGK(MAP4K4), SPAG9, SASH1	0.522439	0.622257	1	SASH1	0.625976	0.689204	1	SASH1
862	maintenance of location in cell	152	0.0218317	0.137296	0.382806	0.470403	1	hnRNP U	0.0218317	0.137296	3	TAPT1, DAL1, hnRNP U	0.187157	0.375132	2	Drebrin, TAPT1
863	response to exogenous dsRNA	72	0.0218384	0.109058	0.0218384	0.109058	2	ERK2 (MAPK1), ERK1 (MAPK3)	0.0323627	0.163136	2	ERK2 (MAPK1), ERK1 (MAPK3)	0.054104	0.2156	2	ERK1 (MAPK3), ERK2 (MAPK1)
864	axo-dendritic protein transport	7	0.0219129	0.109058	0.0219129	0.109058	1	Myosin Va	1	1	0		1	1	0
865	parkin-mediated stimulation of mitophagy in response to mitochondrial depolarization	7	0.0219129	0.109058	0.0219129	0.109058	1	HDAC6	0.0270421	0.150679	1	HDAC6	0.0358216	0.175349	1	HDAC6
866	response to kainic acid	7	0.0219129	0.109058	0.0219129	0.109058	1	Spinophilin	1	1	0		1	1	0
867	positive regulation of peptidyl-tyrosine autophosphorylation	7	0.0219129	0.109058	0.0219129	0.109058	1	p120-catenin	1	1	0		0.0358216	0.175349	1	p120-catenin
868	aggresome assembly	7	0.0219129	0.109058	0.0219129	0.109058	1	HDAC6	0.0270421	0.150679	1	HDAC6	0.0358216	0.175349	1	HDAC6
869	activation of store-operated calcium channel activity	7	0.0219129	0.109058	0.0219129	0.109058	1	STIM1	1	1	0		0.0358216	0.175349	1	STIM1
870	postsynaptic neurotransmitter receptor internalization	7	0.0219129	0.109058	0.0219129	0.109058	1	SYNJ1	1	1	0		0.0358216	0.175349	1	SYNJ1
871	positive regulation of protein localization to cell cortex	7	0.0219129	0.109058	0.0219129	0.109058	1	Spinophilin	1	1	0		0.0358216	0.175349	1	NUMA1
872	regulation of protein autoubiquitination	7	0.0219129	0.109058	0.0219129	0.109058	1	SASH1	0.0270421	0.150679	1	SASH1	0.0358216	0.175349	1	SASH1
873	regulation of metaphase plate congression	7	0.0219129	0.109058	0.0219129	0.109058	1	hnRNP U	0.0270421	0.150679	1	hnRNP U	0.0358216	0.175349	1	NUMA1
874	response to clozapine	7	0.0219129	0.109058	0.0219129	0.109058	1	Spinophilin	1	1	0		1	1	0
875	regulation of multicellular organismal process	4275	0.02196	0.109082	0.02196	0.109082	21	RanBP1, Intersectin 2, ERK2 (MAPK1), BIN1 (Amphiphysin II), HGK(MAP4K4), STIM1, ERK1 (MAPK3), PMCA1, SPAG9, GARNL4, JAM1, SYNJ1, GAB2, eIF4G1, CLASP1, HDAC6, TRIP2, FXR2, FBXW7, CaMK II beta, SASH1	0.404545	0.535878	18	RanBP1, Rap1GAP1, TAPT1, Intersectin 2, Cortactin, ERK2 (MAPK1), BIN1 (Amphiphysin II), ERK1 (MAPK3), GARNL4, JAM1, DDEF1, HSF1, HDAC6, AF-6, FBXW7, CaMK II beta, SASH1, Girdin	0.0736604	0.24797	29	NUMA1, Intersectin 2, Amylin, BIN1 (Amphiphysin II), EVL, CD2AP, ERK1 (MAPK3), Chromogranin A, Drebrin, Menin, MARK2, CaMK II beta, Ca-ATPase3, EBP50, TAPT1, ERK2 (MAPK1), MLCP (reg), Neurofibromin, STIM1, CoREST, Dematin, GARNL4, JAM1, SYNJ1, HDAC6, Asxl2, STAT5B, SASH1, Girdin
876	response to starvation	306	0.0219844	0.139532	0.0728419	0.18845	3	ERK2 (MAPK1), ERK1 (MAPK3), Raptor	0.0321203	0.162229	4	ERK2 (MAPK1), ERK1 (MAPK3), CPEB4, Raptor	0.0219844	0.139532	5	ERK1 (MAPK3), Raptor, ERK2 (MAPK1), LARP1, DAP1
877	nucleus localization	44	0.0219864	0.139532	0.1301	0.25555	1	BIN1 (Amphiphysin II)	0.158401	0.327548	1	BIN1 (Amphiphysin II)	0.0219864	0.139532	2	BIN1 (Amphiphysin II), EBP50
878	glial cell differentiation	272	0.0220822	0.138535	0.212342	0.329614	2	ERK2 (MAPK1), ERK1 (MAPK3)	0.0220822	0.138535	4	ERK2 (MAPK1), NDRG1, ERK1 (MAPK3), AF-6	0.168603	0.355827	3	ERK1 (MAPK3), ERK2 (MAPK1), Neurofibromin
879	peptidyl-threonine phosphorylation	115	0.0221987	0.140086	0.0513685	0.159226	2	ERK2 (MAPK1), CaMK II beta	0.0745874	0.236255	2	ERK2 (MAPK1), CaMK II beta	0.0221987	0.140086	3	MARK2, CaMK II beta, ERK2 (MAPK1)
880	regulation of protein import into nucleus	115	0.0221987	0.140086	0.0513685	0.159226	2	ERK2 (MAPK1), TRIP2	0.0745874	0.236255	2	ERK2 (MAPK1), PIG8	0.0221987	0.140086	3	ERK2 (MAPK1), Neurofibromin, PIG8
881	positive regulation of multi-organism process	307	0.0222583	0.140086	0.0734001	0.188754	3	OSBP1, ERK1 (MAPK3), SASH1	0.119006	0.290594	3	OSBP1, ERK1 (MAPK3), SASH1	0.0222583	0.140086	5	OSBP1, ERK1 (MAPK3), LARP1, SRPK2, SASH1
882	glial cell migration	59	0.0223812	0.139734	0.170515	0.290337	1	BETA-PIX	0.0223812	0.139734	2	SCRIB, BETA-PIX	0.0378186	0.182034	2	BETA-PIX, SCRIB
883	transcription initiation from RNA polymerase I promoter	59	0.0223812	0.139734	0.170515	0.290337	1	ERK1 (MAPK3)	0.0223812	0.139734	2	ERK1 (MAPK3), PAF49	0.0378186	0.182034	2	ERK1 (MAPK3), PAF49
884	negative regulation of hormone secretion	154	0.0225853	0.139936	0.0854294	0.204888	2	HGK(MAP4K4), Raptor	0.0225853	0.139936	3	PDE1C, SYTL4, Raptor	0.190906	0.378558	2	SYTL4, Raptor
885	nucleobase-containing compound catabolic process	511	0.0228623	0.113129	0.0228623	0.113129	5	RNS2, TAB182, eIF4G1, MBD4, ZCCHC6	0.596631	0.679972	2	PDE1C, CBP80	0.275131	0.443003	4	PGMU, RPL34, TRAP150, RNS2
886	axon guidance	341	0.0229306	0.11325	0.0229306	0.11325	4	IRS-2, ERK2 (MAPK1), ERK1 (MAPK3), GAB2	0.0448515	0.183867	4	Rap1GAP1, IRS-2, ERK2 (MAPK1), ERK1 (MAPK3)	0.102386	0.286004	4	EVL, ERK1 (MAPK3), IRS-2, ERK2 (MAPK1)
887	regulation of protein kinase A signaling	45	0.0229319	0.143471	0.132854	0.257629	1	SKIP (SPHK1 interacting protein)	0.161697	0.33119	1	SKIP (SPHK1 interacting protein)	0.0229319	0.143471	2	Amylin, SKIP (SPHK1 interacting protein)
888	response to corticosterone	74	0.0229842	0.113298	0.0229842	0.113298	2	PMCA1, HDAC6	0.251897	0.410481	1	HDAC6	0.320348	0.478861	1	HDAC6
889	signaling	7872	0.0229864	0.131896	0.0329358	0.131896	33	RanBP1, IRS-2, AMPK beta1, ERK2 (MAPK1), TAB182, Stathmin, HGK(MAP4K4), PRKAR1A, VGF, Myosin Va, ERK1 (MAPK3), SPAG9, BAF250A, WIRE, JAM1, c-Raf-1, SYNJ1, ANKS1, GAB2, MBD4, Spinophilin, p120-catenin, TRIP2, Myosin IXb, DOCK8, BETA-PIX, FBXW7, CaMK II beta, PC4, Raptor, ELKS, LRCH2, ARHGAP11A	0.204259	0.369577	35	RanBP1, Rap1GAP1, IRS-2, PDE1C, LRCH3, TAPT1, SCRIB, AMPK beta1, ERK2 (MAPK1), Stathmin, PRKAR1A, RAB37, NDRG1, ERK1 (MAPK3), CRHSP-24, TNRC15, WIRE, JAM1, CPEB4, HSF1, PAF49, CDC4L, PIG8, SYTL4, MARK3, AF-6, BETA-PIX, CBP80, FBXW7, CaMK II beta, PC4, Synapsin I, Girdin, Raptor, ELKS	0.0229864	0.143529	52	LRCH3, YB-1, Amylin, AMPK beta1, Stathmin, EVL, CD2AP, ERK1 (MAPK3), Chromogranin A, TNRC15, c-Raf-1, PAF49, Menin, MARK2, p120-catenin, CDC4L, SYTL4, MARK3, BETA-PIX, SLAP-130(ADAP), SCN7A, TRAP150, CaMK II beta, Raptor, EBP50, IRS-2, TAPT1, SCRIB, TAB3, ERK2 (MAPK1), LARP1, DAP1, DISP2, PRKAR1A, FAM148C, MLCP (reg), RAB37, Neurofibromin, Secretogranin II, VGF, Dematin, JAM1, SRPK2, SYNJ1, ERP5,…
890	maintenance of protein localization in organelle	60	0.0230949	0.139936	0.173143	0.292273	1	hnRNP U	0.0230949	0.139936	2	TAPT1, hnRNP U	0.268767	0.437418	1	TAPT1
891	mitotic S phase	6	0.0232237	0.139936	1	1	0		0.0232237	0.139936	1	TNRC15	0.0307832	0.164833	1	TNRC15
892	IMP salvage	6	0.0232237	0.139936	1	1	0		0.0232237	0.139936	1	AMP deaminase 2	0.0307832	0.164833	1	AMP deaminase 2
893	modification of postsynaptic actin cytoskeleton	6	0.0232237	0.139936	1	1	0		0.0232237	0.139936	1	Cortactin	1	1	0
894	neurotransmitter receptor transport, endosome to plasma membrane	6	0.0232237	0.139936	1	1	0		0.0232237	0.139936	1	SCRIB	0.0307832	0.164833	1	SCRIB
895	S phase	6	0.0232237	0.139936	1	1	0		0.0232237	0.139936	1	TNRC15	0.0307832	0.164833	1	TNRC15
896	modulation by virus of host immune response	6	0.0232237	0.139936	1	1	0		0.0232237	0.139936	1	SCRIB	0.0307832	0.164833	1	SCRIB
897	positive regulation of DNA catabolic process	6	0.0232237	0.139936	1	1	0		0.0232237	0.139936	1	HSF1	1	1	0
898	cellular response to sodium arsenite	6	0.0232237	0.139936	1	1	0		0.0232237	0.139936	1	HSF1	1	1	0
899	regulation of cellular metabolic process	8274	0.0232499	0.114	0.0232499	0.114	35	IRS-2, HP1 alpha, KIAA1244, AMPK beta1, ERK2 (MAPK1), TAB182, TORC2, Myopodin, BIN1 (Amphiphysin II), Gemin5, HGK(MAP4K4), PRKAR1A, BAZ1B, Pinin, MEF2D, ERK1 (MAPK3), SPAG9, BAF250A, TRIP11, c-Raf-1, ANKS1, eIF4G1, Spinophilin, HDAC6, eEF2, p120-catenin, TRIP2, FXR2, VIPAR, FBXW7, hnRNP U, PC4, SASH1, Raptor, ELKS	0.181995	0.35164	37	SEC22B, IRS-2, HP1 alpha, SCRIB, KIAA1244, Cortactin, AMPK beta1, ERK2 (MAPK1), BIN1 (Amphiphysin II), Gemin5, PRKAR1A, MEF2D, Symplekin, HP1 gamma, ERK1 (MAPK3), CRHSP-24, Calpastatin, TNRC15, TRIP11, CGI-55, CPEB4, HSF1, BIG1, SRP14, HDAC6, RERE, p47, CBP80, VIPAR, FBXW7, hnRNP U, PC4, SASH1, Girdin, Raptor, DOT1, ELKS	0.11072	0.296375	50	SEC22B, NUMA1, YB-1, Amylin, AMPK beta1, BIN1 (Amphiphysin II), GPSM1, MEF2D, Symplekin, HP1 gamma, ERK1 (MAPK3), Chromogranin A, TNRC15, TRIP11, c-Raf-1, CGI-55, Menin, MARK2, SRP14, p120-catenin, RNF187, TRAP150, Raptor, EBP50, IRS-2, HP1 alpha, SCRIB, KIAA1244, TAB3, ERK2 (MAPK1), LARP1, DAP1, PRKAR1A, MLCP (reg), Neurofibromin, SON, CoREST, Calpastatin, Dematin, SRPK2, TIF1-gamma, BIG1, HDAC6…
900	negative regulation of phosphate metabolic process	898	0.023259	0.114	0.023259	0.114	7	IRS-2, KIAA1244, PRKAR1A, eIF4G1, Spinophilin, hnRNP U, Raptor	0.274356	0.431345	5	IRS-2, KIAA1244, PRKAR1A, hnRNP U, Raptor	0.0447602	0.196409	9	Menin, Raptor, EBP50, IRS-2, KIAA1244, PRKAR1A, MLCP (reg), Neurofibromin, Dematin
901	negative regulation of phosphorus metabolic process	899	0.0233834	0.114393	0.0233834	0.114393	7	IRS-2, KIAA1244, PRKAR1A, eIF4G1, Spinophilin, hnRNP U, Raptor	0.275108	0.43148	5	IRS-2, KIAA1244, PRKAR1A, hnRNP U, Raptor	0.0450213	0.196409	9	Menin, Raptor, EBP50, IRS-2, KIAA1244, PRKAR1A, MLCP (reg), Neurofibromin, Dematin
902	RNA metabolic process	4303	0.0234817	0.114656	0.0234817	0.114656	21	RNS2, ERK2 (MAPK1), TAB182, TORC2, HSPC148, Gemin5, BAZ1B, Pinin, MEF2D, ERK1 (MAPK3), BAF250A, TRIP11, eIF4G1, Spinophilin, HDAC6, p120-catenin, TRIP2, VIPAR, ZCCHC6, hnRNP U, PC4	0.52259	0.622257	17	ERK2 (MAPK1), Gemin5, MEF2D, Symplekin, HP1 gamma, AARSD1, ERK1 (MAPK3), TRIP11, HSF1, PAF49, HDAC6, RERE, CBP80, VIPAR, ELAC2, hnRNP U, PC4	0.227999	0.410934	26	YB-1, RPL34, MEF2D, Symplekin, HP1 gamma, SF4, ERK1 (MAPK3), TRIP11, PAF49, Menin, p120-catenin, PRCC, TRAP150, RNS2, ERK2 (MAPK1), RAVER1, SON, CoREST, SRPK2, TIF1-gamma, HDAC6, SFRS2 (SC-35), Asxl2, STAT5B, ELAC2, PC4
903	positive regulation of protein import into nucleus	75	0.0235663	0.114732	0.0235663	0.114732	2	ERK2 (MAPK1), TRIP2	0.25483	0.412407	1	ERK2 (MAPK1)	0.323891	0.480984	1	ERK2 (MAPK1)
904	neuron projection guidance	344	0.0235861	0.114732	0.0235861	0.114732	4	IRS-2, ERK2 (MAPK1), ERK1 (MAPK3), GAB2	0.0460572	0.184158	4	Rap1GAP1, IRS-2, ERK2 (MAPK1), ERK1 (MAPK3)	0.104849	0.288448	4	EVL, ERK1 (MAPK3), IRS-2, ERK2 (MAPK1)
905	regulation of macromolecule metabolic process	8284	0.0236835	0.114989	0.0236835	0.114989	35	IRS-2, HP1 alpha, AMPK beta1, ERK2 (MAPK1), TAB182, TORC2, Myopodin, BIN1 (Amphiphysin II), Gemin5, HGK(MAP4K4), PRKAR1A, BAZ1B, Pinin, MEF2D, ERK1 (MAPK3), SPAG9, BAF250A, TRIP11, c-Raf-1, ANKS1, eIF4G1, Spinophilin, HDAC6, eEF2, p120-catenin, TRIP2, FXR2, VIPAR, ZCCHC6, FBXW7, hnRNP U, PC4, SASH1, Raptor, ELKS	0.246581	0.406161	36	SEC22B, IRS-2, HP1 alpha, SCRIB, AMPK beta1, ERK2 (MAPK1), BIN1 (Amphiphysin II), Gemin5, PRKAR1A, MEF2D, Symplekin, HP1 gamma, ERK1 (MAPK3), CRHSP-24, Calpastatin, TNRC15, TRIP11, CGI-55, CPEB4, HSF1, PAF49, BIG1, SRP14, HDAC6, RERE, p47, CBP80, VIPAR, FBXW7, hnRNP U, PC4, SASH1, Girdin, Raptor, DOT1, ELKS	0.112609	0.297432	50	SEC22B, NUMA1, YB-1, Amylin, RPL34, AMPK beta1, BIN1 (Amphiphysin II), MEF2D, Symplekin, HP1 gamma, ERK1 (MAPK3), TNRC15, TRIP11, c-Raf-1, CGI-55, PAF49, Menin, MARK2, SRP14, p120-catenin, RNF187, TRAP150, Raptor, EBP50, IRS-2, HP1 alpha, SCRIB, TAB3, ERK2 (MAPK1), LARP1, DAP1, PRKAR1A, MLCP (reg), Neurofibromin, SON, CoREST, Calpastatin, Dematin, SRPK2, TIF1-gamma, BIG1, HDAC6, SFRS2 (SC-35), As…
906	interleukin-7-mediated signaling pathway	46	0.0238939	0.14803	0.135599	0.260604	1	IRS-2	0.164979	0.333954	1	IRS-2	0.0238939	0.14803	2	IRS-2, STAT5B
907	establishment of epithelial cell polarity	46	0.0238939	0.14803	0.135599	0.260604	1	CLASP1	1	1	0		0.0238939	0.14803	2	Myosin XVIIIA, EBP50
908	autophagosome assembly	76	0.0241544	0.115746	0.0241544	0.115746	2	Myopodin, TRS85 homolog	0.0357262	0.168303	2	TRS85 homolog, p47	0.327416	0.484178	1	TRS85 homolog
909	response to immobilization stress	76	0.0241544	0.115746	0.0241544	0.115746	2	Spinophilin, HDAC6	0.257751	0.414804	1	HDAC6	0.327416	0.484178	1	HDAC6
910	regulation of G0 to G1 transition	76	0.0241544	0.115746	0.0241544	0.115746	2	HP1 alpha, TRIP2	0.0357262	0.168303	2	HP1 alpha, HP1 gamma	0.0595325	0.225977	2	HP1 gamma, HP1 alpha
911	response to wounding	936	0.0242374	0.14891	0.0754034	0.192088	6	HP1 alpha, ERK2 (MAPK1), PRKAR1A, ERK1 (MAPK3), c-Raf-1, DOCK8	0.303208	0.454314	5	HP1 alpha, SCRIB, ERK2 (MAPK1), PRKAR1A, ERK1 (MAPK3)	0.0242374	0.14891	10	EVL, ERK1 (MAPK3), c-Raf-1, HP1 alpha, SCRIB, ERK2 (MAPK1), PRKAR1A, Neurofibromin, CoREST, ERP5
912	regulation of intracellular protein transport	427	0.0242837	0.14891	0.0463208	0.15171	4	RNS2, ERK2 (MAPK1), TRIP2, FBXW7	0.0864465	0.25026	4	ERK2 (MAPK1), Azi1, PIG8, FBXW7	0.0242837	0.14891	6	RNS2, ERK2 (MAPK1), Neurofibromin, Dematin, Azi1, PIG8
913	regulation of cell proliferation	2510	0.0244877	0.115746	0.0244877	0.115746	14	IRS-2, ERK2 (MAPK1), PRKAR1A, MEF2D, PMCA1, c-Raf-1, GAB2, eIF4G1, Spinophilin, HDAC6, TRIP2, FBXW7, hnRNP U, Raptor	0.0335179	0.165875	16	Rap1GAP1, IRS-2, ERK2 (MAPK1), PRKAR1A, MEF2D, NDRG1, HSF1, Azi1, HDAC6, AF-6, FBXW7, hnRNP U, Girdin, Raptor, DOT1, D54	0.0602996	0.225977	19	YB-1, Amylin, MEF2D, c-Raf-1, Menin, RNF187, Raptor, EBP50, IRS-2, ERK2 (MAPK1), PRKAR1A, Neurofibromin, Secretogranin II, SRPK2, Azi1, HDAC6, STAT5B, Girdin, D54
914	neuron projection organization	62	0.0245502	0.146566	0.178373	0.296485	1	HDAC6	0.0245502	0.146566	2	Cortactin, HDAC6	0.276366	0.443866	1	HDAC6
915	regulation of protein transport	1118	0.0245993	0.115746	0.0245993	0.115746	8	IRS-2, RNS2, ERK2 (MAPK1), HGK(MAP4K4), ERK1 (MAPK3), TRIP2, FBXW7, Raptor	0.0306884	0.159291	9	IRS-2, PDE1C, ERK2 (MAPK1), ERK1 (MAPK3), Azi1, PIG8, SYTL4, FBXW7, Raptor	0.0313579	0.165779	11	Myosin XVIIIA, ERK1 (MAPK3), SYTL4, Raptor, IRS-2, RNS2, ERK2 (MAPK1), Neurofibromin, Dematin, Azi1, PIG8
916	regulation of meiotic cell cycle	77	0.0247485	0.115746	0.0247485	0.115746	2	PRKAR1A, CaMK II beta	0.0365875	0.170807	2	PRKAR1A, CaMK II beta	0.0609179	0.226002	2	CaMK II beta, PRKAR1A
917	long-term synaptic potentiation	77	0.0247485	0.115746	0.0247485	0.115746	2	ERK2 (MAPK1), CaMK II beta	0.0365875	0.170807	2	ERK2 (MAPK1), CaMK II beta	0.0609179	0.226002	2	CaMK II beta, ERK2 (MAPK1)
918	cellular response to interleukin-7	47	0.0248723	0.14891	0.138336	0.261009	1	IRS-2	0.168249	0.33767	1	IRS-2	0.0248723	0.14891	2	IRS-2, STAT5B
919	establishment of spindle localization	47	0.0248723	0.14891	0.138336	0.261009	1	CLASP1	0.168249	0.33767	1	MAP4	0.0248723	0.14891	2	NUMA1, MAP4
920	response to interleukin-7	47	0.0248723	0.14891	0.138336	0.261009	1	IRS-2	0.168249	0.33767	1	IRS-2	0.0248723	0.14891	2	IRS-2, STAT5B
921	negative regulation of cell-matrix adhesion	47	0.0248723	0.14891	1	1	0		1	1	0		0.0248723	0.14891	2	Neurofibromin, Dematin
922	response to fibroblast growth factor	160	0.0249304	0.148494	0.0911501	0.209653	2	ERK2 (MAPK1), ERK1 (MAPK3)	0.0249304	0.148494	3	ERK2 (MAPK1), ERK1 (MAPK3), CBP80	0.202212	0.387563	2	ERK1 (MAPK3), ERK2 (MAPK1)
923	secretory granule localization	8	0.0250044	0.115746	0.0250044	0.115746	1	Myosin Va	1	1	0		1	1	0
924	death-inducing signaling complex assembly	8	0.0250044	0.115746	0.0250044	0.115746	1	c-Raf-1	1	1	0		0.040834	0.187572	1	c-Raf-1
925	regulation of peptidyl-tyrosine autophosphorylation	8	0.0250044	0.115746	0.0250044	0.115746	1	p120-catenin	1	1	0		0.040834	0.187572	1	p120-catenin
926	regulation of wound healing, spreading of epidermal cells	8	0.0250044	0.115746	0.0250044	0.115746	1	CLASP1	1	1	0		1	1	0
927	induction of bacterial agglutination	8	0.0250044	0.115746	0.0250044	0.115746	1	RNS2	1	1	0		0.040834	0.187572	1	RNS2
928	endoplasmic reticulum localization	8	0.0250044	0.115746	0.0250044	0.115746	1	Myosin Va	1	1	0		0.040834	0.187572	1	FAM62B
929	peptidyl-lysine hydroxylation	8	0.0250044	0.115746	0.0250044	0.115746	1	VIPAR	0.0308457	0.159291	1	VIPAR	1	1	0
930	positive regulation of DNA topoisomerase (ATP-hydrolyzing) activity	8	0.0250044	0.115746	0.0250044	0.115746	1	hnRNP U	0.0308457	0.159291	1	hnRNP U	1	1	0
931	regulation of vitamin D receptor signaling pathway	8	0.0250044	0.115746	0.0250044	0.115746	1	TRIP2	1	1	0		1	1	0
932	positive regulation of attachment of spindle microtubules to kinetochore	8	0.0250044	0.115746	0.0250044	0.115746	1	hnRNP U	0.0308457	0.159291	1	hnRNP U	1	1	0
933	negative regulation of protein homodimerization activity	8	0.0250044	0.115746	0.0250044	0.115746	1	SPAG9	1	1	0		1	1	0
934	cellular response to corticosterone stimulus	8	0.0250044	0.115746	0.0250044	0.115746	1	PMCA1	1	1	0		1	1	0
935	regulation of DNA topoisomerase (ATP-hydrolyzing) activity	8	0.0250044	0.115746	0.0250044	0.115746	1	hnRNP U	0.0308457	0.159291	1	hnRNP U	1	1	0
936	regulation of plasma membrane long-chain fatty acid transport	8	0.0250044	0.115746	0.0250044	0.115746	1	IRS-2	0.0308457	0.159291	1	IRS-2	0.040834	0.187572	1	IRS-2
937	inclusion body assembly	8	0.0250044	0.115746	0.0250044	0.115746	1	HDAC6	0.0308457	0.159291	1	HDAC6	0.040834	0.187572	1	HDAC6
938	regulation of protein localization to cell cortex	8	0.0250044	0.115746	0.0250044	0.115746	1	Spinophilin	1	1	0		0.040834	0.187572	1	NUMA1
939	depyrimidination	8	0.0250044	0.115746	0.0250044	0.115746	1	MBD4	1	1	0		1	1	0
940	vesicle organization	431	0.0252695	0.14891	0.747514	0.764079	1	SNX2	0.504251	0.608228	2	SEC22B, SYTL4	0.0252695	0.14891	6	SEC22B, Myosin XVIIIA, CD2AP, SYTL4, SNX2, FAM148C
941	creatinine metabolic process	5	0.0257188	0.14891	1	1	0		1	1	0		0.0257188	0.14891	1	STAT5B
942	calcium-mediated signaling using extracellular calcium source	5	0.0257188	0.14891	1	1	0		1	1	0		0.0257188	0.14891	1	Dematin
943	germ cell proliferation	5	0.0257188	0.14891	1	1	0		1	1	0		0.0257188	0.14891	1	eIF2S2
944	regulation of dense core granule biogenesis	5	0.0257188	0.14891	1	1	0		1	1	0		0.0257188	0.14891	1	Chromogranin A
945	development of secondary male sexual characteristics	5	0.0257188	0.14891	1	1	0		1	1	0		0.0257188	0.14891	1	STAT5B
946	negative regulation of transforming growth factor beta1 production	5	0.0257188	0.14891	1	1	0		1	1	0		0.0257188	0.14891	1	CD2AP
947	regulation of phospholipase C-activating G-protein coupled receptor signaling pathway	5	0.0257188	0.14891	1	1	0		1	1	0		0.0257188	0.14891	1	Chromogranin A
948	positive regulation of protein transport	717	0.0258361	0.119382	0.0258361	0.119382	6	IRS-2, RNS2, ERK2 (MAPK1), ERK1 (MAPK3), TRIP2, FBXW7	0.0620218	0.216575	6	IRS-2, ERK2 (MAPK1), ERK1 (MAPK3), Azi1, SYTL4, FBXW7	0.0805293	0.255439	7	Myosin XVIIIA, ERK1 (MAPK3), SYTL4, IRS-2, RNS2, ERK2 (MAPK1), Azi1
949	regulation of calcium ion-dependent exocytosis	122	0.0258643	0.14891	1	1	0		0.0825498	0.24621	2	SYTL4, Synapsin I	0.0258643	0.14891	3	SYTL4, FAM148C, Synapsin I
950	calcium ion-regulated exocytosis of neurotransmitter	48	0.0258668	0.14891	1	1	0		0.171506	0.339993	1	SYTL4	0.0258668	0.14891	2	SYTL4, FAM148C
951	cellular response to catecholamine stimulus	79	0.0259546	0.119502	0.0259546	0.119502	2	ERK2 (MAPK1), ERK1 (MAPK3)	0.0383338	0.171878	2	ERK2 (MAPK1), ERK1 (MAPK3)	0.0637217	0.232863	2	ERK1 (MAPK3), ERK2 (MAPK1)
952	transcription by RNA polymerase I	64	0.026042	0.150679	0.183571	0.302364	1	ERK1 (MAPK3)	0.026042	0.150679	2	ERK1 (MAPK3), PAF49	0.0438236	0.196409	2	ERK1 (MAPK3), PAF49
953	regulation of DNA metabolic process	581	0.0264393	0.150679	0.111869	0.237239	4	ERK2 (MAPK1), ERK1 (MAPK3), FBXW7, hnRNP U	0.0264393	0.150679	6	ERK2 (MAPK1), ERK1 (MAPK3), HSF1, FBXW7, hnRNP U, Girdin	0.357176	0.506881	4	ERK1 (MAPK3), Menin, ERK2 (MAPK1), Girdin
954	lung morphogenesis	80	0.0265665	0.122102	0.0265665	0.122102	2	ERK2 (MAPK1), ERK1 (MAPK3)	0.0392187	0.174898	2	ERK2 (MAPK1), ERK1 (MAPK3)	0.0651398	0.233746	2	ERK1 (MAPK3), ERK2 (MAPK1)
955	regulation of actin cytoskeleton reorganization	49	0.0268773	0.153612	0.143783	0.266913	1	JAM1	0.17475	0.344318	1	JAM1	0.0268773	0.153612	2	CD2AP, JAM1
956	vesicle fusion	124	0.0269677	0.153851	1	1	0		0.0848711	0.250006	2	SEC22B, SYTL4	0.0269677	0.153851	3	SEC22B, SYTL4, FAM148C
957	paranodal junction assembly	7	0.0270421	0.150679	1	1	0		0.0270421	0.150679	1	DAL1	1	1	0
958	cerebellum maturation	7	0.0270421	0.150679	1	1	0		0.0270421	0.150679	1	RERE	1	1	0
959	negative regulation of translational elongation	7	0.0270421	0.150679	1	1	0		0.0270421	0.150679	1	SRP14	0.0358216	0.175349	1	SRP14
960	positive regulation of microtubule binding	7	0.0270421	0.150679	1	1	0		0.0270421	0.150679	1	HSF1	1	1	0
961	regulation of membrane tubulation	7	0.0270421	0.150679	1	1	0		0.0270421	0.150679	1	DDEF1	1	1	0
962	response to hypobaric hypoxia	7	0.0270421	0.150679	1	1	0		0.0270421	0.150679	1	HSF1	1	1	0
963	vesicle fusion with endoplasmic reticulum-Golgi intermediate compartment (ERGIC) membrane	7	0.0270421	0.150679	1	1	0		0.0270421	0.150679	1	SEC22B	0.0358216	0.175349	1	SEC22B
964	branching morphogenesis of a nerve	7	0.0270421	0.150679	1	1	0		0.0270421	0.150679	1	RERE	1	1	0
965	positive regulation of transcription from RNA polymerase II promoter in response to heat stress	7	0.0270421	0.150679	1	1	0		0.0270421	0.150679	1	HSF1	1	1	0
966	endoplasmic reticulum membrane organization	7	0.0270421	0.150679	1	1	0		0.0270421	0.150679	1	ARL6IP2	0.0358216	0.175349	1	ARL6IP2
967	negative regulation of double-strand break repair via nonhomologous end joining	7	0.0270421	0.150679	1	1	0		0.0270421	0.150679	1	HSF1	1	1	0
968	glucosamine metabolic process	7	0.0270421	0.150679	1	1	0		0.0270421	0.150679	1	PGM3	0.0358216	0.175349	1	PGM3
969	autophagosome organization	81	0.0271842	0.123877	0.0271842	0.123877	2	Myopodin, TRS85 homolog	0.0401114	0.177353	2	TRS85 homolog, p47	0.344768	0.497772	1	TRS85 homolog
970	RNA processing	1094	0.0273639	0.155832	0.131694	0.257629	6	HSPC148, Gemin5, Pinin, Spinophilin, ZCCHC6, hnRNP U	0.256174	0.413034	6	Gemin5, Symplekin, HSF1, CBP80, ELAC2, hnRNP U	0.0273639	0.155832	11	YB-1, RPL34, Symplekin, SF4, PRCC, TRAP150, RAVER1, SON, SRPK2, SFRS2 (SC-35), ELAC2
971	immune response-regulating cell surface receptor signaling pathway involved in phagocytosis	206	0.0275691	0.123877	0.0275691	0.123877	3	ERK2 (MAPK1), ERK1 (MAPK3), WIRE	0.0470724	0.187062	3	ERK2 (MAPK1), ERK1 (MAPK3), WIRE	0.29036	0.457064	2	ERK1 (MAPK3), ERK2 (MAPK1)
972	Fc-gamma receptor signaling pathway involved in phagocytosis	206	0.0275691	0.123877	0.0275691	0.123877	3	ERK2 (MAPK1), ERK1 (MAPK3), WIRE	0.0470724	0.187062	3	ERK2 (MAPK1), ERK1 (MAPK3), WIRE	0.29036	0.457064	2	ERK1 (MAPK3), ERK2 (MAPK1)
973	endosome to lysosome transport	82	0.0278077	0.123877	0.0278077	0.123877	2	BIN1 (Amphiphysin II), VIPAR	0.0410118	0.177662	2	BIN1 (Amphiphysin II), VIPAR	0.348185	0.499974	1	BIN1 (Amphiphysin II)
974	endochondral bone morphogenesis	82	0.0278077	0.123877	0.0278077	0.123877	2	MEF2D, TRIP11	0.0410118	0.177662	2	MEF2D, TRIP11	0.0680076	0.240223	2	MEF2D, TRIP11
975	cellular response to monoamine stimulus	82	0.0278077	0.123877	0.0278077	0.123877	2	ERK2 (MAPK1), ERK1 (MAPK3)	0.0410118	0.177662	2	ERK2 (MAPK1), ERK1 (MAPK3)	0.0680076	0.240223	2	ERK1 (MAPK3), ERK2 (MAPK1)
976	replacement bone morphogenesis	82	0.0278077	0.123877	0.0278077	0.123877	2	MEF2D, TRIP11	0.0410118	0.177662	2	MEF2D, TRIP11	0.0680076	0.240223	2	MEF2D, TRIP11
977	positive regulation of response to biotic stimulus	82	0.0278077	0.123877	0.0278077	0.123877	2	ERK1 (MAPK3), SASH1	0.0410118	0.177662	2	ERK1 (MAPK3), SASH1	0.0680076	0.240223	2	ERK1 (MAPK3), SASH1
978	chemotaxis	730	0.0278869	0.123877	0.0278869	0.123877	6	IRS-2, RNS2, ERK2 (MAPK1), ERK1 (MAPK3), GAB2, Myosin IXb	0.157454	0.327548	5	Rap1GAP1, IRS-2, SCRIB, ERK2 (MAPK1), ERK1 (MAPK3)	0.0369127	0.179307	8	EVL, ERK1 (MAPK3), Chromogranin A, IRS-2, SCRIB, RNS2, ERK2 (MAPK1), Secretogranin II
979	positive regulation of microtubule polymerization or depolymerization	50	0.0279035	0.157491	0.146494	0.269128	1	CLASP1	1	1	0		0.0279035	0.157491	2	NUMA1, SLAIN2
980	negative regulation of protein localization to nucleus	50	0.0279035	0.157491	1	1	0		0.177982	0.34673	1	PIG8	0.0279035	0.157491	2	Neurofibromin, PIG8
981	regulation of astrocyte differentiation	50	0.0279035	0.157491	0.146494	0.269128	1	BIN1 (Amphiphysin II)	0.177982	0.34673	1	BIN1 (Amphiphysin II)	0.0279035	0.157491	2	BIN1 (Amphiphysin II), Neurofibromin
982	response to antipsychotic drug	9	0.0280862	0.123877	0.0280862	0.123877	1	Spinophilin	1	1	0		1	1	0
983	insulin secretion involved in cellular response to glucose stimulus	9	0.0280862	0.123877	0.0280862	0.123877	1	c-Raf-1	1	1	0		0.0458205	0.196409	1	c-Raf-1
984	synaptic vesicle uncoating	9	0.0280862	0.123877	0.0280862	0.123877	1	SYNJ1	1	1	0		0.0458205	0.196409	1	SYNJ1
985	positive regulation of hydrogen peroxide-induced cell death	9	0.0280862	0.123877	0.0280862	0.123877	1	HDAC6	0.0346346	0.165875	1	HDAC6	0.0458205	0.196409	1	HDAC6
986	positive regulation of G0 to G1 transition	9	0.0280862	0.123877	0.0280862	0.123877	1	TRIP2	1	1	0		1	1	0
987	regulation of xenophagy	9	0.0280862	0.123877	0.0280862	0.123877	1	ERK1 (MAPK3)	0.0346346	0.165875	1	ERK1 (MAPK3)	0.0458205	0.196409	1	ERK1 (MAPK3)
988	negative regulation of hepatocyte proliferation	9	0.0280862	0.123877	0.0280862	0.123877	1	FBXW7	0.0346346	0.165875	1	FBXW7	1	1	0
989	positive regulation of metallopeptidase activity	9	0.0280862	0.123877	0.0280862	0.123877	1	ERK1 (MAPK3)	0.0346346	0.165875	1	ERK1 (MAPK3)	0.0458205	0.196409	1	ERK1 (MAPK3)
990	clathrin coat disassembly	9	0.0280862	0.123877	0.0280862	0.123877	1	SYNJ1	1	1	0		0.0458205	0.196409	1	SYNJ1
991	peptidyl-lysine deacetylation	9	0.0280862	0.123877	0.0280862	0.123877	1	HDAC6	0.0346346	0.165875	1	HDAC6	0.0458205	0.196409	1	HDAC6
992	positive regulation of xenophagy	9	0.0280862	0.123877	0.0280862	0.123877	1	ERK1 (MAPK3)	0.0346346	0.165875	1	ERK1 (MAPK3)	0.0458205	0.196409	1	ERK1 (MAPK3)
993	regulation of protein import	126	0.0280959	0.158295	0.0603722	0.172692	2	ERK2 (MAPK1), TRIP2	0.0872123	0.251354	2	ERK2 (MAPK1), PIG8	0.0280959	0.158295	3	ERK2 (MAPK1), Neurofibromin, PIG8
994	negative regulation of cell development	540	0.0281313	0.123877	0.0281313	0.123877	5	HGK(MAP4K4), GARNL4, HDAC6, TRIP2, FBXW7	0.0606456	0.213282	5	Rap1GAP1, GARNL4, DDEF1, HDAC6, FBXW7	0.308862	0.471019	4	Neurofibromin, Dematin, GARNL4, HDAC6
995	organonitrogen compound metabolic process	7198	0.0281758	0.123877	0.0281758	0.123877	31	RanBP1, IRS-2, ZDHHC5, AMPK beta1, ERK2 (MAPK1), TORC2, ALPK3, ATE1, Gemin5, FBXO30, HGK(MAP4K4), PRKAR1A, BAZ1B, VGF, MUF1, ERK1 (MAPK3), SPAG9, TRIP11, c-Raf-1, eIF4G1, MBD4, Spinophilin, HDAC6, eEF2, TRIP2, VIPAR, FBXW7, CaMK II beta, SASH1, UBE1DC1, ELKS	0.221713	0.386186	32	RanBP1, IRS-2, PDE1C, SCRIB, AMPK beta1, ERK2 (MAPK1), ATE1, Gemin5, FBXO30, PRKAR1A, UBR4, MUF1, AARSD1, ERK1 (MAPK3), Calpastatin, TNRC15, TRIP11, CPEB4, HSF1, HDAC6, MARK3, PGM3, p47, VIPAR, FBXW7, CaMK II beta, SASH1, UBE1DC1, AMP deaminase 2, DOT1, ELKS, Secretogranin 1	0.0395141	0.187572	47	YB-1, Amylin, PGMU, RPL34, AMPK beta1, CD2AP, MUF1, ERK1 (MAPK3), TNRC15, TRIP11, c-Raf-1, Menin, TGOLN2, MARK2, MARK3, RNF187, SLAP-130(ADAP), CaMK II beta, UBE1DC1, AMP deaminase 2, IRS-2, SCRIB, TAB3, ERK2 (MAPK1), LARP1, ATE1, PRKAR1A, MLCP (reg), Neurofibromin, Secretogranin II, UBR4, VGF, CoREST, eIF2S2, Calpastatin, SRPK2, TIF1-gamma, FAM62B, HDAC6, ERP5, Asxl2, PGM3, STAT5B, Dnpep, SASH1,…
996	establishment of vesicle localization	327	0.0282092	0.158652	0.0849624	0.204323	3	Myosin Va, SYNJ1, CLASP1	0.136386	0.306565	3	SEC22B, SCRIB, SYTL4	0.0282092	0.158652	5	SEC22B, SYTL4, SCRIB, FAM148C, SYNJ1
997	protein polyubiquitination	364	0.0282477	0.123877	0.0282477	0.123877	4	FBXO30, HDAC6, FBXW7, SASH1	0.0545554	0.203069	4	FBXO30, HDAC6, FBXW7, SASH1	0.293731	0.459981	3	RNF187, HDAC6, SASH1
998	maintenance of protein location	168	0.0282542	0.156271	0.41348	0.492401	1	hnRNP U	0.0282542	0.156271	3	TAPT1, DAL1, hnRNP U	0.217401	0.399303	2	Drebrin, TAPT1
999	negative regulation of G0 to G1 transition	67	0.0283471	0.156271	0.191306	0.310197	1	HP1 alpha	0.0283471	0.156271	2	HP1 alpha, HP1 gamma	0.0475851	0.201522	2	HP1 gamma, HP1 alpha
1000	endothelial cell development	67	0.0283471	0.156271	0.191306	0.310197	1	JAM1	0.0283471	0.156271	2	JAM1, AF-6	0.295025	0.460541	1	JAM1
1001	taxis	733	0.0283751	0.124225	0.0283751	0.124225	6	IRS-2, RNS2, ERK2 (MAPK1), ERK1 (MAPK3), GAB2, Myosin IXb	0.15933	0.329206	5	Rap1GAP1, IRS-2, SCRIB, ERK2 (MAPK1), ERK1 (MAPK3)	0.0376705	0.182034	8	EVL, ERK1 (MAPK3), Chromogranin A, IRS-2, SCRIB, RNS2, ERK2 (MAPK1), Secretogranin II
1002	Fc receptor mediated stimulatory signaling pathway	209	0.0286062	0.124709	0.0286062	0.124709	3	ERK2 (MAPK1), ERK1 (MAPK3), WIRE	0.0487666	0.192557	3	ERK2 (MAPK1), ERK1 (MAPK3), WIRE	0.29612	0.462023	2	ERK1 (MAPK3), ERK2 (MAPK1)
1003	response to organonitrogen compound	1833	0.0286303	0.124709	0.0286303	0.124709	11	DENND4C, IRS-2, ERK2 (MAPK1), PRKAR1A, VGF, Myosin Va, ERK1 (MAPK3), Spinophilin, HDAC6, eEF2, Raptor	0.28767	0.440516	9	DENND4C, IRS-2, ERK2 (MAPK1), PRKAR1A, ERK1 (MAPK3), CPEB4, HSF1, HDAC6, Raptor	0.243948	0.421002	12	ERK1 (MAPK3), Menin, Raptor, DENND4C, IRS-2, ERK2 (MAPK1), LARP1, PRKAR1A, VGF, Dematin, HDAC6, STAT5B
1004	positive regulation of protein import	84	0.0290719	0.125371	0.0290719	0.125371	2	ERK2 (MAPK1), TRIP2	0.280718	0.434338	1	ERK2 (MAPK1)	0.354965	0.504369	1	ERK2 (MAPK1)
1005	multicellular organismal water homeostasis	84	0.0290719	0.125371	0.0290719	0.125371	2	Stathmin, PRKAR1A	0.0428353	0.179299	2	Stathmin, PRKAR1A	0.0709165	0.241101	2	Stathmin, PRKAR1A
1006	negative regulation of G-protein coupled receptor protein signaling pathway	84	0.0290719	0.125371	0.0290719	0.125371	2	Stathmin, CaMK II beta	0.0428353	0.179299	2	Stathmin, CaMK II beta	0.0709165	0.241101	2	Stathmin, CaMK II beta
1007	negative regulation of leukocyte apoptotic process	84	0.0290719	0.125371	0.0290719	0.125371	2	IRS-2, DOCK8	0.280718	0.434338	1	IRS-2	0.354965	0.504369	1	IRS-2
1008	positive regulation of cellular biosynthetic process	2568	0.0291182	0.125371	0.0291182	0.125371	14	IRS-2, ERK2 (MAPK1), TORC2, BAZ1B, MEF2D, ERK1 (MAPK3), BAF250A, c-Raf-1, eEF2, TRIP2, FXR2, hnRNP U, PC4, Raptor	0.421609	0.551229	11	IRS-2, ERK2 (MAPK1), MEF2D, ERK1 (MAPK3), HSF1, BIG1, RERE, hnRNP U, PC4, Raptor, DOT1	0.177922	0.365288	17	YB-1, MEF2D, ERK1 (MAPK3), c-Raf-1, Menin, RNF187, TRAP150, Raptor, IRS-2, ERK2 (MAPK1), LARP1, MLCP (reg), Neurofibromin, BIG1, Asxl2, STAT5B, PC4
1009	regulation of secretion by cell	1155	0.0291222	0.125371	0.0291222	0.125371	8	IRS-2, HGK(MAP4K4), Myosin Va, ERK1 (MAPK3), GAB2, CLASP1, BETA-PIX, Raptor	0.0822498	0.24621	8	IRS-2, PDE1C, RAB37, ERK1 (MAPK3), SYTL4, BETA-PIX, Synapsin I, Raptor	0.0383104	0.183566	11	Myosin XVIIIA, ERK1 (MAPK3), Chromogranin A, SYTL4, BETA-PIX, Raptor, IRS-2, FAM148C, RAB37, Neurofibromin, Synapsin I
1010	post-translational protein modification	569	0.0292801	0.132523	0.0341192	0.132523	5	FBXO30, VGF, MUF1, VIPAR, FBXW7	0.0723573	0.233483	5	FBXO30, MUF1, VIPAR, FBXW7, Secretogranin 1	0.0292801	0.163228	7	MUF1, Menin, TGOLN2, Secretogranin II, VGF, ERP5, Secretogranin 1
1011	cellular response to steroid hormone stimulus	370	0.0297461	0.126544	0.0297461	0.126544	4	PMCA1, BAF250A, TRIP2, hnRNP U	0.425419	0.552788	2	HP1 gamma, hnRNP U	0.302236	0.467154	3	HP1 gamma, TRAP150, Neurofibromin
1012	intraciliary transport	69	0.0299276	0.159291	0.196423	0.314545	1	TRIP11	0.0299276	0.159291	2	TRIP11, Azi1	0.050156	0.205195	2	TRIP11, Azi1
1013	positive regulation of growth	443	0.0299697	0.159226	0.0517389	0.159226	4	OSBP1, Intersectin 2, eIF4G1, Raptor	0.0299697	0.159291	5	OSBP1, Intersectin 2, HSF1, CBP80, Raptor	0.0816476	0.258008	5	OSBP1, Intersectin 2, Drebrin, Raptor, STAT5B
1014	respiratory system development	371	0.0300003	0.126544	0.0300003	0.126544	4	ERK2 (MAPK1), ERK1 (MAPK3), eIF4G1, FBXW7	0.177357	0.34673	3	ERK2 (MAPK1), ERK1 (MAPK3), FBXW7	0.0446058	0.196409	5	NUMA1, ERK1 (MAPK3), Drebrin, ERK2 (MAPK1), Smchd1
1015	positive chemotaxis	52	0.0300026	0.164833	1	1	0		0.184408	0.352621	1	SCRIB	0.0300026	0.164833	2	SCRIB, Secretogranin II
1016	mast cell activation	52	0.0300026	0.164833	1	1	0		0.184408	0.352621	1	NDRG1	0.0300026	0.164833	2	Chromogranin A, SLAP-130(ADAP)
1017	Fc-gamma receptor signaling pathway	213	0.030021	0.126544	0.030021	0.126544	3	ERK2 (MAPK1), ERK1 (MAPK3), WIRE	0.0510716	0.196915	3	ERK2 (MAPK1), ERK1 (MAPK3), WIRE	0.30379	0.468688	2	ERK1 (MAPK3), ERK2 (MAPK1)
1018	response to catecholamine	86	0.0303587	0.126544	0.0303587	0.126544	2	ERK2 (MAPK1), ERK1 (MAPK3)	0.0446888	0.183867	2	ERK2 (MAPK1), ERK1 (MAPK3)	0.0738655	0.24797	2	ERK1 (MAPK3), ERK2 (MAPK1)
1019	skeletal muscle cell differentiation	86	0.0303587	0.126544	0.0303587	0.126544	2	MEF2D, eEF2	0.286349	0.439012	1	MEF2D	0.361676	0.51011	1	MEF2D
1020	response to steroid hormone	745	0.0303847	0.126544	0.0303847	0.126544	6	PMCA1, BAF250A, Spinophilin, HDAC6, TRIP2, hnRNP U	0.560431	0.649418	3	HP1 gamma, HDAC6, hnRNP U	0.544309	0.636633	4	HP1 gamma, TRAP150, Neurofibromin, HDAC6
1021	cellular response to chemical stimulus	4418	0.0306193	0.126544	0.0306193	0.126544	21	DENND4C, RanBP1, IRS-2, ERK2 (MAPK1), PRKAR1A, Myosin Va, ERK1 (MAPK3), PMCA1, BAF250A, JAM1, c-Raf-1, GAB2, Spinophilin, HDAC6, eEF2, TRIP2, Myosin IXb, DOCK8, hnRNP U, CaMK II beta, Raptor	0.464037	0.578698	18	DENND4C, RanBP1, Rap1GAP1, IRS-2, ERK2 (MAPK1), PRKAR1A, NDRG1, HP1 gamma, ERK1 (MAPK3), JAM1, CPEB4, HSF1, HDAC6, CDC4L, CBP80, CaMK II beta, hnRNP U, Raptor	0.27302	0.440551	26	Myosin XVIIIA, EVL, HP1 gamma, ERK1 (MAPK3), Chromogranin A, c-Raf-1, Drebrin, Menin, CDC4L, TRAP150, CaMK II beta, Raptor, DENND4C, IRS-2, TAB3, ERK2 (MAPK1), LARP1, PRKAR1A, MLCP (reg), Neurofibromin, Secretogranin II, Dematin, JAM1, HDAC6, ERP5, STAT5B
1022	negative regulation of metabolic process	3948	0.0306288	0.164833	0.0643644	0.177431	18	IRS-2, HP1 alpha, KIAA1244, TAB182, BIN1 (Amphiphysin II), PRKAR1A, BAF250A, c-Raf-1, ANKS1, eIF4G1, Spinophilin, HDAC6, TRIP2, FXR2, ZCCHC6, FBXW7, hnRNP U, Raptor	0.19338	0.360499	19	SEC22B, IRS-2, HP1 alpha, KIAA1244, BIN1 (Amphiphysin II), PRKAR1A, HP1 gamma, Calpastatin, TNRC15, CPEB4, HSF1, SRP14, HDAC6, RERE, CBP80, FBXW7, hnRNP U, Raptor, DOT1	0.0306288	0.164833	29	SEC22B, YB-1, Amylin, RPL34, BIN1 (Amphiphysin II), HP1 gamma, TNRC15, c-Raf-1, Menin, SRP14, TRAP150, Raptor, EBP50, IRS-2, HP1 alpha, KIAA1244, TAB3, LARP1, DAP1, PRKAR1A, MLCP (reg), Neurofibromin, CoREST, Calpastatin, Dematin, TIF1-gamma, HDAC6, SFRS2 (SC-35), Asxl2
1023	cell-substrate junction assembly	70	0.0307309	0.159291	0.19897	0.31666	1	BETA-PIX	0.0307309	0.159291	2	Cortactin, BETA-PIX	0.30599	0.470025	1	BETA-PIX
1024	cellular catabolic process	2338	0.0307372	0.126544	0.0307372	0.126544	13	RanBP1, RNS2, AMPK beta1, TAB182, Myopodin, ATE1, TRS85 homolog, eIF4G1, MBD4, HDAC6, VIPAR, ZCCHC6, FBXW7	0.200343	0.36607	12	RanBP1, PDE1C, AMPK beta1, ATE1, UBR4, TRS85 homolog, HDAC6, PIG8, p47, CBP80, VIPAR, FBXW7	0.232272	0.414606	15	PGMU, RPL34, AMPK beta1, CD2AP, VMP1, MARK2, RNF187, TRAP150, RNS2, DAP1, ATE1, UBR4, TRS85 homolog, HDAC6, PIG8
1025	negative regulation of Rac protein signal transduction	6	0.0307832	0.164833	1	1	0		1	1	0		0.0307832	0.164833	1	Neurofibromin
1026	adenylate cyclase-activating adrenergic receptor signaling pathway involved in heart process	6	0.0307832	0.164833	1	1	0		1	1	0		0.0307832	0.164833	1	Chromogranin A
1027	positive regulation of homotypic cell-cell adhesion	6	0.0307832	0.164833	1	1	0		1	1	0		0.0307832	0.164833	1	Dematin
1028	negative regulation of amyloid fibril formation	6	0.0307832	0.164833	1	1	0		1	1	0		0.0307832	0.164833	1	Amylin
1029	positive regulation of relaxation of muscle	6	0.0307832	0.164833	1	1	0		1	1	0		0.0307832	0.164833	1	Chromogranin A
1030	myeloid leukocyte cytokine production	6	0.0307832	0.164833	1	1	0		1	1	0		0.0307832	0.164833	1	Chromogranin A
1031	isoleucine metabolic process	6	0.0307832	0.164833	1	1	0		1	1	0		0.0307832	0.164833	1	STAT5B
1032	glossopharyngeal nerve development	6	0.0307832	0.164833	1	1	0		1	1	0		0.0307832	0.164833	1	NAV2
1033	synaptic vesicle targeting	8	0.0308457	0.159291	1	1	0		0.0308457	0.159291	1	SCRIB	0.040834	0.187572	1	SCRIB
1034	negative regulation of molecular function in other organism	8	0.0308457	0.159291	1	1	0		0.0308457	0.159291	1	SCRIB	0.040834	0.187572	1	SCRIB
1035	synaptic vesicle clustering	8	0.0308457	0.159291	1	1	0		0.0308457	0.159291	1	Synapsin I	0.040834	0.187572	1	Synapsin I
1036	negative regulation of molecular function in other organism involved in symbiotic interaction	8	0.0308457	0.159291	1	1	0		0.0308457	0.159291	1	SCRIB	0.040834	0.187572	1	SCRIB
1037	response to sodium arsenite	8	0.0308457	0.159291	1	1	0		0.0308457	0.159291	1	HSF1	1	1	0
1038	cerebellar granule cell precursor proliferation	8	0.0308457	0.159291	1	1	0		0.0308457	0.159291	1	RERE	1	1	0
1039	protein localization to juxtaparanode region of axon	8	0.0308457	0.159291	1	1	0		0.0308457	0.159291	1	DAL1	1	1	0
1040	modification of postsynaptic structure	8	0.0308457	0.159291	1	1	0		0.0308457	0.159291	1	Cortactin	1	1	0
1041	cell proliferation in external granule layer	8	0.0308457	0.159291	1	1	0		0.0308457	0.159291	1	RERE	1	1	0
1042	regulation of cell morphogenesis involved in differentiation	452	0.0308846	0.163372	0.0549336	0.163372	4	HDAC6, FXR2, BETA-PIX, CaMK II beta	0.101155	0.26799	4	Cortactin, HDAC6, BETA-PIX, CaMK II beta	0.0308846	0.164833	6	Drebrin, MARK2, BETA-PIX, CaMK II beta, Dematin, HDAC6
1043	negative regulation of translation	174	0.0308942	0.159291	0.42459	0.500098	1	FXR2	0.0308942	0.159291	3	TNRC15, CPEB4, SRP14	0.0624314	0.230003	3	TNRC15, SRP14, LARP1
1044	regulation of macromolecule biosynthetic process	5529	0.0310022	0.126544	0.0310022	0.126544	25	IRS-2, HP1 alpha, ERK2 (MAPK1), TORC2, Gemin5, PRKAR1A, BAZ1B, Pinin, MEF2D, ERK1 (MAPK3), BAF250A, TRIP11, c-Raf-1, eIF4G1, HDAC6, eEF2, p120-catenin, TRIP2, FXR2, VIPAR, FBXW7, hnRNP U, PC4, Raptor, ELKS	0.16896	0.338574	26	IRS-2, HP1 alpha, ERK2 (MAPK1), Gemin5, PRKAR1A, MEF2D, HP1 gamma, ERK1 (MAPK3), CRHSP-24, TNRC15, TRIP11, CPEB4, HSF1, BIG1, SRP14, HDAC6, RERE, CBP80, VIPAR, FBXW7, hnRNP U, PC4, Girdin, Raptor, DOT1, ELKS	0.209162	0.39208	33	NUMA1, YB-1, MEF2D, HP1 gamma, ERK1 (MAPK3), TNRC15, TRIP11, c-Raf-1, Menin, SRP14, p120-catenin, RNF187, TRAP150, Raptor, IRS-2, HP1 alpha, TAB3, ERK2 (MAPK1), LARP1, DAP1, PRKAR1A, MLCP (reg), SON, CoREST, TIF1-gamma, BIG1, HDAC6, SFRS2 (SC-35), Asxl2, STAT5B, PC4, Girdin, ELKS
1045	organelle membrane fusion	131	0.0310252	0.164833	1	1	0		0.0931488	0.25855	2	SEC22B, SYTL4	0.0310252	0.164833	3	SEC22B, SYTL4, FAM148C
1046	positive regulation of stress-activated MAPK cascade	216	0.031106	0.126544	0.031106	0.126544	3	HGK(MAP4K4), SPAG9, SASH1	0.572429	0.659184	1	SASH1	0.67715	0.731083	1	SASH1
1047	connective tissue development	303	0.0311431	0.160102	0.071179	0.186655	3	MEF2D, ERK1 (MAPK3), TRIP11	0.0311431	0.160102	4	TAPT1, MEF2D, ERK1 (MAPK3), TRIP11	0.0736445	0.24797	4	MEF2D, ERK1 (MAPK3), TRIP11, TAPT1
1048	positive regulation of cellular response to drug	10	0.0311584	0.126544	0.0311584	0.126544	1	HDAC6	0.0384088	0.171878	1	HDAC6	0.0507813	0.205195	1	HDAC6
1049	thyroid hormone mediated signaling pathway	10	0.0311584	0.126544	0.0311584	0.126544	1	TRIP2	1	1	0		1	1	0
1050	diadenosine polyphosphate metabolic process	10	0.0311584	0.126544	0.0311584	0.126544	1	ERK2 (MAPK1)	0.0384088	0.171878	1	ERK2 (MAPK1)	0.0507813	0.205195	1	ERK2 (MAPK1)
1051	actin cortical patch assembly	10	0.0311584	0.126544	0.0311584	0.126544	1	WIRE	0.0384088	0.171878	1	WIRE	1	1	0
1052	actin cortical patch organization	10	0.0311584	0.126544	0.0311584	0.126544	1	WIRE	0.0384088	0.171878	1	WIRE	1	1	0
1053	thelarche	10	0.0311584	0.126544	0.0311584	0.126544	1	TRIP2	1	1	0		1	1	0
1054	positive regulation of oxidative stress-induced intrinsic apoptotic signaling pathway	10	0.0311584	0.126544	0.0311584	0.126544	1	FBXW7	0.0384088	0.171878	1	FBXW7	1	1	0
1055	locomotion involved in locomotory behavior	10	0.0311584	0.126544	0.0311584	0.126544	1	Myosin Va	1	1	0		1	1	0
1056	positive regulation of phospholipase A2 activity	10	0.0311584	0.126544	0.0311584	0.126544	1	CaMK II beta	0.0384088	0.171878	1	CaMK II beta	0.0507813	0.205195	1	CaMK II beta
1057	mammary gland branching involved in thelarche	10	0.0311584	0.126544	0.0311584	0.126544	1	TRIP2	1	1	0		1	1	0
1058	regulation of presynapse assembly	10	0.0311584	0.126544	0.0311584	0.126544	1	eIF4G1	1	1	0		1	1	0
1059	protein transport along microtubule	10	0.0311584	0.126544	0.0311584	0.126544	1	Myosin Va	0.0384088	0.171878	1	Azi1	0.0507813	0.205195	1	Azi1
1060	microtubule-based protein transport	10	0.0311584	0.126544	0.0311584	0.126544	1	Myosin Va	0.0384088	0.171878	1	Azi1	0.0507813	0.205195	1	Azi1
1061	positive regulation of response to interferon-gamma	10	0.0311584	0.126544	0.0311584	0.126544	1	TRIP2	1	1	0		1	1	0
1062	positive regulation of interferon-gamma-mediated signaling pathway	10	0.0311584	0.126544	0.0311584	0.126544	1	TRIP2	1	1	0		1	1	0
1063	positive regulation of mRNA binding	10	0.0311584	0.126544	0.0311584	0.126544	1	eIF4G1	1	1	0		1	1	0
1064	negative regulation of osteoclast development	10	0.0311584	0.126544	0.0311584	0.126544	1	FBXW7	0.0384088	0.171878	1	FBXW7	1	1	0
1065	base-excision repair, AP site formation	10	0.0311584	0.126544	0.0311584	0.126544	1	MBD4	1	1	0		1	1	0
1066	positive regulation of hepatocyte proliferation	10	0.0311584	0.126544	0.0311584	0.126544	1	TRIP2	1	1	0		1	1	0
1067	positive regulation of store-operated calcium channel activity	10	0.0311584	0.126544	0.0311584	0.126544	1	STIM1	1	1	0		0.0507813	0.205195	1	STIM1
1068	vesicle uncoating	10	0.0311584	0.126544	0.0311584	0.126544	1	SYNJ1	1	1	0		0.0507813	0.205195	1	SYNJ1
1069	Fc receptor signaling pathway	376	0.031291	0.126883	0.031291	0.126883	4	ERK2 (MAPK1), ERK1 (MAPK3), WIRE, GAB2	0.182217	0.351806	3	ERK2 (MAPK1), ERK1 (MAPK3), WIRE	0.310754	0.472097	3	ERK1 (MAPK3), TAB3, ERK2 (MAPK1)
1070	embryonic organ morphogenesis	454	0.0314587	0.165787	0.17335	0.292273	3	ERK2 (MAPK1), ERK1 (MAPK3), BAF250A	0.261798	0.419232	3	SCRIB, ERK2 (MAPK1), ERK1 (MAPK3)	0.0314587	0.165787	6	ERK1 (MAPK3), Menin, EBP50, SCRIB, ERK2 (MAPK1), Asxl2
1071	regulation of secretion	1262	0.0314639	0.15171	0.0453904	0.15171	8	IRS-2, HGK(MAP4K4), Myosin Va, ERK1 (MAPK3), GAB2, CLASP1, BETA-PIX, Raptor	0.120249	0.291467	8	IRS-2, PDE1C, RAB37, ERK1 (MAPK3), SYTL4, BETA-PIX, Synapsin I, Raptor	0.0314639	0.165787	12	Myosin XVIIIA, ERK1 (MAPK3), Chromogranin A, SYTL4, BETA-PIX, Raptor, EBP50, IRS-2, FAM148C, RAB37, Neurofibromin, Synapsin I
1072	nucleobase-containing compound transport	305	0.0317926	0.161251	0.62146	0.658421	1	RanBP1	0.0317926	0.161251	4	RanBP1, Symplekin, HSF1, CBP80	0.471945	0.588448	2	Symplekin, SFRS2 (SC-35)
1073	positive regulation of stress-activated protein kinase signaling cascade	218	0.0318408	0.128709	0.0318408	0.128709	3	HGK(MAP4K4), SPAG9, SASH1	0.575795	0.662177	1	SASH1	0.680528	0.733481	1	SASH1
1074	regulation of long-term neuronal synaptic plasticity	54	0.0321624	0.168349	0.157254	0.280709	1	CaMK II beta	0.190784	0.35717	1	CaMK II beta	0.0321624	0.168349	2	CaMK II beta, Neurofibromin
1075	spindle localization	54	0.0321624	0.168349	0.157254	0.280709	1	CLASP1	0.190784	0.35717	1	MAP4	0.0321624	0.168349	2	NUMA1, MAP4
1076	positive regulation of histone modification	133	0.0322401	0.168477	0.34432	0.442918	1	ERK1 (MAPK3)	0.406813	0.536687	1	ERK1 (MAPK3)	0.0322401	0.168477	3	ERK1 (MAPK3), Menin, Asxl2
1077	chondrocyte differentiation	89	0.0323308	0.130485	0.0323308	0.130485	2	MEF2D, TRIP11	0.0475238	0.188279	2	MEF2D, TRIP11	0.0783615	0.25436	2	MEF2D, TRIP11
1078	response to reactive oxygen species	381	0.0326141	0.130811	0.0326141	0.130811	4	ERK2 (MAPK1), ERK1 (MAPK3), HDAC6, eEF2	0.0624043	0.217617	4	ERK2 (MAPK1), ERK1 (MAPK3), HSF1, HDAC6	0.317858	0.477163	3	ERK1 (MAPK3), ERK2 (MAPK1), HDAC6
1079	carbohydrate homeostasis	381	0.0326141	0.130811	0.0326141	0.130811	4	IRS-2, TORC2, VGF, c-Raf-1	0.777733	0.816494	1	IRS-2	0.137354	0.32154	4	c-Raf-1, Menin, IRS-2, VGF
1080	glucose homeostasis	381	0.0326141	0.130811	0.0326141	0.130811	4	IRS-2, TORC2, VGF, c-Raf-1	0.777733	0.816494	1	IRS-2	0.137354	0.32154	4	c-Raf-1, Menin, IRS-2, VGF
1081	lipid biosynthetic process	760	0.033026	0.132053	0.033026	0.132053	6	IRS-2, OSBP1, AMPK beta1, Myosin Va, SYNJ1, TRIP2	0.574057	0.660539	3	IRS-2, OSBP1, AMPK beta1	0.560157	0.647293	4	OSBP1, AMPK beta1, IRS-2, SYNJ1
1082	cellular response to nitrogen compound	1185	0.0331922	0.132308	0.0331922	0.132308	8	DENND4C, IRS-2, ERK2 (MAPK1), PRKAR1A, Myosin Va, ERK1 (MAPK3), Spinophilin, Raptor	0.0420264	0.177662	9	DENND4C, IRS-2, ERK2 (MAPK1), PRKAR1A, ERK1 (MAPK3), CPEB4, HSF1, CBP80, Raptor	0.0893786	0.267744	10	ERK1 (MAPK3), Menin, Raptor, DENND4C, IRS-2, ERK2 (MAPK1), LARP1, PRKAR1A, Dematin, STAT5B
1083	peptidyl-amino acid modification	1185	0.0331922	0.132308	0.0331922	0.132308	8	ERK2 (MAPK1), TORC2, BAZ1B, ERK1 (MAPK3), HDAC6, eEF2, VIPAR, CaMK II beta	0.317816	0.466023	6	ERK2 (MAPK1), ERK1 (MAPK3), HDAC6, VIPAR, CaMK II beta, DOT1	0.419807	0.549351	7	ERK1 (MAPK3), Menin, MARK2, CaMK II beta, ERK2 (MAPK1), HDAC6, STAT5B
1084	positive regulation of histone methylation	55	0.0332647	0.17213	1	1	0		1	1	0		0.0332647	0.17213	2	Menin, Asxl2
1085	RNA export from nucleus	180	0.0336598	0.165875	0.435493	0.509455	1	RanBP1	0.0336598	0.165875	3	RanBP1, Symplekin, CBP80	0.240359	0.41836	2	Symplekin, SFRS2 (SC-35)
1086	negative regulation of neuron differentiation	386	0.0339697	0.132523	0.0339697	0.132523	4	HGK(MAP4K4), GARNL4, HDAC6, TRIP2	0.064821	0.220988	4	Rap1GAP1, GARNL4, DDEF1, HDAC6	0.598532	0.670154	2	GARNL4, HDAC6
1087	membrane fusion	234	0.0340008	0.174787	1	1	0		0.0640193	0.220211	3	SEC22B, SYTL4, p47	0.0340008	0.174787	4	SEC22B, SYTL4, FAM148C, Rabaptin-5
1088	regulation of transcription regulatory region DNA binding	74	0.0340281	0.165875	0.209076	0.326903	1	FBXW7	0.0340281	0.165875	2	FBXW7, DOT1	1	1	0
1089	guanosine-containing compound metabolic process	74	0.0340281	0.165875	1	1	0		0.0340281	0.165875	2	SCRIB, AMP deaminase 2	0.0567953	0.219166	2	AMP deaminase 2, SCRIB
1090	negative regulation of protein metabolic process	1573	0.0340296	0.170145	0.0593499	0.170145	9	BIN1 (Amphiphysin II), PRKAR1A, c-Raf-1, ANKS1, eIF4G1, Spinophilin, HDAC6, FXR2, Raptor	0.272134	0.428458	8	BIN1 (Amphiphysin II), PRKAR1A, Calpastatin, TNRC15, CPEB4, SRP14, HDAC6, Raptor	0.0340296	0.174787	14	Amylin, BIN1 (Amphiphysin II), TNRC15, c-Raf-1, Menin, SRP14, Raptor, EBP50, LARP1, PRKAR1A, Neurofibromin, Calpastatin, Dematin, HDAC6
1091	mitotic cell cycle checkpoint	224	0.0340995	0.132523	0.0340995	0.132523	3	TAB182, HZwint-1, MBD4	0.21823	0.383345	2	HZwint-1, TNRC15	0.111534	0.297432	3	TNRC15, PRCC, XPC
1092	microtubule cytoskeleton organization involved in mitosis	136	0.0341088	0.174787	0.0689891	0.185045	2	Stathmin, CLASP1	0.0991996	0.266867	2	Stathmin, MAP4	0.0341088	0.174787	3	NUMA1, Stathmin, MAP4
1093	positive regulation of cyclic nucleotide metabolic process	136	0.0341088	0.174787	1	1	0		1	1	0		0.0341088	0.174787	3	Amylin, Chromogranin A, Neurofibromin
1094	positive regulation of establishment of protein localization	766	0.0341233	0.132523	0.0341233	0.132523	6	IRS-2, RNS2, ERK2 (MAPK1), ERK1 (MAPK3), TRIP2, FBXW7	0.0796178	0.241985	6	IRS-2, ERK2 (MAPK1), ERK1 (MAPK3), Azi1, SYTL4, FBXW7	0.104763	0.288448	7	Myosin XVIIIA, ERK1 (MAPK3), SYTL4, IRS-2, RNS2, ERK2 (MAPK1), Azi1
1095	Roundabout signaling pathway	11	0.0342211	0.132523	0.0342211	0.132523	1	Myosin IXb	1	1	0		1	1	0
1096	positive regulation of RNA binding	11	0.0342211	0.132523	0.0342211	0.132523	1	eIF4G1	0.0421685	0.177662	1	CBP80	1	1	0
1097	peptidyl-diphthamide biosynthetic process from peptidyl-histidine	11	0.0342211	0.132523	0.0342211	0.132523	1	eEF2	1	1	0		1	1	0
1098	peptidyl-diphthamide metabolic process	11	0.0342211	0.132523	0.0342211	0.132523	1	eEF2	1	1	0		1	1	0
1099	DNA damage induced protein phosphorylation	11	0.0342211	0.132523	0.0342211	0.132523	1	ERK1 (MAPK3)	0.0421685	0.177662	1	ERK1 (MAPK3)	0.0557165	0.216486	1	ERK1 (MAPK3)
1100	cellular response to chemokine	11	0.0342211	0.132523	0.0342211	0.132523	1	DOCK8	1	1	0		1	1	0
1101	response to chemokine	11	0.0342211	0.132523	0.0342211	0.132523	1	DOCK8	1	1	0		1	1	0
1102	positive regulation of mitophagy in response to mitochondrial depolarization	11	0.0342211	0.132523	0.0342211	0.132523	1	HDAC6	0.0421685	0.177662	1	HDAC6	0.0557165	0.216486	1	HDAC6
1103	positive regulation of lipopolysaccharide-mediated signaling pathway	11	0.0342211	0.132523	0.0342211	0.132523	1	SASH1	0.0421685	0.177662	1	SASH1	0.0557165	0.216486	1	SASH1
1104	positive regulation of mitophagy	11	0.0342211	0.132523	0.0342211	0.132523	1	HDAC6	0.0421685	0.177662	1	HDAC6	0.0557165	0.216486	1	HDAC6
1105	regulation of protein K63-linked ubiquitination	11	0.0342211	0.132523	0.0342211	0.132523	1	SASH1	0.0421685	0.177662	1	SASH1	0.0557165	0.216486	1	SASH1
1106	negative regulation of DNA endoreduplication	11	0.0342211	0.132523	0.0342211	0.132523	1	FBXW7	0.0421685	0.177662	1	FBXW7	1	1	0
1107	regulation of cardiac conduction	92	0.034352	0.132633	0.034352	0.132633	2	STIM1, PMCA1	1	1	0		0.0829413	0.260227	2	Ca-ATPase3, STIM1
1108	response to monoamine	92	0.034352	0.132633	0.034352	0.132633	2	ERK2 (MAPK1), ERK1 (MAPK3)	0.0504229	0.194994	2	ERK2 (MAPK1), ERK1 (MAPK3)	0.0829413	0.260227	2	ERK1 (MAPK3), ERK2 (MAPK1)
1109	mitochondrion localization	56	0.0343816	0.175349	0.162583	0.2851	1	HDAC6	0.197112	0.364537	1	HDAC6	0.0343816	0.175349	2	MARK2, HDAC6
1110	adherens junction maintenance	9	0.0346346	0.165875	1	1	0		0.0346346	0.165875	1	AF-6	1	1	0
1111	modulation by organism of innate immune response in other organism involved in symbiotic interaction	9	0.0346346	0.165875	1	1	0		0.0346346	0.165875	1	SCRIB	0.0458205	0.196409	1	SCRIB
1112	modulation by symbiont of host innate immune response	9	0.0346346	0.165875	1	1	0		0.0346346	0.165875	1	SCRIB	0.0458205	0.196409	1	SCRIB
1113	modulation of molecular function in other organism	9	0.0346346	0.165875	1	1	0		0.0346346	0.165875	1	SCRIB	0.0458205	0.196409	1	SCRIB
1114	modulation of molecular function in other organism involved in symbiotic interaction	9	0.0346346	0.165875	1	1	0		0.0346346	0.165875	1	SCRIB	0.0458205	0.196409	1	SCRIB
1115	purine nucleotide salvage	9	0.0346346	0.165875	1	1	0		0.0346346	0.165875	1	AMP deaminase 2	0.0458205	0.196409	1	AMP deaminase 2
1116	response to L-glutamine	9	0.0346346	0.165875	1	1	0		0.0346346	0.165875	1	HSF1	1	1	0
1117	cellular response to UV-C	9	0.0346346	0.165875	1	1	0		0.0346346	0.165875	1	PIG8	0.0458205	0.196409	1	PIG8
1118	tRNA 3'-end processing	9	0.0346346	0.165875	1	1	0		0.0346346	0.165875	1	ELAC2	0.0458205	0.196409	1	ELAC2
1119	chromatin silencing at telomere	9	0.0346346	0.165875	1	1	0		0.0346346	0.165875	1	DOT1	1	1	0
1120	cellular response to L-glutamine	9	0.0346346	0.165875	1	1	0		0.0346346	0.165875	1	HSF1	1	1	0
1121	negative regulation of hippo signaling	9	0.0346346	0.165875	1	1	0		0.0346346	0.165875	1	MARK3	0.0458205	0.196409	1	MARK3
1122	peptidyl-threonine modification	137	0.0347439	0.175349	0.069872	0.185122	2	ERK2 (MAPK1), CaMK II beta	0.100423	0.266867	2	ERK2 (MAPK1), CaMK II beta	0.0347439	0.175349	3	MARK2, CaMK II beta, ERK2 (MAPK1)
1123	mammary gland development	236	0.0349133	0.141576	0.0388608	0.141576	3	IRS-2, ERK2 (MAPK1), TRIP2	0.0653247	0.221808	3	IRS-2, SCRIB, ERK2 (MAPK1)	0.0349133	0.175349	4	IRS-2, SCRIB, ERK2 (MAPK1), STAT5B
1124	regulation of alternative mRNA splicing, via spliceosome	57	0.0355131	0.175349	0.165235	0.28741	1	hnRNP U	0.200257	0.36607	1	hnRNP U	0.0355131	0.175349	2	TRAP150, SFRS2 (SC-35)
1125	import into nucleus	184	0.0355729	0.168303	0.115072	0.240841	2	RanBP1, Gemin5	0.0355729	0.168303	3	RanBP1, Gemin5, RERE	0.618037	0.683785	1	SLAP-130(ADAP)
1126	negative regulation of DNA metabolic process	184	0.0355729	0.168303	0.115072	0.240841	2	FBXW7, hnRNP U	0.0355729	0.168303	3	HSF1, FBXW7, hnRNP U	0.618037	0.683785	1	Menin
1127	peptidyl-serine phosphorylation	228	0.0356506	0.136712	0.0356506	0.136712	3	ERK2 (MAPK1), ERK1 (MAPK3), CaMK II beta	0.0601773	0.213282	3	ERK2 (MAPK1), ERK1 (MAPK3), CaMK II beta	0.115963	0.299151	3	ERK1 (MAPK3), CaMK II beta, ERK2 (MAPK1)
1128	regulation of G1/S transition of mitotic cell cycle	228	0.0356506	0.136712	0.0356506	0.136712	3	TAB182, eIF4G1, Raptor	0.223973	0.38791	2	TNRC15, Raptor	0.332404	0.488593	2	TNRC15, Raptor
1129	cellular nitrogen compound catabolic process	576	0.0356749	0.136712	0.0356749	0.136712	5	RNS2, TAB182, eIF4G1, MBD4, ZCCHC6	0.661885	0.727596	2	PDE1C, CBP80	0.351268	0.501224	4	PGMU, RPL34, TRAP150, RNS2
1130	response to cold	94	0.0357262	0.136712	0.0357262	0.136712	2	VGF, PMCA1	1	1	0		0.387833	0.529121	1	VGF
1131	positive regulation of platelet activation	7	0.0358216	0.175349	1	1	0		1	1	0		0.0358216	0.175349	1	Dematin
1132	cellular response to magnetism	7	0.0358216	0.175349	1	1	0		1	1	0		0.0358216	0.175349	1	PGMU
1133	osteoblast fate commitment	7	0.0358216	0.175349	1	1	0		1	1	0		0.0358216	0.175349	1	Menin
1134	protein localization to cytoplasmic stress granule	7	0.0358216	0.175349	1	1	0		1	1	0		0.0358216	0.175349	1	YB-1
1135	cellular response to rapamycin	7	0.0358216	0.175349	1	1	0		1	1	0		0.0358216	0.175349	1	LARP1
1136	bile acid secretion	7	0.0358216	0.175349	1	1	0		1	1	0		0.0358216	0.175349	1	EBP50
1137	regulation of muscle filament sliding	7	0.0358216	0.175349	1	1	0		1	1	0		0.0358216	0.175349	1	Drebrin
1138	cellular lactam metabolic process	7	0.0358216	0.175349	1	1	0		1	1	0		0.0358216	0.175349	1	STAT5B
1139	regulation of postsynaptic density organization	7	0.0358216	0.175349	1	1	0		1	1	0		0.0358216	0.175349	1	Drebrin
1140	negative regulation of kinase activity	393	0.0359225	0.13726	0.0359225	0.13726	4	IRS-2, PRKAR1A, hnRNP U, Raptor	0.0682861	0.226252	4	IRS-2, PRKAR1A, hnRNP U, Raptor	0.0545708	0.216486	5	Menin, Raptor, IRS-2, PRKAR1A, Neurofibromin
1141	termination of RNA polymerase II transcription	77	0.0365875	0.170807	1	1	0		0.0365875	0.170807	2	Symplekin, CBP80	0.0609179	0.226002	2	Symplekin, SFRS2 (SC-35)
1142	autonomic nervous system development	58	0.0366588	0.178505	1	1	0		1	1	0		0.0366588	0.178505	2	NAV2, Neurofibromin
1143	lysosome localization	58	0.0366588	0.178505	0.167879	0.288402	1	HDAC6	0.20339	0.368777	1	HDAC6	0.0366588	0.178505	2	Chromogranin A, HDAC6
1144	heterocycle catabolic process	581	0.0368128	0.137738	0.0368128	0.137738	5	RNS2, TAB182, eIF4G1, MBD4, ZCCHC6	0.666542	0.730222	2	PDE1C, CBP80	0.357176	0.506881	4	PGMU, RPL34, TRAP150, RNS2
1145	activation of MAPK activity	232	0.0372378	0.137738	0.0372378	0.137738	3	ERK2 (MAPK1), ERK1 (MAPK3), SPAG9	0.229727	0.392368	2	ERK2 (MAPK1), ERK1 (MAPK3)	0.120457	0.303051	3	ERK1 (MAPK3), TAB3, ERK2 (MAPK1)
1146	catabolic process	2655	0.0372503	0.137738	0.0372503	0.137738	14	RanBP1, RNS2, AMPK beta1, TAB182, Myopodin, ATE1, TRS85 homolog, SYNJ1, eIF4G1, MBD4, HDAC6, VIPAR, ZCCHC6, FBXW7	0.235039	0.396217	13	RanBP1, PDE1C, AMPK beta1, ATE1, UBR4, TRS85 homolog, Calpastatin, HDAC6, PIG8, p47, CBP80, VIPAR, FBXW7	0.215214	0.398052	17	PGMU, RPL34, AMPK beta1, CD2AP, VMP1, MARK2, RNF187, TRAP150, RNS2, DAP1, ATE1, UBR4, TRS85 homolog, Calpastatin, SYNJ1, HDAC6, PIG8
1147	regulation of aspartic-type endopeptidase activity involved in amyloid precursor protein catabolic process	12	0.0372741	0.137738	0.0372741	0.137738	1	BIN1 (Amphiphysin II)	0.0459136	0.183867	1	BIN1 (Amphiphysin II)	0.0606262	0.225977	1	BIN1 (Amphiphysin II)
1148	regulation of isomerase activity	12	0.0372741	0.137738	0.0372741	0.137738	1	hnRNP U	0.0459136	0.183867	1	hnRNP U	1	1	0
1149	store-operated calcium entry	12	0.0372741	0.137738	0.0372741	0.137738	1	STIM1	1	1	0		0.0606262	0.225977	1	STIM1
1150	positive regulation of response to reactive oxygen species	12	0.0372741	0.137738	0.0372741	0.137738	1	HDAC6	0.0459136	0.183867	1	HDAC6	0.0606262	0.225977	1	HDAC6
1151	regulation of mRNA binding	12	0.0372741	0.137738	0.0372741	0.137738	1	eIF4G1	1	1	0		1	1	0
1152	positive regulation of lamellipodium morphogenesis	12	0.0372741	0.137738	0.0372741	0.137738	1	BETA-PIX	0.0459136	0.183867	1	BETA-PIX	0.0606262	0.225977	1	BETA-PIX
1153	positive regulation of brown fat cell differentiation	12	0.0372741	0.137738	0.0372741	0.137738	1	hnRNP U	0.0459136	0.183867	1	hnRNP U	1	1	0
1154	positive regulation of isomerase activity	12	0.0372741	0.137738	0.0372741	0.137738	1	hnRNP U	0.0459136	0.183867	1	hnRNP U	1	1	0
1155	regulation of modification of synaptic structure	12	0.0372741	0.137738	0.0372741	0.137738	1	FXR2	1	1	0		1	1	0
1156	male mating behavior	12	0.0372741	0.137738	0.0372741	0.137738	1	Spinophilin	1	1	0		1	1	0
1157	positive regulation of cytoplasmic translation	12	0.0372741	0.137738	0.0372741	0.137738	1	eEF2	1	1	0		1	1	0
1158	vesicle transport along actin filament	12	0.0372741	0.137738	0.0372741	0.137738	1	Myosin Va	1	1	0		1	1	0
1159	retinal pigment epithelium development	12	0.0372741	0.137738	0.0372741	0.137738	1	TRIP2	1	1	0		1	1	0
1160	calcium ion export	12	0.0372741	0.137738	0.0372741	0.137738	1	PMCA1	1	1	0		1	1	0
1161	maintenance of chromatin silencing	12	0.0372741	0.137738	0.0372741	0.137738	1	BAF250A	1	1	0		1	1	0
1162	negative regulation of cAMP-dependent protein kinase activity	12	0.0372741	0.137738	0.0372741	0.137738	1	PRKAR1A	0.0459136	0.183867	1	PRKAR1A	0.0606262	0.225977	1	PRKAR1A
1163	cellular response to DNA damage stimulus	977	0.0373711	0.171878	0.08838	0.20622	6	ERK2 (MAPK1), TAB182, BAZ1B, ERK1 (MAPK3), MBD4, FBXW7	0.0373711	0.171878	8	ERK2 (MAPK1), NDRG1, ERK1 (MAPK3), TNRC15, HSF1, PIG8, FBXW7, DOT1	0.397919	0.535224	6	ERK1 (MAPK3), TNRC15, Menin, ERK2 (MAPK1), XPC, PIG8
1164	protein modification by small protein conjugation	994	0.0374207	0.137885	0.0374207	0.137885	7	FBXO30, MUF1, HDAC6, TRIP2, FBXW7, SASH1, UBE1DC1	0.0942043	0.260773	7	FBXO30, UBR4, MUF1, HDAC6, FBXW7, SASH1, UBE1DC1	0.2594	0.429745	7	MUF1, RNF187, UBE1DC1, UBR4, TIF1-gamma, HDAC6, SASH1
1165	response to nutrient levels	994	0.0374207	0.137885	0.0374207	0.137885	7	ERK2 (MAPK1), VGF, ERK1 (MAPK3), PMCA1, eIF4G1, eEF2, Raptor	0.348089	0.48963	5	ERK2 (MAPK1), ERK1 (MAPK3), CPEB4, HSF1, Raptor	0.2594	0.429745	7	ERK1 (MAPK3), Raptor, ERK2 (MAPK1), LARP1, DAP1, VGF, SFRS2 (SC-35)
1166	cellular chemical homeostasis	1152	0.0377095	0.182034	0.156395	0.280145	6	IRS-2, ERK2 (MAPK1), STIM1, ERK1 (MAPK3), PMCA1, c-Raf-1	0.470827	0.583175	5	IRS-2, ERK2 (MAPK1), SLC4A7, ERK1 (MAPK3), SLC4A4	0.0377095	0.182034	11	Amylin, PGMU, ERK1 (MAPK3), c-Raf-1, Menin, Ca-ATPase3, EBP50, IRS-2, ERK2 (MAPK1), SLC4A7, STIM1
1167	regulation of dendritic spine morphogenesis	59	0.0378186	0.182034	0.170515	0.290337	1	CaMK II beta	0.206511	0.371561	1	CaMK II beta	0.0378186	0.182034	2	Drebrin, CaMK II beta
1168	positive regulation of gene expression, epigenetic	97	0.037827	0.138592	0.037827	0.138592	2	BAZ1B, BAF250A	0.316548	0.46469	1	PAF49	0.397366	0.535201	1	PAF49
1169	positive regulation of DNA biosynthetic process	97	0.037827	0.138592	0.037827	0.138592	2	ERK2 (MAPK1), ERK1 (MAPK3)	0.0553922	0.204446	2	ERK2 (MAPK1), ERK1 (MAPK3)	0.0907507	0.269785	2	ERK1 (MAPK3), ERK2 (MAPK1)
1170	mammary gland epithelium development	97	0.037827	0.138592	0.037827	0.138592	2	ERK2 (MAPK1), TRIP2	0.0553922	0.204446	2	SCRIB, ERK2 (MAPK1)	0.0907507	0.269785	2	SCRIB, ERK2 (MAPK1)
1171	water homeostasis	97	0.037827	0.138592	0.037827	0.138592	2	Stathmin, PRKAR1A	0.0553922	0.204446	2	Stathmin, PRKAR1A	0.0907507	0.269785	2	Stathmin, PRKAR1A
1172	positive regulation of chromatin organization	142	0.0380113	0.182685	0.362837	0.457174	1	ERK1 (MAPK3)	0.427471	0.55462	1	ERK1 (MAPK3)	0.0380113	0.182685	3	ERK1 (MAPK3), Menin, Asxl2
1173	regulation of insulin secretion	324	0.038361	0.171878	0.0831805	0.202885	3	IRS-2, HGK(MAP4K4), Raptor	0.038361	0.171878	4	IRS-2, PDE1C, SYTL4, Raptor	0.237721	0.417294	3	SYTL4, Raptor, IRS-2
1174	regulation of cytoplasmic mRNA processing body assembly	10	0.0384088	0.171878	1	1	0		0.0384088	0.171878	1	ATXN2L	0.0507813	0.205195	1	ATXN2L
1175	peripheral nervous system myelin maintenance	10	0.0384088	0.171878	1	1	0		0.0384088	0.171878	1	NDRG1	1	1	0
1176	endosome to plasma membrane protein transport	10	0.0384088	0.171878	1	1	0		0.0384088	0.171878	1	SCRIB	0.0507813	0.205195	1	SCRIB
1177	negative regulation of type I interferon-mediated signaling pathway	10	0.0384088	0.171878	1	1	0		0.0384088	0.171878	1	SCRIB	0.0507813	0.205195	1	SCRIB
1178	radial glia guided migration of Purkinje cell	10	0.0384088	0.171878	1	1	0		0.0384088	0.171878	1	RERE	1	1	0
1179	cGMP catabolic process	10	0.0384088	0.171878	1	1	0		0.0384088	0.171878	1	PDE1C	1	1	0
1180	negative regulation of type B pancreatic cell apoptotic process	10	0.0384088	0.171878	1	1	0		0.0384088	0.171878	1	Calpastatin	0.0507813	0.205195	1	Calpastatin
1181	regulation of microtubule binding	10	0.0384088	0.171878	1	1	0		0.0384088	0.171878	1	HSF1	1	1	0
1182	nuclear-transcribed mRNA catabolic process	235	0.0384517	0.140482	0.0384517	0.140482	3	TAB182, eIF4G1, ZCCHC6	0.603366	0.682673	1	CBP80	0.34565	0.498071	2	RPL34, TRAP150
1183	regulation of phosphatidylinositol 3-kinase signaling	143	0.038683	0.184582	0.0752473	0.192059	2	ERK2 (MAPK1), ERK1 (MAPK3)	0.10785	0.276947	2	ERK2 (MAPK1), ERK1 (MAPK3)	0.038683	0.184582	3	ERK1 (MAPK3), EBP50, ERK2 (MAPK1)
1184	ubiquitin-dependent protein catabolic process	638	0.0390405	0.174403	0.143045	0.266703	4	RanBP1, ATE1, HDAC6, FBXW7	0.0390405	0.174403	6	RanBP1, ATE1, UBR4, HDAC6, p47, FBXW7	0.238234	0.417963	5	CD2AP, RNF187, ATE1, UBR4, HDAC6
1185	positive regulation of protein localization to plasma membrane	99	0.0392533	0.142073	0.0392533	0.142073	2	Myosin Va, Spinophilin	1	1	0		1	1	0
1186	response to amine	99	0.0392533	0.142073	0.0392533	0.142073	2	Spinophilin, HDAC6	0.321902	0.46883	1	HDAC6	0.403639	0.539091	1	HDAC6
1187	positive regulation of synaptic transmission	246	0.0396884	0.147923	0.0430741	0.147923	3	ERK2 (MAPK1), HDAC6, CaMK II beta	0.0720348	0.233303	3	ERK2 (MAPK1), HDAC6, CaMK II beta	0.0396884	0.187572	4	Drebrin, CaMK II beta, ERK2 (MAPK1), HDAC6
1188	endosomal transport	246	0.0396884	0.147923	0.0430741	0.147923	3	SNX2, SPAG9, ELKS	0.0720348	0.233303	3	SCRIB, CDC4L, ELKS	0.0396884	0.187572	4	CDC4L, SCRIB, SNX2, ELKS
1189	signal transduction	7390	0.0398718	0.142854	0.0398718	0.142854	31	RanBP1, IRS-2, AMPK beta1, ERK2 (MAPK1), TAB182, Stathmin, HGK(MAP4K4), PRKAR1A, ERK1 (MAPK3), SPAG9, BAF250A, WIRE, JAM1, c-Raf-1, SYNJ1, ANKS1, GAB2, MBD4, Spinophilin, p120-catenin, TRIP2, Myosin IXb, DOCK8, BETA-PIX, FBXW7, CaMK II beta, PC4, Raptor, ELKS, LRCH2, ARHGAP11A	0.275717	0.431834	32	RanBP1, Rap1GAP1, IRS-2, PDE1C, LRCH3, TAPT1, AMPK beta1, ERK2 (MAPK1), Stathmin, PRKAR1A, RAB37, NDRG1, ERK1 (MAPK3), CRHSP-24, TNRC15, WIRE, JAM1, CPEB4, HSF1, PAF49, CDC4L, PIG8, MARK3, AF-6, BETA-PIX, CBP80, FBXW7, CaMK II beta, PC4, Girdin, Raptor, ELKS	0.0854715	0.263219	46	LRCH3, YB-1, Amylin, AMPK beta1, Stathmin, EVL, CD2AP, ERK1 (MAPK3), Chromogranin A, TNRC15, c-Raf-1, PAF49, Menin, MARK2, p120-catenin, CDC4L, MARK3, BETA-PIX, SLAP-130(ADAP), TRAP150, CaMK II beta, Raptor, EBP50, IRS-2, TAPT1, TAB3, ERK2 (MAPK1), LARP1, DAP1, DISP2, PRKAR1A, MLCP (reg), RAB37, Neurofibromin, Secretogranin II, Dematin, JAM1, SRPK2, SYNJ1, ERP5, PIG8, STAT5B, PC4, Girdin, ELKS, A…
1190	regulation of lymphocyte apoptotic process	100	0.0399741	0.142854	0.0399741	0.142854	2	IRS-2, DOCK8	0.324563	0.470589	1	IRS-2	0.406751	0.54057	1	IRS-2
1191	regulation of cellular macromolecule biosynthetic process	5376	0.0400367	0.142854	0.0400367	0.142854	24	IRS-2, HP1 alpha, ERK2 (MAPK1), TORC2, Gemin5, PRKAR1A, BAZ1B, Pinin, MEF2D, ERK1 (MAPK3), BAF250A, c-Raf-1, eIF4G1, HDAC6, eEF2, p120-catenin, TRIP2, FXR2, VIPAR, FBXW7, hnRNP U, PC4, Raptor, ELKS	0.191717	0.358397	25	IRS-2, HP1 alpha, ERK2 (MAPK1), Gemin5, PRKAR1A, MEF2D, HP1 gamma, ERK1 (MAPK3), CRHSP-24, TNRC15, CPEB4, HSF1, BIG1, SRP14, HDAC6, RERE, CBP80, VIPAR, FBXW7, hnRNP U, PC4, Girdin, Raptor, DOT1, ELKS	0.286163	0.453855	31	NUMA1, YB-1, MEF2D, HP1 gamma, ERK1 (MAPK3), TNRC15, c-Raf-1, Menin, SRP14, p120-catenin, RNF187, TRAP150, Raptor, IRS-2, HP1 alpha, TAB3, ERK2 (MAPK1), LARP1, DAP1, PRKAR1A, MLCP (reg), SON, CoREST, TIF1-gamma, BIG1, HDAC6, Asxl2, STAT5B, PC4, Girdin, ELKS
1192	regulation of fibroblast migration	61	0.04018	0.187572	0.175762	0.293656	1	BETA-PIX	0.212716	0.376982	1	BETA-PIX	0.04018	0.187572	2	BETA-PIX, Dematin
1193	morphogenesis of a polarized epithelium	61	0.04018	0.187572	0.175762	0.293656	1	p120-catenin	1	1	0		0.04018	0.187572	2	p120-catenin, EBP50
1194	regulation of aspartic-type peptidase activity	13	0.0403177	0.142854	0.0403177	0.142854	1	BIN1 (Amphiphysin II)	0.0496442	0.192557	1	BIN1 (Amphiphysin II)	0.0655107	0.233746	1	BIN1 (Amphiphysin II)
1195	enamel mineralization	13	0.0403177	0.142854	0.0403177	0.142854	1	STIM1	1	1	0		0.0655107	0.233746	1	STIM1
1196	negative regulation of RNA polymerase II regulatory region sequence-specific DNA binding	13	0.0403177	0.142854	0.0403177	0.142854	1	FBXW7	0.0496442	0.192557	1	FBXW7	1	1	0
1197	astral microtubule organization	13	0.0403177	0.142854	0.0403177	0.142854	1	CLASP1	1	1	0		0.0655107	0.233746	1	NUMA1
1198	epithelial cell proliferation involved in mammary gland duct elongation	13	0.0403177	0.142854	0.0403177	0.142854	1	TRIP2	1	1	0		1	1	0
1199	regulation of oxidative stress-induced neuron intrinsic apoptotic signaling pathway	13	0.0403177	0.142854	0.0403177	0.142854	1	FBXW7	0.0496442	0.192557	1	FBXW7	1	1	0
1200	negative regulation of hydrogen peroxide metabolic process	13	0.0403177	0.142854	0.0403177	0.142854	1	HDAC6	0.0496442	0.192557	1	HDAC6	0.0655107	0.233746	1	HDAC6
1201	regulation of presynapse organization	13	0.0403177	0.142854	0.0403177	0.142854	1	eIF4G1	1	1	0		1	1	0
1202	actin filament depolymerization	13	0.0403177	0.142854	0.0403177	0.142854	1	Spinophilin	1	1	0		1	1	0
1203	optic cup morphogenesis involved in camera-type eye development	13	0.0403177	0.142854	0.0403177	0.142854	1	BAF250A	1	1	0		1	1	0
1204	glucocorticoid receptor signaling pathway	13	0.0403177	0.142854	0.0403177	0.142854	1	BAF250A	1	1	0		1	1	0
1205	regulation of bone mineralization involved in bone maturation	8	0.040834	0.187572	1	1	0		1	1	0		0.040834	0.187572	1	Asxl2
1206	negative regulation of protein targeting to membrane	8	0.040834	0.187572	1	1	0		1	1	0		0.040834	0.187572	1	Dematin
1207	regulation of locomotion involved in locomotory behavior	8	0.040834	0.187572	1	1	0		1	1	0		0.040834	0.187572	1	Drebrin
1208	taurine metabolic process	8	0.040834	0.187572	1	1	0		1	1	0		0.040834	0.187572	1	STAT5B
1209	negative regulation of ruffle assembly	8	0.040834	0.187572	1	1	0		1	1	0		0.040834	0.187572	1	EVL
1210	response to rapamycin	8	0.040834	0.187572	1	1	0		1	1	0		0.040834	0.187572	1	LARP1
1211	cell cycle arrest	241	0.0409397	0.144464	0.0409397	0.144464	3	AMPK beta1, Spinophilin, Raptor	0.24271	0.401589	2	AMPK beta1, Raptor	0.130799	0.314102	3	AMPK beta1, Menin, Raptor
1212	posttranscriptional gene silencing	82	0.0410118	0.177662	1	1	0		0.0410118	0.177662	2	TNRC15, CBP80	0.348185	0.499974	1	TNRC15
1213	spindle organization	242	0.0413622	0.145755	0.0413622	0.145755	3	RanBP1, Stathmin, CLASP1	0.0693145	0.228782	3	RanBP1, Stathmin, MAP4	0.131967	0.315211	3	NUMA1, Stathmin, MAP4
1214	cell migration	1317	0.0414661	0.163953	0.0557299	0.163953	8	JAM1, ANKS1, GAB2, Spinophilin, CORO7, Myosin IXb, DOCK8, BETA-PIX	0.255654	0.412642	7	SCRIB, Cortactin, JAM1, CORO7, BETA-PIX, RERE, Girdin	0.0414661	0.189799	12	Myosin XVIIIA, CD2AP, Chromogranin A, MARK2, CORO7, BETA-PIX, SCRIB, Beta adducin, Secretogranin II, JAM1, STAT5B, Girdin
1215	positive regulation of neuron projection development	486	0.041606	0.182822	0.0679479	0.182822	4	RanBP1, Intersectin 2, HDAC6, CaMK II beta	0.122883	0.293288	4	RanBP1, Intersectin 2, HDAC6, CaMK II beta	0.041606	0.190165	6	Intersectin 2, Drebrin, MARK2, CaMK II beta, Neurofibromin, HDAC6
1216	positive regulation of mitochondrion organization	243	0.0417869	0.146851	0.0417869	0.146851	3	RNS2, HDAC6, FBXW7	0.2456	0.405319	2	HDAC6, FBXW7	0.360686	0.510074	2	RNS2, HDAC6
1217	regulation of hormone secretion	486	0.0419657	0.177662	0.0679479	0.182822	4	IRS-2, HGK(MAP4K4), BETA-PIX, Raptor	0.0419657	0.177662	5	IRS-2, PDE1C, SYTL4, BETA-PIX, Raptor	0.246615	0.42302	4	SYTL4, BETA-PIX, Raptor, IRS-2
1218	brain development	1242	0.0419721	0.147302	0.0419721	0.147302	8	IRS-2, Stathmin, PMCA1, BAF250A, SYNJ1, Spinophilin, p120-catenin, TRIP2	0.112521	0.283049	8	IRS-2, SCRIB, Cortactin, Stathmin, SLC4A7, Calpastatin, AF-6, RERE	0.11248	0.297432	10	Stathmin, Drebrin, Menin, p120-catenin, IRS-2, SCRIB, SLC4A7, Neurofibromin, Calpastatin, SYNJ1
1219	ATP-dependent chromatin remodeling	103	0.0421665	0.147583	0.0421665	0.147583	2	BAZ1B, BAF250A	1	1	0		1	1	0
1220	hindbrain maturation	11	0.0421685	0.177662	1	1	0		0.0421685	0.177662	1	RERE	1	1	0
1221	cell proliferation in hindbrain	11	0.0421685	0.177662	1	1	0		0.0421685	0.177662	1	RERE	1	1	0
1222	protein localization to endosome	11	0.0421685	0.177662	1	1	0		0.0421685	0.177662	1	SCRIB	0.0557165	0.216486	1	SCRIB
1223	negative regulation of cytoplasmic translation	11	0.0421685	0.177662	1	1	0		0.0421685	0.177662	1	CPEB4	1	1	0
1224	vesicle fusion with Golgi apparatus	11	0.0421685	0.177662	1	1	0		0.0421685	0.177662	1	SEC22B	0.0557165	0.216486	1	SEC22B
1225	central nervous system maturation	11	0.0421685	0.177662	1	1	0		0.0421685	0.177662	1	RERE	1	1	0
1226	positive regulation of spindle checkpoint	11	0.0421685	0.177662	1	1	0		0.0421685	0.177662	1	NDRG1	1	1	0
1227	primary miRNA processing	11	0.0421685	0.177662	1	1	0		0.0421685	0.177662	1	CBP80	1	1	0
1228	response to psychosocial stress	11	0.0421685	0.177662	1	1	0		0.0421685	0.177662	1	HSF1	1	1	0
1229	mRNA transport	197	0.0421699	0.177662	1	1	0		0.0421699	0.177662	3	Symplekin, HSF1, CBP80	0.273053	0.440551	2	Symplekin, SFRS2 (SC-35)
1230	modification-dependent protein catabolic process	651	0.042372	0.178224	0.1506	0.274137	4	RanBP1, ATE1, HDAC6, FBXW7	0.042372	0.178224	6	RanBP1, ATE1, UBR4, HDAC6, p47, FBXW7	0.250813	0.425898	5	CD2AP, RNF187, ATE1, UBR4, HDAC6
1231	aromatic compound catabolic process	605	0.0425861	0.147923	0.0425861	0.147923	5	RNS2, TAB182, eIF4G1, MBD4, ZCCHC6	0.688188	0.746377	2	PDE1C, CBP80	0.385516	0.527094	4	PGMU, RPL34, TRAP150, RNS2
1232	regulation of activated T cell proliferation	63	0.0425957	0.19385	0.180976	0.299271	1	PRKAR1A	0.218873	0.383435	1	PRKAR1A	0.0425957	0.19385	2	PRKAR1A, STAT5B
1233	organelle assembly	1004	0.0427499	0.179299	0.097562	0.218942	6	Myopodin, PRKAR1A, TRS85 homolog, TRIP11, CLASP1, HDAC6	0.0427499	0.179299	8	PRKAR1A, ATXN2L, TRS85 homolog, TRIP11, DDEF1, Azi1, HDAC6, p47	0.2674	0.436762	7	NUMA1, ATXN2L, TRIP11, PRKAR1A, TRS85 homolog, Azi1, HDAC6
1234	positive regulation of mitotic nuclear division	104	0.0429072	0.147923	0.0429072	0.147923	2	RanBP1, hnRNP U	0.062624	0.217797	2	RanBP1, hnRNP U	0.419039	0.548573	1	NUMA1
1235	pyrimidine-containing compound metabolic process	104	0.0429072	0.147923	0.0429072	0.147923	2	ERK2 (MAPK1), MBD4	0.335104	0.478378	1	ERK2 (MAPK1)	0.419039	0.548573	1	ERK2 (MAPK1)
1236	positive regulation of cell proliferation	1479	0.0430871	0.147923	0.0430871	0.147923	9	IRS-2, ERK2 (MAPK1), MEF2D, GAB2, eIF4G1, HDAC6, TRIP2, hnRNP U, Raptor	0.123703	0.294051	9	IRS-2, ERK2 (MAPK1), MEF2D, HSF1, Azi1, HDAC6, hnRNP U, Raptor, DOT1	0.0834005	0.261409	12	YB-1, MEF2D, RNF187, Raptor, IRS-2, ERK2 (MAPK1), Neurofibromin, Secretogranin II, SRPK2, Azi1, HDAC6, STAT5B
1237	response to stress	5134	0.0432025	0.147923	0.0432025	0.147923	23	HP1 alpha, RNS2, ERK2 (MAPK1), TAB182, HGK(MAP4K4), PRKAR1A, BAZ1B, VGF, ERK1 (MAPK3), PMCA1, SPAG9, JAM1, c-Raf-1, eIF4G1, MBD4, Spinophilin, HDAC6, eEF2, DOCK8, FBXW7, CaMK II beta, UBE1DC1, Raptor	0.814531	0.843505	17	HP1 alpha, SCRIB, ERK2 (MAPK1), PRKAR1A, NDRG1, ERK1 (MAPK3), TNRC15, JAM1, CPEB4, HSF1, HDAC6, PIG8, FBXW7, CaMK II beta, UBE1DC1, Raptor, DOT1	0.339025	0.493976	29	Myosin XVIIIA, EVL, ERK1 (MAPK3), Chromogranin A, TNRC15, c-Raf-1, Menin, CaMK II beta, UBE1DC1, Raptor, HP1 alpha, SCRIB, TAB3, RNS2, ERK2 (MAPK1), LARP1, DAP1, PRKAR1A, Neurofibromin, Secretogranin II, VGF, CoREST, JAM1, SRPK2, XPC, HDAC6, ERP5, PIG8, STAT5B
1238	negative regulation of cellular protein metabolic process	1480	0.0432421	0.147923	0.0432421	0.147923	9	BIN1 (Amphiphysin II), PRKAR1A, c-Raf-1, ANKS1, eIF4G1, Spinophilin, HDAC6, FXR2, Raptor	0.221313	0.386186	8	BIN1 (Amphiphysin II), PRKAR1A, Calpastatin, TNRC15, CPEB4, SRP14, HDAC6, Raptor	0.0441515	0.196409	13	BIN1 (Amphiphysin II), TNRC15, c-Raf-1, Menin, SRP14, Raptor, EBP50, LARP1, PRKAR1A, Neurofibromin, Calpastatin, Dematin, HDAC6
1239	regulation of G-protein coupled receptor protein signaling pathway	253	0.0432423	0.15171	0.0461547	0.15171	3	Stathmin, Spinophilin, CaMK II beta	0.26007	0.418188	2	Stathmin, CaMK II beta	0.0432423	0.196182	4	Stathmin, GPSM1, Chromogranin A, CaMK II beta
1240	regulation of RNA binding	14	0.0433518	0.147923	0.0433518	0.147923	1	eIF4G1	0.0533604	0.199306	1	CBP80	1	1	0
1241	positive regulation of mammary gland epithelial cell proliferation	14	0.0433518	0.147923	0.0433518	0.147923	1	TRIP2	1	1	0		1	1	0
1242	nail development	14	0.0433518	0.147923	0.0433518	0.147923	1	AMPK beta1	0.0533604	0.199306	1	AMPK beta1	0.0703699	0.240791	1	AMPK beta1
1243	enucleate erythrocyte differentiation	14	0.0433518	0.147923	0.0433518	0.147923	1	TRIP2	1	1	0		1	1	0
1244	protein localization to microtubule	14	0.0433518	0.147923	0.0433518	0.147923	1	hnRNP U	0.0533604	0.199306	1	hnRNP U	1	1	0
1245	early endosome to Golgi transport	14	0.0433518	0.147923	0.0433518	0.147923	1	SNX2	1	1	0		0.0703699	0.240791	1	SNX2
1246	regulation of DNA endoreduplication	14	0.0433518	0.147923	0.0433518	0.147923	1	FBXW7	0.0533604	0.199306	1	FBXW7	1	1	0
1247	inositol phosphate dephosphorylation	14	0.0433518	0.147923	0.0433518	0.147923	1	SYNJ1	1	1	0		0.0703699	0.240791	1	SYNJ1
1248	long-chain fatty acid biosynthetic process	14	0.0433518	0.147923	0.0433518	0.147923	1	Myosin Va	1	1	0		1	1	0
1249	positive regulation of extracellular matrix disassembly	14	0.0433518	0.147923	0.0433518	0.147923	1	CLASP1	1	1	0		1	1	0
1250	striated muscle cell development	247	0.0435076	0.148167	0.0435076	0.148167	3	ALPK3, PRKAR1A, hnRNP U	0.251385	0.410481	2	PRKAR1A, hnRNP U	0.725737	0.767602	1	PRKAR1A
1251	cardiac muscle cell development	105	0.0436527	0.148167	0.0436527	0.148167	2	ALPK3, hnRNP U	0.337714	0.480515	1	hnRNP U	1	1	0
1252	mesenchymal cell differentiation	200	0.0437739	0.182344	0.131814	0.257629	2	ERK2 (MAPK1), ERK1 (MAPK3)	0.0437739	0.182344	3	TAPT1, ERK2 (MAPK1), ERK1 (MAPK3)	0.0864417	0.26441	3	ERK1 (MAPK3), TAPT1, ERK2 (MAPK1)
1253	negative regulation of epithelial cell apoptotic process	64	0.0438236	0.196409	1	1	0		0.221934	0.386186	1	Calpastatin	0.0438236	0.196409	2	Secretogranin II, Calpastatin
1254	positive regulation of protein dephosphorylation	64	0.0438236	0.196409	1	1	0		0.221934	0.386186	1	Symplekin	0.0438236	0.196409	2	Symplekin, MLCP (reg)
1255	cellular homeostasis	1331	0.0443342	0.196409	0.24377	0.360217	6	IRS-2, ERK2 (MAPK1), STIM1, ERK1 (MAPK3), PMCA1, c-Raf-1	0.600329	0.681917	5	IRS-2, ERK2 (MAPK1), SLC4A7, ERK1 (MAPK3), SLC4A4	0.0443342	0.196409	12	Amylin, PGMU, ERK1 (MAPK3), c-Raf-1, Menin, Ca-ATPase3, EBP50, IRS-2, ERK2 (MAPK1), SLC4A7, STIM1, ERP5
1256	positive regulation of protein localization to cell periphery	106	0.0444031	0.150122	0.0444031	0.150122	2	Myosin Va, Spinophilin	1	1	0		0.425088	0.552841	1	NUMA1
1257	positive regulation of endothelial cell proliferation	152	0.0449992	0.196409	0.382806	0.470403	1	Raptor	0.449589	0.569626	1	Raptor	0.0449992	0.196409	3	Raptor, Neurofibromin, Secretogranin II
1258	localization of cell	1485	0.0451483	0.196409	0.0961919	0.217031	8	JAM1, ANKS1, GAB2, Spinophilin, CORO7, Myosin IXb, DOCK8, BETA-PIX	0.223948	0.38791	8	SCRIB, Cortactin, JAM1, Azi1, CORO7, BETA-PIX, RERE, Girdin	0.0451483	0.196409	13	Myosin XVIIIA, CD2AP, Chromogranin A, MARK2, CORO7, BETA-PIX, SCRIB, Beta adducin, Secretogranin II, JAM1, Azi1, STAT5B, Girdin
1259	cell motility	1485	0.0451483	0.196409	0.0961919	0.217031	8	JAM1, ANKS1, GAB2, Spinophilin, CORO7, Myosin IXb, DOCK8, BETA-PIX	0.223948	0.38791	8	SCRIB, Cortactin, JAM1, Azi1, CORO7, BETA-PIX, RERE, Girdin	0.0451483	0.196409	13	Myosin XVIIIA, CD2AP, Chromogranin A, MARK2, CORO7, BETA-PIX, SCRIB, Beta adducin, Secretogranin II, JAM1, Azi1, STAT5B, Girdin
1260	modification-dependent macromolecule catabolic process	663	0.0456027	0.183867	0.157711	0.281136	4	RanBP1, ATE1, HDAC6, FBXW7	0.0456027	0.183867	6	RanBP1, ATE1, UBR4, HDAC6, p47, FBXW7	0.262574	0.431323	5	CD2AP, RNF187, ATE1, UBR4, HDAC6
1261	positive regulation of protein binding	153	0.0457308	0.196409	0.384769	0.472141	1	BETA-PIX	0.12054	0.291467	2	HSF1, BETA-PIX	0.0457308	0.196409	3	Menin, BETA-PIX, Beta adducin
1262	positive regulation of histone H3-K27 methylation	9	0.0458205	0.196409	1	1	0		1	1	0		0.0458205	0.196409	1	Asxl2
1263	alkanesulfonate metabolic process	9	0.0458205	0.196409	1	1	0		1	1	0		0.0458205	0.196409	1	STAT5B
1264	positive regulation of integrin-mediated signaling pathway	9	0.0458205	0.196409	1	1	0		1	1	0		0.0458205	0.196409	1	Dematin
1265	positive regulation of peroxisome proliferator activated receptor signaling pathway	9	0.0458205	0.196409	1	1	0		1	1	0		0.0458205	0.196409	1	Asxl2
1266	response to amino acid starvation	9	0.0458205	0.196409	1	1	0		1	1	0		0.0458205	0.196409	1	LARP1
1267	renal sodium ion transport	9	0.0458205	0.196409	1	1	0		1	1	0		0.0458205	0.196409	1	EBP50
1268	protein localization to axon	12	0.0459136	0.183867	1	1	0		0.0459136	0.183867	1	DAL1	1	1	0
1269	IMP biosynthetic process	12	0.0459136	0.183867	1	1	0		0.0459136	0.183867	1	AMP deaminase 2	0.0606262	0.225977	1	AMP deaminase 2
1270	regulation of microvillus assembly	12	0.0459136	0.183867	1	1	0		0.0459136	0.183867	1	Rap1GAP1	1	1	0
1271	UDP-N-acetylglucosamine biosynthetic process	12	0.0459136	0.183867	1	1	0		0.0459136	0.183867	1	PGM3	0.0606262	0.225977	1	PGM3
1272	neurotransmitter receptor transport to postsynaptic membrane	12	0.0459136	0.183867	1	1	0		0.0459136	0.183867	1	SCRIB	0.0606262	0.225977	1	SCRIB
1273	positive regulation of protein glycosylation	12	0.0459136	0.183867	1	1	0		0.0459136	0.183867	1	BIG1	0.0606262	0.225977	1	BIG1
1274	regulation of hippo signaling	12	0.0459136	0.183867	1	1	0		0.0459136	0.183867	1	MARK3	0.0606262	0.225977	1	MARK3
1275	negative regulation of inclusion body assembly	12	0.0459136	0.183867	1	1	0		0.0459136	0.183867	1	HSF1	1	1	0
1276	mammary gland branching involved in pregnancy	15	0.0463764	0.15171	0.0463764	0.15171	1	TRIP2	1	1	0		1	1	0
1277	pyrimidine deoxyribonucleotide catabolic process	15	0.0463764	0.15171	0.0463764	0.15171	1	MBD4	1	1	0		1	1	0
1278	branch elongation involved in mammary gland duct branching	15	0.0463764	0.15171	0.0463764	0.15171	1	TRIP2	1	1	0		1	1	0
1279	cellular response to brain-derived neurotrophic factor stimulus	15	0.0463764	0.15171	0.0463764	0.15171	1	eEF2	1	1	0		1	1	0
1280	negative regulation of bone development	15	0.0463764	0.15171	0.0463764	0.15171	1	FBXW7	0.0570622	0.205345	1	FBXW7	1	1	0
1281	melanin biosynthetic process	15	0.0463764	0.15171	0.0463764	0.15171	1	Myosin Va	1	1	0		1	1	0
1282	collateral sprouting	15	0.0463764	0.15171	0.0463764	0.15171	1	HDAC6	0.0570622	0.205345	1	HDAC6	0.0752041	0.24797	1	HDAC6
1283	regulation of metallopeptidase activity	15	0.0463764	0.15171	0.0463764	0.15171	1	ERK1 (MAPK3)	0.0570622	0.205345	1	ERK1 (MAPK3)	0.0752041	0.24797	1	ERK1 (MAPK3)
1284	regulation of cytoplasmic translational elongation	15	0.0463764	0.15171	0.0463764	0.15171	1	eEF2	1	1	0		1	1	0
1285	glomerulus morphogenesis	15	0.0463764	0.15171	0.0463764	0.15171	1	p120-catenin	1	1	0		0.0752041	0.24797	1	p120-catenin
1286	cellular response to morphine	15	0.0463764	0.15171	0.0463764	0.15171	1	Spinophilin	1	1	0		1	1	0
1287	protein localization to phagophore assembly site	15	0.0463764	0.15171	0.0463764	0.15171	1	TRS85 homolog	0.0570622	0.205345	1	TRS85 homolog	0.0752041	0.24797	1	TRS85 homolog
1288	positive regulation of autophagy of mitochondrion in response to mitochondrial depolarization	15	0.0463764	0.15171	0.0463764	0.15171	1	HDAC6	0.0570622	0.205345	1	HDAC6	0.0752041	0.24797	1	HDAC6
1289	positive regulation of histone phosphorylation	15	0.0463764	0.15171	0.0463764	0.15171	1	ERK1 (MAPK3)	0.0570622	0.205345	1	ERK1 (MAPK3)	0.0752041	0.24797	1	ERK1 (MAPK3)
1290	positive regulation of fatty acid beta-oxidation	15	0.0463764	0.15171	0.0463764	0.15171	1	IRS-2	0.0570622	0.205345	1	IRS-2	0.0752041	0.24797	1	IRS-2
1291	actin filament-based transport	15	0.0463764	0.15171	0.0463764	0.15171	1	Myosin Va	1	1	0		1	1	0
1292	development of secondary female sexual characteristics	15	0.0463764	0.15171	0.0463764	0.15171	1	TRIP2	1	1	0		0.0752041	0.24797	1	STAT5B
1293	regulation of metabolic process	8976	0.0463938	0.15171	0.0463938	0.15171	36	IRS-2, HP1 alpha, KIAA1244, AMPK beta1, ERK2 (MAPK1), TAB182, TORC2, Myopodin, BIN1 (Amphiphysin II), Gemin5, HGK(MAP4K4), PRKAR1A, BAZ1B, Pinin, MEF2D, ERK1 (MAPK3), SPAG9, BAF250A, TRIP11, c-Raf-1, ANKS1, eIF4G1, Spinophilin, HDAC6, eEF2, p120-catenin, TRIP2, FXR2, VIPAR, ZCCHC6, FBXW7, hnRNP U, PC4, SASH1, Raptor, ELKS	0.300365	0.452205	38	SEC22B, IRS-2, HP1 alpha, SCRIB, KIAA1244, Cortactin, AMPK beta1, ERK2 (MAPK1), BIN1 (Amphiphysin II), Gemin5, PRKAR1A, MEF2D, Symplekin, HP1 gamma, ERK1 (MAPK3), CRHSP-24, Calpastatin, TNRC15, TRIP11, CGI-55, CPEB4, HSF1, PAF49, BIG1, SRP14, HDAC6, RERE, p47, CBP80, VIPAR, FBXW7, hnRNP U, PC4, SASH1, Girdin, Raptor, DOT1, ELKS	0.139238	0.322068	53	SEC22B, NUMA1, YB-1, Amylin, RPL34, AMPK beta1, BIN1 (Amphiphysin II), GPSM1, MEF2D, Symplekin, HP1 gamma, ERK1 (MAPK3), Chromogranin A, TNRC15, TRIP11, c-Raf-1, CGI-55, PAF49, Menin, MARK2, SRP14, p120-catenin, RNF187, TRAP150, Raptor, EBP50, IRS-2, HP1 alpha, SCRIB, KIAA1244, TAB3, ERK2 (MAPK1), LARP1, DAP1, PRKAR1A, MLCP (reg), Neurofibromin, SON, CoREST, Calpastatin, Dematin, SRPK2, TIF1-gamm…
1294	positive regulation of intracellular signal transduction	1500	0.0464206	0.15171	0.0464206	0.15171	9	IRS-2, ERK2 (MAPK1), HGK(MAP4K4), ERK1 (MAPK3), SPAG9, c-Raf-1, FBXW7, SASH1, Raptor	0.131598	0.300945	9	IRS-2, ERK2 (MAPK1), ERK1 (MAPK3), HSF1, BIG1, PIG8, FBXW7, SASH1, Raptor	0.157038	0.343436	11	Amylin, ERK1 (MAPK3), c-Raf-1, Raptor, EBP50, IRS-2, TAB3, ERK2 (MAPK1), BIG1, PIG8, SASH1
1295	positive regulation of dendrite development	154	0.0464683	0.198649	0.0854294	0.204888	2	HDAC6, CaMK II beta	0.121829	0.291467	2	HDAC6, CaMK II beta	0.0464683	0.198649	3	Drebrin, CaMK II beta, HDAC6
1296	protein localization to endoplasmic reticulum	154	0.0464683	0.198649	1	1	0		0.121829	0.291467	2	TAPT1, SRP14	0.0464683	0.198649	3	RPL34, SRP14, TAPT1
1297	regulation of JNK cascade	254	0.0466035	0.151809	0.0466035	0.151809	3	HGK(MAP4K4), SPAG9, SASH1	0.632086	0.705009	1	SASH1	0.38115	0.52349	2	Menin, SASH1
1298	regulation of oxidative stress-induced cell death	109	0.046683	0.151809	0.046683	0.151809	2	HDAC6, FBXW7	0.0679749	0.226035	2	HDAC6, FBXW7	0.434045	0.560811	1	HDAC6
1299	mitotic spindle organization	109	0.046683	0.151809	0.046683	0.151809	2	Stathmin, CLASP1	0.0679749	0.226035	2	Stathmin, MAP4	0.110306	0.295765	2	Stathmin, MAP4
1300	covalent chromatin modification	621	0.0467241	0.151809	0.0467241	0.151809	5	TORC2, BAZ1B, BAF250A, HDAC6, hnRNP U	0.225087	0.388269	4	HP1 gamma, HDAC6, hnRNP U, DOT1	0.404342	0.539772	4	HP1 gamma, Menin, CoREST, HDAC6
1301	organelle fusion	155	0.0472117	0.200745	1	1	0		0.123121	0.293288	2	SEC22B, SYTL4	0.0472117	0.200745	3	SEC22B, SYTL4, FAM148C
1302	sensory perception of pain	155	0.0472117	0.200745	0.0863749	0.205476	2	ERK2 (MAPK1), ERK1 (MAPK3)	0.123121	0.293288	2	ERK2 (MAPK1), ERK1 (MAPK3)	0.0472117	0.200745	3	Amylin, ERK1 (MAPK3), ERK2 (MAPK1)
1303	regulation of mitotic nuclear division	256	0.0475076	0.153775	0.0475076	0.153775	3	RanBP1, Spinophilin, hnRNP U	0.264414	0.422639	2	RanBP1, hnRNP U	0.738432	0.777916	1	NUMA1
1304	mRNA catabolic process	256	0.0475076	0.153775	0.0475076	0.153775	3	TAB182, eIF4G1, ZCCHC6	0.634987	0.707635	1	CBP80	0.384842	0.526399	2	RPL34, TRAP150
1305	negative regulation of endothelial cell proliferation	67	0.0475851	0.201522	1	1	0		1	1	0		0.0475851	0.201522	2	Neurofibromin, Secretogranin II
1306	response to insulin	431	0.0476439	0.154023	0.0476439	0.154023	4	DENND4C, IRS-2, VGF, Myosin Va	0.504251	0.608228	2	DENND4C, IRS-2	0.388706	0.529856	3	DENND4C, IRS-2, VGF
1307	homeostasis of number of cells	379	0.0480915	0.203124	0.701507	0.724218	1	TRIP2	0.437461	0.562791	2	TNRC15, AF-6	0.0480915	0.203124	5	TNRC15, Menin, CoREST, Dematin, STAT5B
1308	response to nitrogen compound	1994	0.0481906	0.155595	0.0481906	0.155595	11	DENND4C, IRS-2, ERK2 (MAPK1), PRKAR1A, VGF, Myosin Va, ERK1 (MAPK3), Spinophilin, HDAC6, eEF2, Raptor	0.251226	0.410481	10	DENND4C, IRS-2, ERK2 (MAPK1), PRKAR1A, ERK1 (MAPK3), CPEB4, HSF1, HDAC6, CBP80, Raptor	0.34156	0.494942	12	ERK1 (MAPK3), Menin, Raptor, DENND4C, IRS-2, ERK2 (MAPK1), LARP1, PRKAR1A, VGF, Dematin, HDAC6, STAT5B
1309	bone development	258	0.0484204	0.155773	0.0484204	0.155773	3	MEF2D, TRIP11, TRIP2	0.267311	0.424129	2	MEF2D, TRIP11	0.388525	0.529837	2	MEF2D, TRIP11
1310	sister chromatid segregation	258	0.0484204	0.155773	0.0484204	0.155773	3	HZwint-1, CLASP1, FBXW7	0.267311	0.424129	2	HZwint-1, FBXW7	1	1	0
1311	negative regulation of cellular protein localization	157	0.0487161	0.204752	1	1	0		0.460329	0.577305	1	PIG8	0.0487161	0.204752	3	Neurofibromin, Dematin, PIG8
1312	myeloid leukocyte activation	773	0.0487911	0.204752	0.443406	0.516374	3	RNS2, ERK2 (MAPK1), eEF2	0.185204	0.353881	5	ERK2 (MAPK1), RAB37, UBR4, NDRG1, SRP14	0.0487911	0.204752	8	PGMU, Chromogranin A, SRP14, SLAP-130(ADAP), RNS2, ERK2 (MAPK1), RAB37, UBR4
1313	monocarboxylic acid biosynthetic process	259	0.0488801	0.155773	0.0488801	0.155773	3	OSBP1, AMPK beta1, Myosin Va	0.268759	0.425499	2	OSBP1, AMPK beta1	0.152369	0.339644	3	OSBP1, PGMU, AMPK beta1
1314	positive regulation of mitotic cell cycle phase transition	112	0.0490051	0.155773	0.0490051	0.155773	2	eIF4G1, Raptor	0.355701	0.496029	1	Raptor	0.442863	0.56804	1	Raptor
1315	positive regulation of transcription, DNA-templated	2000	0.049063	0.155773	0.049063	0.155773	11	ERK2 (MAPK1), TORC2, BAZ1B, MEF2D, ERK1 (MAPK3), BAF250A, c-Raf-1, TRIP2, hnRNP U, PC4, Raptor	0.380542	0.518693	9	ERK2 (MAPK1), MEF2D, ERK1 (MAPK3), HSF1, RERE, hnRNP U, PC4, Raptor, DOT1	0.239451	0.41836	13	YB-1, MEF2D, ERK1 (MAPK3), c-Raf-1, Menin, RNF187, TRAP150, Raptor, ERK2 (MAPK1), MLCP (reg), Asxl2, STAT5B, PC4
1316	cellular response to amino acid stimulus	210	0.0493379	0.192557	0.487022	0.551503	1	Raptor	0.0493379	0.192557	3	CPEB4, HSF1, Raptor	0.666804	0.722865	1	Raptor
1317	cellular response to leucine	16	0.0493915	0.155773	0.0493915	0.155773	1	Raptor	0.0607497	0.213282	1	Raptor	0.0800133	0.25436	1	Raptor
1318	negative regulation of transcription elongation from RNA polymerase II promoter	16	0.0493915	0.155773	0.0493915	0.155773	1	hnRNP U	0.0607497	0.213282	1	hnRNP U	1	1	0
1319	negative regulation of microtubule polymerization	16	0.0493915	0.155773	0.0493915	0.155773	1	Stathmin	0.0607497	0.213282	1	Stathmin	0.0800133	0.25436	1	Stathmin
1320	pyrimidine nucleotide catabolic process	16	0.0493915	0.155773	0.0493915	0.155773	1	MBD4	1	1	0		1	1	0
1321	axonal transport of mitochondrion	16	0.0493915	0.155773	0.0493915	0.155773	1	HDAC6	0.0607497	0.213282	1	HDAC6	0.0800133	0.25436	1	HDAC6
1322	positive regulation of growth hormone secretion	16	0.0493915	0.155773	0.0493915	0.155773	1	BETA-PIX	0.0607497	0.213282	1	BETA-PIX	0.0800133	0.25436	1	BETA-PIX
1323	negative regulation of fatty acid transport	16	0.0493915	0.155773	0.0493915	0.155773	1	IRS-2	0.0607497	0.213282	1	IRS-2	0.0800133	0.25436	1	IRS-2
1324	androgen biosynthetic process	16	0.0493915	0.155773	0.0493915	0.155773	1	TRIP2	1	1	0		1	1	0
1325	regulation of autophagy of mitochondrion in response to mitochondrial depolarization	16	0.0493915	0.155773	0.0493915	0.155773	1	HDAC6	0.0607497	0.213282	1	HDAC6	0.0800133	0.25436	1	HDAC6
1326	positive regulation of cytokine secretion involved in immune response	16	0.0493915	0.155773	0.0493915	0.155773	1	ERK1 (MAPK3)	0.0607497	0.213282	1	ERK1 (MAPK3)	0.0800133	0.25436	1	ERK1 (MAPK3)
1327	regulation of hydrogen peroxide-mediated programmed cell death	16	0.0493915	0.155773	0.0493915	0.155773	1	HDAC6	0.0607497	0.213282	1	HDAC6	0.0800133	0.25436	1	HDAC6
1328	hair follicle maturation	16	0.0493915	0.155773	0.0493915	0.155773	1	Myosin Va	1	1	0		0.0800133	0.25436	1	Neurofibromin
1329	regulation of lamellipodium morphogenesis	16	0.0493915	0.155773	0.0493915	0.155773	1	BETA-PIX	0.0607497	0.213282	1	BETA-PIX	0.0800133	0.25436	1	BETA-PIX
1330	mRNA 3'-end processing	91	0.0494495	0.192557	1	1	0		0.0494495	0.192557	2	Symplekin, CBP80	0.0814056	0.257961	2	Symplekin, SFRS2 (SC-35)
1331	positive regulation of response to stimulus	3287	0.0495032	0.155935	0.0495032	0.155935	16	IRS-2, Intersectin 2, ERK2 (MAPK1), HGK(MAP4K4), Myosin Va, ERK1 (MAPK3), SPAG9, WIRE, c-Raf-1, GAB2, HDAC6, TRIP2, FBXW7, CaMK II beta, SASH1, Raptor	0.527027	0.625528	13	IRS-2, Intersectin 2, ERK2 (MAPK1), ERK1 (MAPK3), WIRE, HSF1, BIG1, HDAC6, PIG8, FBXW7, CaMK II beta, SASH1, Raptor	0.0516799	0.208296	24	NUMA1, Intersectin 2, Amylin, ERK1 (MAPK3), Chromogranin A, c-Raf-1, Drebrin, Menin, SLAP-130(ADAP), CaMK II beta, Raptor, EBP50, IRS-2, TAB3, ERK2 (MAPK1), Neurofibromin, Secretogranin II, Dematin, BIG1, HDAC6, PIG8, Asxl2, STAT5B, SASH1
1332	establishment of protein localization to postsynaptic membrane	13	0.0496442	0.192557	1	1	0		0.0496442	0.192557	1	SCRIB	0.0655107	0.233746	1	SCRIB
1333	negative regulation of cilium assembly	13	0.0496442	0.192557	1	1	0		0.0496442	0.192557	1	MAP4	0.0655107	0.233746	1	MAP4
1334	positive regulation of cell cycle checkpoint	13	0.0496442	0.192557	1	1	0		0.0496442	0.192557	1	NDRG1	1	1	0
1335	neurotransmitter receptor transport to plasma membrane	13	0.0496442	0.192557	1	1	0		0.0496442	0.192557	1	SCRIB	0.0655107	0.233746	1	SCRIB
1336	regulation of apoptotic DNA fragmentation	13	0.0496442	0.192557	1	1	0		0.0496442	0.192557	1	HSF1	1	1	0
1337	aminoacyl-tRNA metabolism involved in translational fidelity	13	0.0496442	0.192557	1	1	0		0.0496442	0.192557	1	AARSD1	1	1	0
1338	positive regulation of nucleic acid-templated transcription	2004	0.0496506	0.155938	0.0496506	0.155938	11	ERK2 (MAPK1), TORC2, BAZ1B, MEF2D, ERK1 (MAPK3), BAF250A, c-Raf-1, TRIP2, hnRNP U, PC4, Raptor	0.382818	0.52064	9	ERK2 (MAPK1), MEF2D, ERK1 (MAPK3), HSF1, RERE, hnRNP U, PC4, Raptor, DOT1	0.241625	0.41836	13	YB-1, MEF2D, ERK1 (MAPK3), c-Raf-1, Menin, RNF187, TRAP150, Raptor, ERK2 (MAPK1), MLCP (reg), Asxl2, STAT5B, PC4
1339	response to mineralocorticoid	113	0.0497884	0.155938	0.0497884	0.155938	2	PMCA1, HDAC6	0.358231	0.497949	1	HDAC6	0.445772	0.569239	1	HDAC6
1340	positive regulation of RNA biosynthetic process	2005	0.0497983	0.155938	0.0497983	0.155938	11	ERK2 (MAPK1), TORC2, BAZ1B, MEF2D, ERK1 (MAPK3), BAF250A, c-Raf-1, TRIP2, hnRNP U, PC4, Raptor	0.383387	0.5209	9	ERK2 (MAPK1), MEF2D, ERK1 (MAPK3), HSF1, RERE, hnRNP U, PC4, Raptor, DOT1	0.24217	0.419034	13	YB-1, MEF2D, ERK1 (MAPK3), c-Raf-1, Menin, RNF187, TRAP150, Raptor, ERK2 (MAPK1), MLCP (reg), Asxl2, STAT5B, PC4
1341	regulation of protein oligomerization	69	0.050156	0.205195	0.196423	0.314545	1	HDAC6	0.237061	0.3973	1	HDAC6	0.050156	0.205195	2	Amylin, HDAC6
1342	regulation of synapse organization	262	0.050272	0.157206	0.050272	0.157206	3	eIF4G1, FXR2, CaMK II beta	0.643554	0.714723	1	CaMK II beta	0.395861	0.534556	2	Drebrin, CaMK II beta
1343	positive regulation of intrinsic apoptotic signaling pathway	92	0.0504229	0.194994	0.25302	0.367783	1	FBXW7	0.0504229	0.194994	2	PIG8, FBXW7	0.0829413	0.260227	2	EBP50, PIG8
1344	regulation of neurotransmitter levels	510	0.0504379	0.205195	0.804347	0.814437	1	SYNJ1	0.321432	0.46883	3	SCRIB, SYTL4, Synapsin I	0.0504379	0.205195	6	SYTL4, SCRIB, FAM148C, Neurofibromin, SYNJ1, Synapsin I
1345	regulation of protein acetylation	114	0.0505762	0.157776	0.0505762	0.157776	2	ERK1 (MAPK3), HDAC6	0.0734713	0.235599	2	ERK1 (MAPK3), HDAC6	0.118755	0.300871	2	ERK1 (MAPK3), HDAC6
1346	positive regulation of nucleocytoplasmic transport	114	0.0505762	0.157776	0.0505762	0.157776	2	ERK2 (MAPK1), TRIP2	0.360751	0.500914	1	ERK2 (MAPK1)	0.448666	0.571324	1	ERK2 (MAPK1)
1347	allantoin metabolic process	10	0.0507813	0.205195	1	1	0		1	1	0		0.0507813	0.205195	1	STAT5B
1348	mast cell chemotaxis	10	0.0507813	0.205195	1	1	0		1	1	0		0.0507813	0.205195	1	Chromogranin A
1349	amygdala development	10	0.0507813	0.205195	1	1	0		1	1	0		0.0507813	0.205195	1	Neurofibromin
1350	positive regulation of calcium ion import across plasma membrane	10	0.0507813	0.205195	1	1	0		1	1	0		0.0507813	0.205195	1	Amylin
1351	response to magnetism	10	0.0507813	0.205195	1	1	0		1	1	0		0.0507813	0.205195	1	PGMU
1352	valine metabolic process	10	0.0507813	0.205195	1	1	0		1	1	0		0.0507813	0.205195	1	STAT5B
1353	negative regulation of transferase activity	441	0.0510433	0.159041	0.0510433	0.159041	4	IRS-2, PRKAR1A, hnRNP U, Raptor	0.0945464	0.261255	4	IRS-2, PRKAR1A, hnRNP U, Raptor	0.0804477	0.255436	5	Menin, Raptor, IRS-2, PRKAR1A, Neurofibromin
1354	cardiac cell development	115	0.0513685	0.159226	0.0513685	0.159226	2	ALPK3, hnRNP U	0.363261	0.503789	1	hnRNP U	1	1	0
1355	regulation of centrosome cycle	93	0.0514032	0.197899	0.255389	0.370304	1	RanBP1	0.0514032	0.197899	2	RanBP1, Azi1	0.384623	0.526326	1	Azi1
1356	positive regulation of secretion by cell	639	0.0516582	0.159226	0.0516582	0.159226	5	IRS-2, ERK1 (MAPK3), GAB2, CLASP1, BETA-PIX	0.24016	0.40068	4	IRS-2, ERK1 (MAPK3), SYTL4, BETA-PIX	0.239195	0.41836	5	Myosin XVIIIA, ERK1 (MAPK3), SYTL4, BETA-PIX, IRS-2
1357	protein catabolic process	861	0.0516909	0.198711	0.289181	0.399577	4	RanBP1, ATE1, HDAC6, FBXW7	0.0516909	0.198711	7	RanBP1, ATE1, UBR4, Calpastatin, HDAC6, p47, FBXW7	0.29083	0.457064	6	CD2AP, RNF187, ATE1, UBR4, Calpastatin, HDAC6
1358	platelet degranulation	161	0.0517949	0.208494	0.40025	0.48401	1	TAGLN2	0.130945	0.300945	2	TAGLN2, SYTL4	0.0517949	0.208494	3	SYTL4, TAGLN2, Dematin
1359	negative regulation of cell communication	1984	0.0519489	0.208849	0.172882	0.292273	9	Stathmin, HGK(MAP4K4), c-Raf-1, EPS15R, p120-catenin, BETA-PIX, FBXW7, CaMK II beta, Raptor	0.150895	0.32233	11	PDE1C, SCRIB, Cortactin, Stathmin, EPS15R, SYTL4, MARK3, BETA-PIX, FBXW7, CaMK II beta, Raptor	0.0519489	0.208849	16	YB-1, Stathmin, CD2AP, c-Raf-1, Menin, p120-catenin, SYTL4, MARK3, BETA-PIX, CaMK II beta, Raptor, EBP50, SCRIB, Neurofibromin, Secretogranin II, TIF1-gamma
1360	regulation of dendrite development	266	0.0521578	0.159226	0.0521578	0.159226	3	HDAC6, FXR2, CaMK II beta	0.0863363	0.250221	3	DDEF1, HDAC6, CaMK II beta	0.161047	0.348696	3	Drebrin, CaMK II beta, HDAC6
1361	response to bronchodilator	116	0.0521654	0.159226	0.0521654	0.159226	2	Spinophilin, HDAC6	0.365762	0.505165	1	HDAC6	0.454409	0.575863	1	HDAC6
1362	metencephalon development	215	0.0522438	0.199306	1	1	0		0.0522438	0.199306	3	SCRIB, SLC4A7, RERE	0.30762	0.471019	2	SCRIB, SLC4A7
1363	hematopoietic or lymphoid organ development	1071	0.0522442	0.159226	0.0522442	0.159226	7	ERK2 (MAPK1), ERK1 (MAPK3), c-Raf-1, GAB2, eEF2, TRIP2, BETA-PIX	0.607395	0.684541	4	ERK2 (MAPK1), ERK1 (MAPK3), PGM3, BETA-PIX	0.0526099	0.210705	10	ERK1 (MAPK3), c-Raf-1, Menin, BETA-PIX, Beta adducin, ERK2 (MAPK1), CoREST, Dematin, PGM3, STAT5B
1364	negative regulation of signaling	1986	0.0523368	0.210142	0.173598	0.29231	9	Stathmin, HGK(MAP4K4), c-Raf-1, EPS15R, p120-catenin, BETA-PIX, FBXW7, CaMK II beta, Raptor	0.151623	0.32233	11	PDE1C, SCRIB, Cortactin, Stathmin, EPS15R, SYTL4, MARK3, BETA-PIX, FBXW7, CaMK II beta, Raptor	0.0523368	0.210142	16	YB-1, Stathmin, CD2AP, c-Raf-1, Menin, p120-catenin, SYTL4, MARK3, BETA-PIX, CaMK II beta, Raptor, EBP50, SCRIB, Neurofibromin, Secretogranin II, TIF1-gamma
1365	immunological synapse formation	17	0.0523973	0.159226	0.0523973	0.159226	1	DOCK8	1	1	0		1	1	0
1366	regulation of attachment of spindle microtubules to kinetochore	17	0.0523973	0.159226	0.0523973	0.159226	1	hnRNP U	0.0644229	0.220211	1	hnRNP U	1	1	0
1367	peptidyl-histidine modification	17	0.0523973	0.159226	0.0523973	0.159226	1	eEF2	1	1	0		1	1	0
1368	glial cell proliferation	17	0.0523973	0.159226	0.0523973	0.159226	1	eEF2	1	1	0		1	1	0
1369	I-kappaB phosphorylation	17	0.0523973	0.159226	0.0523973	0.159226	1	ELKS	0.0644229	0.220211	1	ELKS	0.0847977	0.261652	1	ELKS
1370	chondrocyte differentiation involved in endochondral bone morphogenesis	17	0.0523973	0.159226	0.0523973	0.159226	1	TRIP11	0.0644229	0.220211	1	TRIP11	0.0847977	0.261652	1	TRIP11
1371	positive regulation of synapse maturation	17	0.0523973	0.159226	0.0523973	0.159226	1	CaMK II beta	0.0644229	0.220211	1	CaMK II beta	0.0847977	0.261652	1	CaMK II beta
1372	melanin metabolic process	17	0.0523973	0.159226	0.0523973	0.159226	1	Myosin Va	1	1	0		1	1	0
1373	regulation of RNA polymerase II regulatory region sequence-specific DNA binding	17	0.0523973	0.159226	0.0523973	0.159226	1	FBXW7	0.0644229	0.220211	1	FBXW7	1	1	0
1374	cellular response to isoquinoline alkaloid	17	0.0523973	0.159226	0.0523973	0.159226	1	Spinophilin	1	1	0		1	1	0
1375	embryonic camera-type eye formation	17	0.0523973	0.159226	0.0523973	0.159226	1	BAF250A	1	1	0		1	1	0
1376	hepatocyte growth factor receptor signaling pathway	17	0.0523973	0.159226	0.0523973	0.159226	1	Stathmin	0.0644229	0.220211	1	Stathmin	0.0847977	0.261652	1	Stathmin
1377	macromolecule catabolic process	1302	0.0527715	0.160175	0.0527715	0.160175	8	RanBP1, RNS2, TAB182, ATE1, eIF4G1, HDAC6, ZCCHC6, FBXW7	0.136541	0.306565	8	RanBP1, ATE1, UBR4, Calpastatin, HDAC6, p47, CBP80, FBXW7	0.140157	0.322068	10	PGMU, RPL34, CD2AP, RNF187, TRAP150, RNS2, ATE1, UBR4, Calpastatin, HDAC6
1378	endocrine pancreas development	71	0.052776	0.210838	1	1	0		1	1	0		0.052776	0.210838	2	Amylin, Menin
1379	positive regulation of JUN kinase activity	117	0.0529666	0.16039	0.0529666	0.16039	2	SPAG9, SASH1	0.368253	0.507793	1	SASH1	0.457258	0.577168	1	SASH1
1380	nucleic acid metabolic process	4961	0.0531977	0.160713	0.0531977	0.160713	22	RNS2, ERK2 (MAPK1), TAB182, TORC2, HSPC148, Gemin5, BAZ1B, Pinin, MEF2D, ERK1 (MAPK3), BAF250A, TRIP11, eIF4G1, MBD4, Spinophilin, HDAC6, p120-catenin, TRIP2, VIPAR, ZCCHC6, hnRNP U, PC4	0.580394	0.666874	19	ERK2 (MAPK1), Gemin5, MEF2D, Symplekin, HP1 gamma, AARSD1, ERK1 (MAPK3), TRIP11, HSF1, PAF49, HDAC6, RERE, CBP80, VIPAR, ELAC2, hnRNP U, PC4, Girdin, DOT1	0.26903	0.437622	29	YB-1, Myosin XVIIIA, RPL34, MEF2D, Symplekin, HP1 gamma, SF4, ERK1 (MAPK3), TRIP11, PAF49, Menin, p120-catenin, PRCC, TRAP150, RNS2, ERK2 (MAPK1), RAVER1, SON, CoREST, SRPK2, XPC, TIF1-gamma, HDAC6, SFRS2 (SC-35), Asxl2, STAT5B, ELAC2, PC4, Girdin
1381	cellular response to salt	14	0.0533604	0.199306	1	1	0		0.0533604	0.199306	1	HSF1	1	1	0
1382	amino sugar biosynthetic process	14	0.0533604	0.199306	1	1	0		0.0533604	0.199306	1	PGM3	0.0703699	0.240791	1	PGM3
1383	modulation by organism of immune response of other organism involved in symbiotic interaction	14	0.0533604	0.199306	1	1	0		0.0533604	0.199306	1	SCRIB	0.0703699	0.240791	1	SCRIB
1384	modulation by symbiont of host defense response	14	0.0533604	0.199306	1	1	0		0.0533604	0.199306	1	SCRIB	0.0703699	0.240791	1	SCRIB
1385	dendritic spine maintenance	14	0.0533604	0.199306	1	1	0		0.0533604	0.199306	1	Cortactin	1	1	0
1386	negative regulation of autophagosome assembly	14	0.0533604	0.199306	1	1	0		0.0533604	0.199306	1	SEC22B	0.0703699	0.240791	1	SEC22B
1387	modulation by symbiont of host immune response	14	0.0533604	0.199306	1	1	0		0.0533604	0.199306	1	SCRIB	0.0703699	0.240791	1	SCRIB
1388	modulation by organism of defense response of other organism involved in symbiotic interaction	14	0.0533604	0.199306	1	1	0		0.0533604	0.199306	1	SCRIB	0.0703699	0.240791	1	SCRIB
1389	pre-mRNA cleavage required for polyadenylation	14	0.0533604	0.199306	1	1	0		0.0533604	0.199306	1	CBP80	1	1	0
1390	cyclic nucleotide metabolic process	95	0.0533843	0.199306	1	1	0		0.0533843	0.199306	2	PDE1C, AMP deaminase 2	0.391027	0.53074	1	AMP deaminase 2
1391	negative regulation of neuron projection development	269	0.0535945	0.161723	0.0535945	0.161723	3	HGK(MAP4K4), GARNL4, HDAC6	0.0885789	0.252737	3	GARNL4, DDEF1, HDAC6	0.408604	0.54207	2	GARNL4, HDAC6
1392	positive regulation of gliogenesis	118	0.0537723	0.16207	0.0537723	0.16207	2	BIN1 (Amphiphysin II), SYNJ1	0.370734	0.51067	1	BIN1 (Amphiphysin II)	0.125627	0.309537	2	BIN1 (Amphiphysin II), SYNJ1
1393	peptidyl-serine modification	270	0.0540777	0.162611	0.0540777	0.162611	3	ERK2 (MAPK1), ERK1 (MAPK3), CaMK II beta	0.0893319	0.252737	3	ERK2 (MAPK1), ERK1 (MAPK3), CaMK II beta	0.166072	0.353468	3	ERK1 (MAPK3), CaMK II beta, ERK2 (MAPK1)
1394	muscle cell development	270	0.0540777	0.162611	0.0540777	0.162611	3	ALPK3, PRKAR1A, hnRNP U	0.284686	0.438538	2	PRKAR1A, hnRNP U	0.75703	0.791463	1	PRKAR1A
1395	positive regulation of apoptotic signaling pathway	273	0.0543542	0.216326	0.213499	0.331212	2	FBXW7, CaMK II beta	0.0916072	0.256599	3	PIG8, FBXW7, CaMK II beta	0.0543542	0.216326	4	CaMK II beta, EBP50, Neurofibromin, PIG8
1396	response to calcium ion	271	0.0545629	0.163372	0.0545629	0.163372	3	RanBP1, STIM1, BAF250A	0.286132	0.439012	2	RanBP1, PDE1C	0.412221	0.543262	2	STIM1, Dematin
1397	regulation of cellular response to oxidative stress	119	0.0545823	0.163372	0.0545823	0.163372	2	HDAC6, FBXW7	0.0791058	0.241133	2	HDAC6, FBXW7	0.462913	0.581759	1	HDAC6
1398	post-Golgi vesicle-mediated transport	119	0.0545823	0.163372	0.0545823	0.163372	2	Myosin Va, CORO7	0.373205	0.512471	1	CORO7	0.12736	0.310042	2	TGOLN2, CORO7
1399	nuclear export	219	0.0546272	0.203069	0.501555	0.56229	1	RanBP1	0.0546272	0.203069	3	RanBP1, Symplekin, CBP80	0.315267	0.476204	2	Symplekin, SFRS2 (SC-35)
1400	negative regulation of transport	792	0.0547546	0.216486	0.459195	0.529385	3	IRS-2, HGK(MAP4K4), Raptor	0.198013	0.365193	5	IRS-2, PDE1C, PIG8, SYTL4, Raptor	0.0547546	0.216486	8	Chromogranin A, SYTL4, Raptor, EBP50, IRS-2, Neurofibromin, Dematin, PIG8
1401	camera-type eye morphogenesis	165	0.0549659	0.216486	0.407845	0.488393	1	BAF250A	0.136223	0.306565	2	SCRIB, SLC4A7	0.0549659	0.216486	3	SCRIB, SLC4A7, Neurofibromin
1402	lipid homeostasis	220	0.0552311	0.204446	0.153461	0.277195	2	IRS-2, FBXW7	0.0552311	0.204446	3	IRS-2, FBXW7, AMP deaminase 2	0.317176	0.476817	2	AMP deaminase 2, IRS-2
1403	plasma membrane organization	97	0.0553922	0.204446	1	1	0		0.0553922	0.204446	2	NDRG1, DAL1	1	1	0
1404	corticosteroid receptor signaling pathway	18	0.0553936	0.163372	0.0553936	0.163372	1	BAF250A	1	1	0		1	1	0
1405	exit from mitosis	18	0.0553936	0.163372	0.0553936	0.163372	1	CLASP1	1	1	0		1	1	0
1406	negative regulation of B cell apoptotic process	18	0.0553936	0.163372	0.0553936	0.163372	1	IRS-2	0.0680819	0.226035	1	IRS-2	0.0895575	0.267744	1	IRS-2
1407	inositol phosphate catabolic process	18	0.0553936	0.163372	0.0553936	0.163372	1	SYNJ1	1	1	0		0.0895575	0.267744	1	SYNJ1
1408	response to L-phenylalanine derivative	18	0.0553936	0.163372	0.0553936	0.163372	1	Spinophilin	1	1	0		1	1	0
1409	regulation of store-operated calcium channel activity	18	0.0553936	0.163372	0.0553936	0.163372	1	STIM1	1	1	0		0.0895575	0.267744	1	STIM1
1410	neuron remodeling	18	0.0553936	0.163372	0.0553936	0.163372	1	ANKS1	1	1	0		1	1	0
1411	phosphorylated carbohydrate dephosphorylation	18	0.0553936	0.163372	0.0553936	0.163372	1	SYNJ1	1	1	0		0.0895575	0.267744	1	SYNJ1
1412	negative regulation of DNA-templated transcription, elongation	18	0.0553936	0.163372	0.0553936	0.163372	1	hnRNP U	0.0680819	0.226035	1	hnRNP U	1	1	0
1413	positive regulation of synaptic vesicle recycling	18	0.0553936	0.163372	0.0553936	0.163372	1	SYNJ1	1	1	0		0.0895575	0.267744	1	SYNJ1
1414	response to nicotine	120	0.0553967	0.163372	0.0553967	0.163372	2	ERK2 (MAPK1), Spinophilin	0.375667	0.514457	1	ERK2 (MAPK1)	0.465718	0.583665	1	ERK2 (MAPK1)
1415	regulation of cellular biosynthetic process	5836	0.0555711	0.163672	0.0555711	0.163672	25	IRS-2, HP1 alpha, ERK2 (MAPK1), TORC2, Gemin5, PRKAR1A, BAZ1B, Pinin, MEF2D, ERK1 (MAPK3), BAF250A, TRIP11, c-Raf-1, eIF4G1, HDAC6, eEF2, p120-catenin, TRIP2, FXR2, VIPAR, FBXW7, hnRNP U, PC4, Raptor, ELKS	0.254438	0.412407	26	IRS-2, HP1 alpha, ERK2 (MAPK1), Gemin5, PRKAR1A, MEF2D, HP1 gamma, ERK1 (MAPK3), CRHSP-24, TNRC15, TRIP11, CPEB4, HSF1, BIG1, SRP14, HDAC6, RERE, CBP80, VIPAR, FBXW7, hnRNP U, PC4, Girdin, Raptor, DOT1, ELKS	0.250502	0.425599	34	NUMA1, YB-1, MEF2D, HP1 gamma, ERK1 (MAPK3), TNRC15, TRIP11, c-Raf-1, Menin, SRP14, p120-catenin, RNF187, TRAP150, Raptor, IRS-2, HP1 alpha, TAB3, ERK2 (MAPK1), LARP1, DAP1, PRKAR1A, MLCP (reg), Neurofibromin, SON, CoREST, TIF1-gamma, BIG1, HDAC6, SFRS2 (SC-35), Asxl2, STAT5B, PC4, Girdin, ELKS
1416	amyloid fibril formation	11	0.0557165	0.216486	1	1	0		1	1	0		0.0557165	0.216486	1	Amylin
1417	galactose catabolic process	11	0.0557165	0.216486	1	1	0		1	1	0		0.0557165	0.216486	1	PGMU
1418	G-protein coupled receptor signaling pathway involved in heart process	11	0.0557165	0.216486	1	1	0		1	1	0		0.0557165	0.216486	1	Chromogranin A
1419	cellular trivalent inorganic anion homeostasis	11	0.0557165	0.216486	1	1	0		1	1	0		0.0557165	0.216486	1	EBP50
1420	regulation of sodium:proton antiporter activity	11	0.0557165	0.216486	1	1	0		1	1	0		0.0557165	0.216486	1	EBP50
1421	negative regulation of transforming growth factor beta production	11	0.0557165	0.216486	1	1	0		1	1	0		0.0557165	0.216486	1	CD2AP
1422	cellular phosphate ion homeostasis	11	0.0557165	0.216486	1	1	0		1	1	0		0.0557165	0.216486	1	EBP50
1423	cellular divalent inorganic anion homeostasis	11	0.0557165	0.216486	1	1	0		1	1	0		0.0557165	0.216486	1	EBP50
1424	regulation of transforming growth factor beta1 production	11	0.0557165	0.216486	1	1	0		1	1	0		0.0557165	0.216486	1	CD2AP
1425	leukocyte degranulation	657	0.0558278	0.216486	0.344176	0.442918	3	RNS2, ERK2 (MAPK1), eEF2	0.255468	0.412642	4	ERK2 (MAPK1), RAB37, UBR4, SRP14	0.0558278	0.216486	7	PGMU, Chromogranin A, SRP14, RNS2, ERK2 (MAPK1), RAB37, UBR4
1426	negative regulation of cell differentiation	1090	0.0564041	0.165537	0.0564041	0.165537	7	ERK2 (MAPK1), HGK(MAP4K4), GARNL4, HDAC6, TRIP2, FBXW7, hnRNP U	0.134284	0.304897	7	Rap1GAP1, ERK2 (MAPK1), GARNL4, DDEF1, HDAC6, FBXW7, hnRNP U	0.114623	0.299151	9	YB-1, Amylin, Menin, ERK2 (MAPK1), Neurofibromin, Dematin, GARNL4, HDAC6, STAT5B
1427	regulation of primary metabolic process	8195	0.0564951	0.165537	0.0564951	0.165537	33	IRS-2, HP1 alpha, ERK2 (MAPK1), TAB182, TORC2, Myopodin, BIN1 (Amphiphysin II), Gemin5, HGK(MAP4K4), PRKAR1A, BAZ1B, Pinin, MEF2D, ERK1 (MAPK3), SPAG9, BAF250A, TRIP11, c-Raf-1, ANKS1, eIF4G1, Spinophilin, HDAC6, eEF2, p120-catenin, TRIP2, FXR2, VIPAR, FBXW7, hnRNP U, PC4, SASH1, Raptor, ELKS	0.454497	0.57388	33	SEC22B, IRS-2, HP1 alpha, ERK2 (MAPK1), BIN1 (Amphiphysin II), Gemin5, PRKAR1A, MEF2D, Symplekin, HP1 gamma, ERK1 (MAPK3), CRHSP-24, Calpastatin, TNRC15, TRIP11, CGI-55, CPEB4, HSF1, BIG1, SRP14, HDAC6, RERE, p47, CBP80, VIPAR, FBXW7, hnRNP U, PC4, SASH1, Girdin, Raptor, DOT1, ELKS	0.288663	0.456223	46	SEC22B, NUMA1, YB-1, Amylin, BIN1 (Amphiphysin II), MEF2D, Symplekin, HP1 gamma, ERK1 (MAPK3), Chromogranin A, TNRC15, TRIP11, c-Raf-1, CGI-55, Menin, MARK2, SRP14, p120-catenin, RNF187, TRAP150, Raptor, EBP50, IRS-2, HP1 alpha, TAB3, ERK2 (MAPK1), LARP1, DAP1, PRKAR1A, MLCP (reg), Neurofibromin, SON, CoREST, Calpastatin, Dematin, SRPK2, TIF1-gamma, BIG1, HDAC6, SFRS2 (SC-35), Asxl2, STAT5B, PC4,…
1428	primary metabolic process	11586	0.0565062	0.165537	0.0565062	0.165537	44	RanBP1, IRS-2, OSBP1, RNS2, ZDHHC5, AMPK beta1, ERK2 (MAPK1), TAB182, TORC2, HSPC148, ALPK3, ATE1, Gemin5, FBXO30, HGK(MAP4K4), PRKAR1A, BAZ1B, Pinin, VGF, MEF2D, Myosin Va, MUF1, ERK1 (MAPK3), SPAG9, BAF250A, TRIP11, c-Raf-1, SYNJ1, eIF4G1, MBD4, Spinophilin, HDAC6, eEF2, p120-catenin, TRIP2, VIPAR, ZCCHC6, FBXW7, hnRNP U, CaMK II beta, PC4, SASH1, UBE1DC1, ELKS	0.716972	0.769542	43	RanBP1, IRS-2, PDE1C, OSBP1, SCRIB, AMPK beta1, ERK2 (MAPK1), ATE1, Gemin5, FBXO30, PRKAR1A, UBR4, MEF2D, MUF1, Symplekin, HP1 gamma, AARSD1, ERK1 (MAPK3), Calpastatin, TNRC15, TRIP11, CPEB4, HSF1, PAF49, HDAC6, MARK3, PGM3, RERE, p47, CBP80, VIPAR, ELAC2, FBXW7, CaMK II beta, hnRNP U, PC4, SASH1, Girdin, UBE1DC1, AMP deaminase 2, DOT1, ELKS, Secretogranin 1	0.171346	0.358279	66	OSBP1, YB-1, Amylin, Myosin XVIIIA, PGMU, RPL34, AMPK beta1, CD2AP, MEF2D, Symplekin, MUF1, HP1 gamma, SF4, ERK1 (MAPK3), TNRC15, TRIP11, c-Raf-1, PAF49, Menin, TGOLN2, MARK2, p120-catenin, MARK3, RNF187, SLAP-130(ADAP), PRCC, TRAP150, CaMK II beta, UBE1DC1, AMP deaminase 2, IRS-2, SCRIB, TAB3, RNS2, ERK2 (MAPK1), RAVER1, LARP1, ATE1, PRKAR1A, MLCP (reg), Neurofibromin, SON, Secretogranin II, UBR…
1429	cardiac chamber development	275	0.056525	0.165537	0.056525	0.165537	3	BAF250A, TRIP11, TRIP2	0.66144	0.727415	1	TRIP11	0.763349	0.795186	1	TRIP11
1430	regulation of lamellipodium organization	74	0.0567953	0.219166	0.209076	0.326903	1	BETA-PIX	0.251897	0.410481	1	BETA-PIX	0.0567953	0.219166	2	BETA-PIX, Dematin
1431	regulation of extrinsic apoptotic signaling pathway via death domain receptors	74	0.0567953	0.219166	0.209076	0.326903	1	c-Raf-1	1	1	0		0.0567953	0.219166	2	c-Raf-1, Neurofibromin
1432	regulation of protein localization to membrane	276	0.0570207	0.166663	0.0570207	0.166663	3	Myosin Va, Spinophilin, CaMK II beta	0.662778	0.728269	1	CaMK II beta	0.173697	0.361527	3	Drebrin, CaMK II beta, Dematin
1433	regulation of DNA catabolic process	15	0.0570622	0.205345	1	1	0		0.0570622	0.205345	1	HSF1	1	1	0
1434	mRNA cleavage involved in mRNA processing	15	0.0570622	0.205345	1	1	0		0.0570622	0.205345	1	CBP80	1	1	0
1435	substrate-dependent cell migration, cell extension	15	0.0570622	0.205345	1	1	0		0.0570622	0.205345	1	Cortactin	0.0752041	0.24797	1	CD2AP
1436	modification of synaptic structure	15	0.0570622	0.205345	1	1	0		0.0570622	0.205345	1	Cortactin	1	1	0
1437	IMP metabolic process	15	0.0570622	0.205345	1	1	0		0.0570622	0.205345	1	AMP deaminase 2	0.0752041	0.24797	1	AMP deaminase 2
1438	regulation of protein heterodimerization activity	15	0.0570622	0.205345	1	1	0		0.0570622	0.205345	1	HSF1	1	1	0
1439	endoplasmic reticulum tubular network organization	15	0.0570622	0.205345	1	1	0		0.0570622	0.205345	1	ARL6IP2	0.0752041	0.24797	1	ARL6IP2
1440	translational initiation	168	0.0574039	0.221246	0.41348	0.492401	1	eIF4G1	1	1	0		0.0574039	0.221246	3	RPL34, LARP1, eIF2S2
1441	cellular response to dexamethasone stimulus	99	0.0574265	0.206369	0.269451	0.383678	1	hnRNP U	0.0574265	0.206369	2	HP1 gamma, hnRNP U	0.0939331	0.273147	2	HP1 gamma, Neurofibromin
1442	regulation of synapse structure or activity	277	0.0575186	0.167794	0.0575186	0.167794	3	eIF4G1, FXR2, CaMK II beta	0.664112	0.728807	1	CaMK II beta	0.423007	0.55157	2	Drebrin, CaMK II beta
1443	ephrin receptor signaling pathway	123	0.0578655	0.168301	0.0578655	0.168301	2	ANKS1, BETA-PIX	0.382995	0.52064	1	BETA-PIX	0.474046	0.589676	1	BETA-PIX
1444	regulation of synaptic vesicle cycle	75	0.0581582	0.222797	0.211583	0.329427	1	SYNJ1	0.25483	0.412407	1	Synapsin I	0.0581582	0.222797	2	SYNJ1, Synapsin I
1445	endoplasmic reticulum organization	75	0.0581582	0.222797	1	1	0		0.25483	0.412407	1	ARL6IP2	0.0581582	0.222797	2	VMP1, ARL6IP2
1446	regulation of cAMP metabolic process	169	0.0582279	0.222797	1	1	0		1	1	0		0.0582279	0.222797	3	Amylin, Chromogranin A, Neurofibromin
1447	positive regulation of glycogen biosynthetic process	19	0.0583807	0.168301	0.0583807	0.168301	1	IRS-2	0.0717268	0.232887	1	IRS-2	0.0942926	0.273147	1	IRS-2
1448	negative regulation of meiotic nuclear division	19	0.0583807	0.168301	0.0583807	0.168301	1	PRKAR1A	0.0717268	0.232887	1	PRKAR1A	0.0942926	0.273147	1	PRKAR1A
1449	negative regulation of neuron projection regeneration	19	0.0583807	0.168301	0.0583807	0.168301	1	HGK(MAP4K4)	1	1	0		1	1	0
1450	regulation of phospholipase A2 activity	19	0.0583807	0.168301	0.0583807	0.168301	1	CaMK II beta	0.0717268	0.232887	1	CaMK II beta	0.0942926	0.273147	1	CaMK II beta
1451	regulation of tubulin deacetylation	19	0.0583807	0.168301	0.0583807	0.168301	1	HDAC6	0.0717268	0.232887	1	HDAC6	0.0942926	0.273147	1	HDAC6
1452	synaptic vesicle priming	19	0.0583807	0.168301	0.0583807	0.168301	1	SYNJ1	1	1	0		0.0942926	0.273147	1	SYNJ1
1453	tooth mineralization	19	0.0583807	0.168301	0.0583807	0.168301	1	STIM1	1	1	0		0.0942926	0.273147	1	STIM1
1454	cellular response to radiation	279	0.0585205	0.168516	0.0585205	0.168516	3	TAB182, Spinophilin, FBXW7	0.0962299	0.262143	3	HSF1, PIG8, FBXW7	0.177547	0.364989	3	Drebrin, XPC, PIG8
1455	protein polymerization	124	0.0586969	0.168652	0.0586969	0.168652	2	CLASP1, CORO7	0.0848711	0.250006	2	Cortactin, CORO7	0.136107	0.319329	2	CORO7, SLAIN2
1456	organic cyclic compound catabolic process	663	0.0586983	0.168652	0.0586983	0.168652	5	RNS2, TAB182, eIF4G1, MBD4, ZCCHC6	0.735806	0.782624	2	PDE1C, CBP80	0.453188	0.575863	4	PGMU, RPL34, TRAP150, RNS2
1457	Fc-epsilon receptor signaling pathway	280	0.0590246	0.1694	0.0590246	0.1694	3	ERK2 (MAPK1), ERK1 (MAPK3), GAB2	0.29914	0.451937	2	ERK2 (MAPK1), ERK1 (MAPK3)	0.178835	0.365978	3	ERK1 (MAPK3), TAB3, ERK2 (MAPK1)
1458	negative regulation of cellular component movement	403	0.0594953	0.225977	0.364693	0.457939	2	CLASP1, HDAC6	0.796371	0.829673	1	HDAC6	0.0594953	0.225977	5	EVL, Drebrin, EBP50, Neurofibromin, HDAC6
1459	regulation of filopodium assembly	76	0.0595325	0.225977	1	1	0		1	1	0		0.0595325	0.225977	2	Drebrin, Dematin
1460	negative regulation of protein secretion	227	0.0595479	0.213282	0.161196	0.2846	2	HGK(MAP4K4), Raptor	0.0595479	0.213282	3	PDE1C, SYTL4, Raptor	0.330505	0.486641	2	SYTL4, Raptor
1461	stem cell differentiation	228	0.0601773	0.213282	0.162307	0.2851	2	ERK2 (MAPK1), ERK1 (MAPK3)	0.0601773	0.213282	3	TAPT1, ERK2 (MAPK1), ERK1 (MAPK3)	0.115963	0.299151	3	ERK1 (MAPK3), TAPT1, ERK2 (MAPK1)
1462	intracellular steroid hormone receptor signaling pathway	126	0.0603722	0.172692	0.0603722	0.172692	2	BAF250A, TRIP2	1	1	0		0.482246	0.596834	1	TRAP150
1463	Golgi ribbon formation	12	0.0606262	0.225977	1	1	0		1	1	0		0.0606262	0.225977	1	Myosin XVIIIA
1464	oligopeptide transport	12	0.0606262	0.225977	1	1	0		1	1	0		0.0606262	0.225977	1	EBP50
1465	positive regulation of natural killer cell proliferation	12	0.0606262	0.225977	1	1	0		1	1	0		0.0606262	0.225977	1	STAT5B
1466	regulation of relaxation of cardiac muscle	12	0.0606262	0.225977	1	1	0		1	1	0		0.0606262	0.225977	1	Chromogranin A
1467	creatine metabolic process	12	0.0606262	0.225977	1	1	0		1	1	0		0.0606262	0.225977	1	STAT5B
1468	myeloid leukocyte migration	172	0.0607333	0.226002	0.42091	0.498491	1	Myosin IXb	1	1	0		0.0607333	0.226002	3	Chromogranin A, Secretogranin II, STAT5B
1469	GDP metabolic process	16	0.0607497	0.213282	1	1	0		0.0607497	0.213282	1	SCRIB	0.0800133	0.25436	1	SCRIB
1470	programmed cell death involved in cell development	16	0.0607497	0.213282	1	1	0		0.0607497	0.213282	1	SLC4A7	0.0800133	0.25436	1	SLC4A7
1471	cellular response to stress	2331	0.0612677	0.173023	0.0612677	0.173023	12	ERK2 (MAPK1), TAB182, HGK(MAP4K4), BAZ1B, ERK1 (MAPK3), SPAG9, MBD4, HDAC6, eEF2, FBXW7, UBE1DC1, Raptor	0.197563	0.36511	12	ERK2 (MAPK1), NDRG1, ERK1 (MAPK3), TNRC15, CPEB4, HSF1, HDAC6, PIG8, FBXW7, UBE1DC1, Raptor, DOT1	0.437704	0.564389	13	ERK1 (MAPK3), TNRC15, Menin, UBE1DC1, Raptor, TAB3, ERK2 (MAPK1), DAP1, Neurofibromin, XPC, HDAC6, ERP5, PIG8
1472	negative regulation of anion transmembrane transport	20	0.0613584	0.173023	0.0613584	0.173023	1	IRS-2	0.0753575	0.236255	1	IRS-2	0.0990034	0.280142	1	IRS-2
1473	regulation of synapse structural plasticity	20	0.0613584	0.173023	0.0613584	0.173023	1	CaMK II beta	0.0753575	0.236255	1	CaMK II beta	0.0990034	0.280142	1	CaMK II beta
1474	regulation of histone phosphorylation	20	0.0613584	0.173023	0.0613584	0.173023	1	ERK1 (MAPK3)	0.0753575	0.236255	1	ERK1 (MAPK3)	0.0990034	0.280142	1	ERK1 (MAPK3)
1475	positive regulation of transcription by RNA polymerase III	20	0.0613584	0.173023	0.0613584	0.173023	1	Raptor	0.0753575	0.236255	1	Raptor	0.0990034	0.280142	1	Raptor
1476	negative regulation of activated T cell proliferation	20	0.0613584	0.173023	0.0613584	0.173023	1	PRKAR1A	0.0753575	0.236255	1	PRKAR1A	0.0990034	0.280142	1	PRKAR1A
1477	development of secondary sexual characteristics	20	0.0613584	0.173023	0.0613584	0.173023	1	TRIP2	1	1	0		0.0990034	0.280142	1	STAT5B
1478	histone H3-K9 modification	20	0.0613584	0.173023	0.0613584	0.173023	1	TORC2	1	1	0		1	1	0
1479	DNA replication-dependent nucleosome organization	20	0.0613584	0.173023	0.0613584	0.173023	1	BAZ1B	1	1	0		1	1	0
1480	detection of calcium ion	20	0.0613584	0.173023	0.0613584	0.173023	1	STIM1	1	1	0		0.0990034	0.280142	1	STIM1
1481	histone mRNA catabolic process	20	0.0613584	0.173023	0.0613584	0.173023	1	ZCCHC6	1	1	0		1	1	0
1482	cellular response to granulocyte macrophage colony-stimulating factor stimulus	20	0.0613584	0.173023	0.0613584	0.173023	1	ERK2 (MAPK1)	0.0753575	0.236255	1	ERK2 (MAPK1)	0.0990034	0.280142	1	ERK2 (MAPK1)
1483	positive regulation of epidermal growth factor-activated receptor activity	20	0.0613584	0.173023	0.0613584	0.173023	1	FBXW7	0.0753575	0.236255	1	FBXW7	1	1	0
1484	positive regulation of protein targeting to mitochondrion	128	0.0620638	0.17471	0.0620638	0.17471	2	RNS2, FBXW7	0.39502	0.528667	1	FBXW7	0.487642	0.6	1	RNS2
1485	cell cycle checkpoint	286	0.0620922	0.17471	0.0620922	0.17471	3	TAB182, HZwint-1, MBD4	0.101742	0.268718	3	HZwint-1, TNRC15, DOT1	0.18662	0.375132	3	TNRC15, PRCC, XPC
1486	histone deacetylation	78	0.0623144	0.230003	0.219057	0.337402	1	HDAC6	0.26356	0.421534	1	HDAC6	0.0623144	0.230003	2	CoREST, HDAC6
1487	positive regulation of protein polymerization	174	0.0624314	0.227366	0.104915	0.227366	2	WIRE, CLASP1	0.148268	0.319705	2	Cortactin, WIRE	0.0624314	0.230003	3	NUMA1, EVL, SLAIN2
1488	regulation of MAPK cascade	1117	0.0626655	0.17594	0.0626655	0.17594	7	ERK2 (MAPK1), HGK(MAP4K4), ERK1 (MAPK3), SPAG9, c-Raf-1, FBXW7, SASH1	0.640693	0.712462	4	ERK2 (MAPK1), ERK1 (MAPK3), FBXW7, SASH1	0.127678	0.310579	9	Amylin, ERK1 (MAPK3), c-Raf-1, Menin, EBP50, TAB3, ERK2 (MAPK1), Neurofibromin, SASH1
1489	regulation of response to oxidative stress	129	0.0629157	0.176451	0.0629157	0.176451	2	HDAC6, FBXW7	0.0907601	0.254777	2	HDAC6, FBXW7	0.490319	0.601888	1	HDAC6
1490	regulation of nitrogen compound metabolic process	7965	0.0629854	0.176455	0.0629854	0.176455	32	HP1 alpha, ERK2 (MAPK1), TAB182, TORC2, Myopodin, BIN1 (Amphiphysin II), Gemin5, HGK(MAP4K4), PRKAR1A, BAZ1B, Pinin, MEF2D, ERK1 (MAPK3), SPAG9, BAF250A, TRIP11, c-Raf-1, ANKS1, eIF4G1, Spinophilin, HDAC6, eEF2, p120-catenin, TRIP2, FXR2, VIPAR, FBXW7, hnRNP U, PC4, SASH1, Raptor, ELKS	0.462685	0.578022	32	SEC22B, HP1 alpha, ERK2 (MAPK1), BIN1 (Amphiphysin II), Gemin5, PRKAR1A, MEF2D, Symplekin, HP1 gamma, ERK1 (MAPK3), CRHSP-24, Calpastatin, TNRC15, TRIP11, CGI-55, CPEB4, HSF1, BIG1, SRP14, HDAC6, RERE, p47, CBP80, VIPAR, FBXW7, hnRNP U, PC4, SASH1, Girdin, Raptor, DOT1, ELKS	0.274795	0.442911	45	SEC22B, NUMA1, YB-1, Amylin, BIN1 (Amphiphysin II), MEF2D, Symplekin, HP1 gamma, ERK1 (MAPK3), Chromogranin A, TNRC15, TRIP11, c-Raf-1, CGI-55, Menin, MARK2, SRP14, p120-catenin, RNF187, TRAP150, Raptor, EBP50, HP1 alpha, TAB3, ERK2 (MAPK1), LARP1, DAP1, PRKAR1A, MLCP (reg), Neurofibromin, SON, CoREST, Calpastatin, Dematin, SRPK2, TIF1-gamma, BIG1, HDAC6, SFRS2 (SC-35), Asxl2, STAT5B, PC4, SASH1,…
1491	placenta development	288	0.0631311	0.176671	0.0631311	0.176671	3	ERK2 (MAPK1), BAF250A, TRIP2	0.310673	0.461027	2	ERK2 (MAPK1), HSF1	0.442517	0.56804	2	Menin, ERK2 (MAPK1)
1492	glucose metabolic process	175	0.0632887	0.228945	0.105919	0.228945	2	IRS-2, TORC2	0.497304	0.602673	1	IRS-2	0.0632887	0.231815	3	Amylin, PGMU, IRS-2
1493	gland morphogenesis	175	0.0632887	0.228945	0.105919	0.228945	2	p120-catenin, TRIP2	0.497304	0.602673	1	SCRIB	0.0632887	0.231815	3	p120-catenin, EBP50, SCRIB
1494	negative regulation of neurogenesis	475	0.063575	0.177365	0.063575	0.177365	4	HGK(MAP4K4), GARNL4, HDAC6, TRIP2	0.115645	0.285096	4	Rap1GAP1, GARNL4, DDEF1, HDAC6	0.449619	0.572079	3	Neurofibromin, GARNL4, HDAC6
1495	positive regulation of supramolecular fiber organization	289	0.0636536	0.177365	0.0636536	0.177365	3	Myopodin, WIRE, CLASP1	0.312112	0.462104	2	Cortactin, WIRE	0.190546	0.378558	3	NUMA1, EVL, SLAIN2
1496	positive regulation of viral life cycle	79	0.0637217	0.232863	1	1	0		1	1	0		0.0637217	0.232863	2	LARP1, SRPK2
1497	cellular response to oxidative stress	384	0.0638484	0.220211	0.121751	0.247502	3	ERK2 (MAPK1), ERK1 (MAPK3), HDAC6	0.0638484	0.220211	4	ERK2 (MAPK1), ERK1 (MAPK3), HSF1, HDAC6	0.322123	0.480609	3	ERK1 (MAPK3), ERK2 (MAPK1), HDAC6
1498	protein ubiquitination	897	0.0641538	0.177431	0.0641538	0.177431	6	FBXO30, MUF1, HDAC6, TRIP2, FBXW7, SASH1	0.138935	0.309527	6	FBXO30, UBR4, MUF1, HDAC6, FBXW7, SASH1	0.323605	0.480984	6	MUF1, RNF187, UBR4, TIF1-gamma, HDAC6, SASH1
1499	regulation of synapse maturation	21	0.0643268	0.177431	0.0643268	0.177431	1	CaMK II beta	0.0789742	0.241133	1	CaMK II beta	0.10369	0.286004	1	CaMK II beta
1500	response to granulocyte macrophage colony-stimulating factor	21	0.0643268	0.177431	0.0643268	0.177431	1	ERK2 (MAPK1)	0.0789742	0.241133	1	ERK2 (MAPK1)	0.10369	0.286004	1	ERK2 (MAPK1)
1501	negative regulation of keratinocyte proliferation	21	0.0643268	0.177431	0.0643268	0.177431	1	TRIP2	1	1	0		1	1	0
1502	regulation of brown fat cell differentiation	21	0.0643268	0.177431	0.0643268	0.177431	1	hnRNP U	0.0789742	0.241133	1	hnRNP U	1	1	0
1503	regulation of mitophagy	21	0.0643268	0.177431	0.0643268	0.177431	1	HDAC6	0.0789742	0.241133	1	HDAC6	0.10369	0.286004	1	HDAC6
1504	dosage compensation by inactivation of X chromosome	21	0.0643268	0.177431	0.0643268	0.177431	1	hnRNP U	0.0789742	0.241133	1	hnRNP U	0.10369	0.286004	1	Smchd1
1505	ventricular trabecula myocardium morphogenesis	21	0.0643268	0.177431	0.0643268	0.177431	1	TRIP2	1	1	0		1	1	0
1506	proteolysis involved in cellular protein catabolic process	724	0.064378	0.220211	0.195679	0.314545	4	RanBP1, ATE1, HDAC6, FBXW7	0.064378	0.220211	6	RanBP1, ATE1, UBR4, HDAC6, p47, FBXW7	0.324048	0.480992	5	CD2AP, RNF187, ATE1, UBR4, HDAC6
1507	maintenance of protein localization in endoplasmic reticulum	17	0.0644229	0.220211	1	1	0		0.0644229	0.220211	1	TAPT1	0.0847977	0.261652	1	TAPT1
1508	nucleotide salvage	17	0.0644229	0.220211	1	1	0		0.0644229	0.220211	1	AMP deaminase 2	0.0847977	0.261652	1	AMP deaminase 2
1509	AMP metabolic process	17	0.0644229	0.220211	1	1	0		0.0644229	0.220211	1	AMP deaminase 2	0.0847977	0.261652	1	AMP deaminase 2
1510	regulation of stress fiber assembly	131	0.0646314	0.177889	0.0646314	0.177889	2	Stathmin, CLASP1	0.402124	0.534857	1	Stathmin	0.148569	0.334324	2	Stathmin, EVL
1511	myeloid cell activation involved in immune response	680	0.0646482	0.233746	0.364108	0.457939	3	RNS2, ERK2 (MAPK1), eEF2	0.275314	0.431542	4	ERK2 (MAPK1), RAB37, UBR4, SRP14	0.0646482	0.233746	7	PGMU, Chromogranin A, SRP14, RNS2, ERK2 (MAPK1), RAB37, UBR4
1512	metabolic process	12638	0.0648363	0.178162	0.0648363	0.178162	47	RanBP1, IRS-2, OSBP1, RNS2, ZDHHC5, AMPK beta1, ERK2 (MAPK1), TAB182, TORC2, HSPC148, Myopodin, ALPK3, ATE1, Gemin5, FBXO30, HGK(MAP4K4), PRKAR1A, BAZ1B, Pinin, VGF, MEF2D, Myosin Va, MUF1, ERK1 (MAPK3), TRS85 homolog, PMCA1, SPAG9, BAF250A, TRIP11, c-Raf-1, SYNJ1, eIF4G1, MBD4, Spinophilin, HDAC6, eEF2, p120-catenin, TRIP2, VIPAR, ZCCHC6, FBXW7, hnRNP U, CaMK II beta, PC4, SASH1, UBE1DC1, ELKS	0.844319	0.868452	45	RanBP1, IRS-2, PDE1C, OSBP1, SCRIB, AMPK beta1, ERK2 (MAPK1), ATE1, Gemin5, FBXO30, PRKAR1A, UBR4, MEF2D, MUF1, Symplekin, HP1 gamma, AARSD1, ERK1 (MAPK3), TRS85 homolog, Calpastatin, TNRC15, TRIP11, CPEB4, HSF1, PAF49, HDAC6, PIG8, MARK3, PGM3, RERE, p47, CBP80, VIPAR, ELAC2, FBXW7, CaMK II beta, hnRNP U, PC4, SASH1, Girdin, UBE1DC1, AMP deaminase 2, DOT1, ELKS, Secretogranin 1	0.246717	0.42302	70	OSBP1, YB-1, Amylin, Myosin XVIIIA, PGMU, RPL34, AMPK beta1, CD2AP, MEF2D, Symplekin, MUF1, HP1 gamma, SF4, ERK1 (MAPK3), VMP1, TNRC15, TRIP11, c-Raf-1, PAF49, Menin, TGOLN2, MARK2, p120-catenin, MARK3, RNF187, SLAP-130(ADAP), PRCC, TRAP150, CaMK II beta, UBE1DC1, AMP deaminase 2, IRS-2, SCRIB, TAB3, RNS2, ERK2 (MAPK1), RAVER1, LARP1, DAP1, ATE1, PRKAR1A, MLCP (reg), Neurofibromin, SON, Secretogr…
1513	cellular response to glucose stimulus	177	0.0650197	0.231751	0.107935	0.231751	2	IRS-2, c-Raf-1	0.501255	0.606326	1	IRS-2	0.0650197	0.233746	3	c-Raf-1, Menin, IRS-2
1514	regulation of gene expression	6217	0.0651521	0.178839	0.0651521	0.178839	26	HP1 alpha, AMPK beta1, ERK2 (MAPK1), TAB182, TORC2, Gemin5, PRKAR1A, BAZ1B, Pinin, MEF2D, ERK1 (MAPK3), BAF250A, c-Raf-1, eIF4G1, HDAC6, eEF2, p120-catenin, TRIP2, FXR2, VIPAR, ZCCHC6, FBXW7, hnRNP U, PC4, Raptor, ELKS	0.38169	0.519684	26	HP1 alpha, AMPK beta1, ERK2 (MAPK1), Gemin5, PRKAR1A, MEF2D, HP1 gamma, ERK1 (MAPK3), CRHSP-24, Calpastatin, TNRC15, CGI-55, CPEB4, HSF1, PAF49, SRP14, HDAC6, RERE, CBP80, VIPAR, FBXW7, hnRNP U, PC4, Raptor, DOT1, ELKS	0.144228	0.328653	38	NUMA1, YB-1, Amylin, RPL34, AMPK beta1, MEF2D, HP1 gamma, ERK1 (MAPK3), TNRC15, c-Raf-1, CGI-55, PAF49, Menin, SRP14, p120-catenin, RNF187, TRAP150, Raptor, HP1 alpha, TAB3, ERK2 (MAPK1), LARP1, DAP1, PRKAR1A, MLCP (reg), Neurofibromin, SON, CoREST, Calpastatin, SRPK2, TIF1-gamma, HDAC6, SFRS2 (SC-35), Asxl2, STAT5B, PC4, Smchd1, ELKS
1515	positive regulation of RNA metabolic process	2100	0.0652365	0.178881	0.0652365	0.178881	11	ERK2 (MAPK1), TORC2, BAZ1B, MEF2D, ERK1 (MAPK3), BAF250A, c-Raf-1, TRIP2, hnRNP U, PC4, Raptor	0.196058	0.363627	11	ERK2 (MAPK1), MEF2D, ERK1 (MAPK3), TNRC15, HSF1, RERE, CBP80, hnRNP U, PC4, Raptor, DOT1	0.201381	0.38667	14	YB-1, MEF2D, ERK1 (MAPK3), TNRC15, c-Raf-1, Menin, RNF187, TRAP150, Raptor, ERK2 (MAPK1), MLCP (reg), Asxl2, STAT5B, PC4
1516	fatty acid biosynthetic process	132	0.0654952	0.17921	0.0654952	0.17921	2	AMPK beta1, Myosin Va	0.404473	0.535878	1	AMPK beta1	0.498267	0.606719	1	AMPK beta1
1517	positive regulation of protein localization to nucleus	132	0.0654952	0.17921	0.0654952	0.17921	2	ERK2 (MAPK1), TRIP2	0.404473	0.535878	1	ERK2 (MAPK1)	0.150369	0.336367	2	CD2AP, ERK2 (MAPK1)
1518	regulation of type B pancreatic cell proliferation	13	0.0655107	0.233746	1	1	0		1	1	0		0.0655107	0.233746	1	Menin
1519	regulation of histone H3-K27 methylation	13	0.0655107	0.233746	1	1	0		1	1	0		0.0655107	0.233746	1	Asxl2
1520	establishment of Golgi localization	13	0.0655107	0.233746	1	1	0		1	1	0		0.0655107	0.233746	1	EBP50
1521	modulation of inhibitory postsynaptic potential	13	0.0655107	0.233746	1	1	0		1	1	0		0.0655107	0.233746	1	Drebrin
1522	regulation of protein kinase C activity	13	0.0655107	0.233746	1	1	0		1	1	0		0.0655107	0.233746	1	Amylin
1523	amylin receptor signaling pathway	13	0.0655107	0.233746	1	1	0		1	1	0		0.0655107	0.233746	1	Amylin
1524	positive regulation of gamma-delta T cell differentiation	13	0.0655107	0.233746	1	1	0		1	1	0		0.0655107	0.233746	1	STAT5B
1525	purine ribonucleoside metabolic process	107	0.0658166	0.222894	1	1	0		0.0658166	0.222894	2	SCRIB, AMP deaminase 2	0.106973	0.292008	2	AMP deaminase 2, SCRIB
1526	negative regulation of peptide secretion	237	0.0659821	0.222894	0.172368	0.292273	2	HGK(MAP4K4), Raptor	0.0659821	0.222894	3	PDE1C, SYTL4, Raptor	0.34942	0.500389	2	SYTL4, Raptor
1527	regulation of dendritic spine development	133	0.0663629	0.181009	0.0663629	0.181009	2	FXR2, CaMK II beta	0.0955558	0.262143	2	DDEF1, CaMK II beta	0.152172	0.339644	2	Drebrin, CaMK II beta
1528	positive regulation of cell cycle phase transition	133	0.0663629	0.181009	0.0663629	0.181009	2	eIF4G1, Raptor	0.406813	0.536687	1	Raptor	0.500889	0.608044	1	Raptor
1529	protein deacetylation	81	0.0665685	0.237253	0.226461	0.343683	1	HDAC6	0.272189	0.428458	1	HDAC6	0.0665685	0.237253	2	CoREST, HDAC6
1530	positive regulation of cell-substrate adhesion	179	0.0667725	0.237447	0.43369	0.507806	1	BETA-PIX	0.505174	0.608228	1	BETA-PIX	0.0667725	0.237447	3	Drebrin, BETA-PIX, Dematin
1531	cellular response to hexose stimulus	179	0.0667725	0.23528	0.109962	0.23528	2	IRS-2, c-Raf-1	0.505174	0.608228	1	IRS-2	0.0667725	0.237447	3	c-Raf-1, Menin, IRS-2
1532	positive regulation of cell growth	295	0.066831	0.181609	0.066831	0.181609	3	Intersectin 2, eIF4G1, Raptor	0.10901	0.279373	3	Intersectin 2, CBP80, Raptor	0.19846	0.384085	3	Intersectin 2, Drebrin, Raptor
1533	endothelial cell differentiation	108	0.0668928	0.224507	0.290053	0.399577	1	JAM1	0.0668928	0.224507	2	JAM1, AF-6	0.431075	0.55811	1	JAM1
1534	negative regulation of phosphorylation	689	0.0669205	0.181609	0.0669205	0.181609	5	IRS-2, PRKAR1A, eIF4G1, hnRNP U, Raptor	0.283155	0.437031	4	IRS-2, PRKAR1A, hnRNP U, Raptor	0.0683187	0.240791	7	Menin, Raptor, EBP50, IRS-2, PRKAR1A, Neurofibromin, Dematin
1535	regulation of osteoclast development	22	0.0672859	0.181609	0.0672859	0.181609	1	FBXW7	0.0825769	0.24621	1	FBXW7	1	1	0
1536	positive regulation of vascular associated smooth muscle cell migration	22	0.0672859	0.181609	0.0672859	0.181609	1	Myosin Va	1	1	0		1	1	0
1537	thyroid hormone generation	22	0.0672859	0.181609	0.0672859	0.181609	1	TRIP2	1	1	0		1	1	0
1538	microvillus assembly	22	0.0672859	0.181609	0.0672859	0.181609	1	HGK(MAP4K4)	1	1	0		0.108352	0.292008	1	EBP50
1539	cellular response to mineralocorticoid stimulus	22	0.0672859	0.181609	0.0672859	0.181609	1	PMCA1	1	1	0		1	1	0
1540	ubiquitin-dependent protein catabolic process via the multivesicular body sorting pathway	22	0.0672859	0.181609	0.0672859	0.181609	1	HDAC6	0.0825769	0.24621	1	HDAC6	0.108352	0.292008	1	HDAC6
1541	activation of MAPKKK activity	22	0.0672859	0.181609	0.0672859	0.181609	1	HGK(MAP4K4)	1	1	0		1	1	0
1542	neurotrophin TRK receptor signaling pathway	22	0.0672859	0.181609	0.0672859	0.181609	1	c-Raf-1	1	1	0		0.108352	0.292008	1	c-Raf-1
1543	myeloid leukocyte mediated immunity	687	0.0674923	0.239738	0.370159	0.461895	3	RNS2, ERK2 (MAPK1), eEF2	0.281409	0.434974	4	ERK2 (MAPK1), RAB37, UBR4, SRP14	0.0674923	0.239738	7	PGMU, Chromogranin A, SRP14, RNS2, ERK2 (MAPK1), RAB37, UBR4
1544	regulation of exocytosis	297	0.0679061	0.182822	0.0679061	0.182822	3	Myosin Va, GAB2, CLASP1	0.110653	0.280063	3	RAB37, SYTL4, Synapsin I	0.0695392	0.240791	4	SYTL4, FAM148C, RAB37, Synapsin I
1545	glomerulus development	82	0.0680076	0.240223	0.228913	0.346184	1	p120-catenin	0.275043	0.43148	1	AMP deaminase 2	0.0680076	0.240223	2	p120-catenin, AMP deaminase 2
1546	mitotic interphase	18	0.0680819	0.226035	1	1	0		0.0680819	0.226035	1	TNRC15	0.0895575	0.267744	1	TNRC15
1547	purine-containing compound salvage	18	0.0680819	0.226035	1	1	0		0.0680819	0.226035	1	AMP deaminase 2	0.0895575	0.267744	1	AMP deaminase 2
1548	cytoskeletal anchoring at plasma membrane	18	0.0680819	0.226035	1	1	0		0.0680819	0.226035	1	DAL1	1	1	0
1549	response to UV-C	18	0.0680819	0.226035	1	1	0		0.0680819	0.226035	1	PIG8	0.0895575	0.267744	1	PIG8
1550	bone morphogenesis	135	0.0681099	0.183067	0.0681099	0.183067	2	MEF2D, TRIP11	0.0979806	0.264721	2	MEF2D, TRIP11	0.155792	0.343413	2	MEF2D, TRIP11
1551	regulation of biosynthetic process	5955	0.0682357	0.183215	0.0682357	0.183215	25	IRS-2, HP1 alpha, ERK2 (MAPK1), TORC2, Gemin5, PRKAR1A, BAZ1B, Pinin, MEF2D, ERK1 (MAPK3), BAF250A, TRIP11, c-Raf-1, eIF4G1, HDAC6, eEF2, p120-catenin, TRIP2, FXR2, VIPAR, FBXW7, hnRNP U, PC4, Raptor, ELKS	0.292129	0.445238	26	IRS-2, HP1 alpha, ERK2 (MAPK1), Gemin5, PRKAR1A, MEF2D, HP1 gamma, ERK1 (MAPK3), CRHSP-24, TNRC15, TRIP11, CPEB4, HSF1, BIG1, SRP14, HDAC6, RERE, CBP80, VIPAR, FBXW7, hnRNP U, PC4, Girdin, Raptor, DOT1, ELKS	0.293796	0.459981	34	NUMA1, YB-1, MEF2D, HP1 gamma, ERK1 (MAPK3), TNRC15, TRIP11, c-Raf-1, Menin, SRP14, p120-catenin, RNF187, TRAP150, Raptor, IRS-2, HP1 alpha, TAB3, ERK2 (MAPK1), LARP1, DAP1, PRKAR1A, MLCP (reg), Neurofibromin, SON, CoREST, TIF1-gamma, BIG1, HDAC6, SFRS2 (SC-35), Asxl2, STAT5B, PC4, Girdin, ELKS
[truncated: 2,261 more rows]
