# Supplementary material for: Glucose-dependent phosphorylation signaling pathways and crosstalk to mitochondrial respiration in insulin secreting cells
Source: Cell Commun Signal. 2019 Feb 20;17:14. doi: 10.1186/s12964-019-0326-6 (PMC6381748; doi:10.1186/s12964-019-0326-6)
Supplement: Supplementary file 10 — Table S7. Gene ontology cell process enrichment on phospho proteins exclusively regulated either at 5, 30 or 60 min. Phospho-regulated proteins IDs (Uniprot KB) were matched to the corresponding genes. Subsequently genes were assigned to gene ontologies using Metacore®. To identify the most differentially affected categories between groups, the standard deviation of the –Log10 (p-value) amongst the three groups was calculated for every GO term and then the whole ontology was sorted in decrease order of standard deviation. The table displays a cell process enrichment analysis (p-value and false discovery rate, FDR) and the list of genes significantly regulated in every particular category. (XLS 2006 kb) [file 12964_2019_326_MOESM10_ESM.xls]

## Sheet: GO Processes
Enrichment analysis report
Enrichment by GO Processes					Exclu Reg 5min				Exclu Reg 30min				Exclu Reg 60min
#	Processes	Total	std(-log(pValue))	Min FDR	p-value	FDR	In Data	Network Objects from Active Data	p-value	FDR	In Data	Network Objects from Active Data	p-value	FDR	In Data	Network Objects from Active Data
2992	nuclear-transcribed mRNA poly(A) tail shortening	38	5.52086	0.00748766	1.03666e-05	0.00748766	3	eIF4G1, TAB182, ZCCHC6	1	1	0		1	1	0
2991	positive regulation of cell migration	727	5.29379	0.00748766	1.1727e-05	0.00748766	7	DOCK8, Myosin Va, GAB2, ERK1 (MAPK3), CLASP1, Myopodin, SPAG9	1	1	0		0.791323	0.803817	1	Dematin
2990	positive regulation of cell motility	757	5.05732	0.00748766	1.52391e-05	0.00748766	7	DOCK8, Myosin Va, GAB2, ERK1 (MAPK3), CLASP1, Myopodin, SPAG9	1	1	0		0.804594	0.816126	1	Dematin
2989	supramolecular fiber organization	614	4.86995	0.00605216	0.150586	0.242123	2	CLASP1, Spinophilin	0.372266	0.46915	1	Cortactin	5.07449e-06	0.00605216	9	Drebrin, NUMA1, SLAIN2, Amylin, Beta adducin, EVL, Neurofibromin, CD2AP, Dematin
2988	positive regulation of cellular component movement	784	4.65161	0.00748766	1.91081e-05	0.00748766	7	DOCK8, Myosin Va, GAB2, ERK1 (MAPK3), CLASP1, Myopodin, SPAG9	1	1	0		0.498663	0.577872	2	STAT5B, Dematin
2987	positive regulation of mRNA 3'-end processing	11	4.57619	0.0234163	1	1	0		2.89778e-05	0.0234163	2	HSF1, CBP80	1	1	0
2986	positive regulation of locomotion	804	4.52022	0.00748766	2.2472e-05	0.00748766	7	DOCK8, Myosin Va, GAB2, ERK1 (MAPK3), CLASP1, Myopodin, SPAG9	1	1	0		0.512185	0.587998	2	Secretogranin II, Dematin
2985	cytoskeleton organization	1472	4.39598	0.00605216	0.498465	0.538549	2	CLASP1, Spinophilin	0.0939469	0.230299	3	Cortactin, DAL1, 4.1N	8.55227e-06	0.00605216	13	Drebrin, NUMA1, EBP50, SLAIN2, Myosin XVIIIA, Beta adducin, MARK2, EVL, MLCP (reg), Neurofibromin, CD2AP, SON, Dematin
2984	RNA splicing	469	3.92327	0.00605216	0.0152264	0.0977427	3	Pinin, HSPC148, Spinophilin	0.298534	0.408149	1	CBP80	6.00977e-06	0.00605216	8	YB-1, RAVER1, SON, SFRS2 (SC-35), SF4, PRCC, TRAP150, SRPK2
2983	regulation of mRNA polyadenylation	16	3.92015	0.0234163	1	1	0		6.30843e-05	0.0234163	2	HSF1, CBP80	1	1	0
2982	myelin maintenance	17	3.81969	0.0234163	1	1	0		7.14639e-05	0.0234163	2	NDRG1, DAL1	1	1	0
2981	negative regulation of supramolecular fiber organization	181	3.69062	0.0134469	0.18459	0.268114	1	CLASP1	1	1	0		4.05221e-05	0.0134469	5	Drebrin, Amylin, Beta adducin, EVL, Dematin
2980	nuclear-transcribed mRNA catabolic process, deadenylation-dependent decay	83	3.48813	0.0224587	0.000109171	0.0224587	3	eIF4G1, TAB182, ZCCHC6	1	1	0		1	1	0
2979	regulation of mRNA 3'-end processing	26	3.15725	0.0418015	1	1	0		0.000170097	0.0418015	2	HSF1, CBP80	1	1	0
2978	regulation of protein polymerization	304	3.12992	0.0134469	0.290803	0.35545	1	CLASP1	0.204702	0.328794	1	Cortactin	4.33247e-05	0.0134469	6	Drebrin, NUMA1, SLAIN2, Beta adducin, EVL, Dematin
2977	actin filament capping	52	3.09855	0.0201611	1	1	0		1	1	0		0.00018446	0.0201611	3	Beta adducin, EVL, Dematin
2976	regulation of Golgi organization	19	3.02263	0.0280637	0.000205085	0.0280637	2	Myosin Va, ERK1 (MAPK3)	1	1	0		1	1	0
2975	mRNA processing	555	2.97222	0.0107863	0.127961	0.224598	2	Pinin, HSPC148	0.0637446	0.195816	2	HSF1, CBP80	2.03228e-05	0.0107863	8	YB-1, RAVER1, SON, SFRS2 (SC-35), SF4, PRCC, TRAP150, SRPK2
2974	mRNA stabilization	56	2.94159	0.0232509	1	1	0		1	1	0		0.00022999	0.0232509	3	YB-1, LARP1, TRAP150
2973	nervous system development	3486	2.90286	0.00916124	3.29937e-05	0.00916124	13	Myosin Va, FXR2, ANKS1, GAB2, eIF4G1, ERK1 (MAPK3), PMCA1, Spinophilin, SPAG9, BAF250A, eEF2, HGK(MAP4K4), TRIP2	0.00978431	0.0971717	7	AF-6, DDEF1, Rap1GAP1, NDRG1, Cortactin, RERE, DAL1	0.463903	0.549385	8	Drebrin, EBP50, Menin, MARK2, GPSM1, EVL, NAV2, Neurofibromin
2972	regulation of mRNA splicing, via spliceosome	113	2.86867	0.0147624	1	1	0		0.0813004	0.22138	1	CBP80	9.735e-05	0.0147624	4	SON, SFRS2 (SC-35), TRAP150, SRPK2
2971	response to epidermal growth factor	86	2.86589	0.0224587	0.000121326	0.0224587	3	ERK1 (MAPK3), Spinophilin, TRIP2	1	1	0		0.167125	0.328221	1	STAT5B
2970	negative regulation of actin filament depolymerization	59	2.83383	0.0259121	1	1	0		1	1	0		0.000268519	0.0259121	3	Beta adducin, EVL, Dematin
2969	mast cell migration	12	2.7881	0.0264925	1	1	0		1	1	0		0.000287012	0.0264925	2	STAT5B, Chromogranin A
2968	chromatin-mediated maintenance of transcription	23	2.75209	0.0315602	0.00030259	0.0315602	2	BAF250A, BAZ1B	1	1	0		1	1	0
2967	RNA stabilization	62	2.73351	0.0275098	1	1	0		1	1	0		0.000310991	0.0275098	3	YB-1, LARP1, TRAP150
2966	negative regulation of mRNA catabolic process	63	2.70159	0.0276885	1	1	0		1	1	0		0.000326054	0.0276885	3	YB-1, LARP1, TRAP150
2965	protein phosphorylation	1291	2.69688	0.0142401	5.98324e-05	0.0142401	8	ERK1 (MAPK3), ALPK3, Spinophilin, SPAG9, HGK(MAP4K4), TRIP2, BAZ1B, ELKS	0.62969	0.680203	1	HSF1	0.00547858	0.108684	8	Menin, TAB3, MARK2, Neurofibromin, Secretogranin II, STAT5B, SLAP-130(ADAP), SRPK2
2964	regulation of cell migration	1154	2.54563	0.0280637	0.000218984	0.0280637	7	DOCK8, Myosin Va, GAB2, ERK1 (MAPK3), CLASP1, Myopodin, SPAG9	1	1	0		0.228049	0.382231	4	EBP50, EVL, Neurofibromin, Dematin
2963	actin cytoskeleton organization	661	2.52841	0.0134469	0.528962	0.561664	1	Spinophilin	0.0123931	0.102374	3	Cortactin, DAL1, 4.1N	6.99647e-05	0.0134469	8	Drebrin, EBP50, Myosin XVIIIA, Beta adducin, EVL, Neurofibromin, CD2AP, Dematin
2962	regulation of supramolecular fiber organization	498	2.52659	0.0134469	0.107021	0.204939	2	CLASP1, Myopodin	0.313905	0.418682	1	Cortactin	8.2341e-05	0.0134469	7	Drebrin, NUMA1, SLAIN2, Amylin, Beta adducin, EVL, Dematin
2961	regulation of mitotic cell cycle phase transition	564	2.51113	0.0339401	0.000366699	0.0339401	5	eIF4G1, TAB182, MBD4, CLASP1, Spinophilin	1	1	0		0.702228	0.732955	1	XPC
2959	chromatin disassembly	28	2.48835	0.0341173	0.000450528	0.0341173	2	BAF250A, BAZ1B	1	1	0		1	1	0
2960	nucleosome disassembly	28	2.48835	0.0341173	0.000450528	0.0341173	2	BAF250A, BAZ1B	1	1	0		1	1	0
2958	negative regulation of RNA catabolic process	72	2.4434	0.0320543	1	1	0		1	1	0		0.000483155	0.0320543	3	YB-1, LARP1, TRAP150
2957	regulation of cell motility	1229	2.33444	0.0315602	0.000322043	0.0315602	7	DOCK8, Myosin Va, GAB2, ERK1 (MAPK3), CLASP1, Myopodin, SPAG9	1	1	0		0.262857	0.403504	4	EBP50, EVL, Neurofibromin, Dematin
2955	RNA splicing, via transesterification reactions with bulged adenosine as nucleophile	334	2.30488	0.0134469	0.0537302	0.147228	2	Pinin, HSPC148	0.2226	0.344827	1	CBP80	7.29457e-05	0.0134469	6	YB-1, RAVER1, SFRS2 (SC-35), SF4, PRCC, SRPK2
2956	mRNA splicing, via spliceosome	334	2.30488	0.0134469	0.0537302	0.147228	2	Pinin, HSPC148	0.2226	0.344827	1	CBP80	7.29457e-05	0.0134469	6	YB-1, RAVER1, SFRS2 (SC-35), SF4, PRCC, SRPK2
2954	regulation of actin filament depolymerization	78	2.29564	0.0381402	1	1	0		1	1	0		0.000610818	0.0381402	3	Beta adducin, EVL, Dematin
2953	RNA splicing, via transesterification reactions	337	2.28134	0.0134469	0.0545898	0.147369	2	Pinin, HSPC148	0.224368	0.344827	1	CBP80	7.66274e-05	0.0134469	6	YB-1, RAVER1, SFRS2 (SC-35), SF4, PRCC, SRPK2
2952	negative regulation of actin filament polymerization	79	2.2726	0.0384557	1	1	0		1	1	0		0.000633984	0.0384557	3	Beta adducin, EVL, Dematin
2951	negative regulation of cell-substrate adhesion	81	2.22778	0.0394808	1	1	0		1	1	0		0.000681983	0.0394808	3	Menin, Neurofibromin, Dematin
2950	neurogenesis	2458	2.20838	0.0280637	0.000200192	0.0280637	10	FXR2, ANKS1, GAB2, eIF4G1, ERK1 (MAPK3), Spinophilin, SPAG9, eEF2, HGK(MAP4K4), TRIP2	0.00132699	0.0670064	7	AF-6, DDEF1, Rap1GAP1, NDRG1, Cortactin, RERE, DAL1	0.607101	0.653588	5	Drebrin, EBP50, MARK2, EVL, Neurofibromin
2949	protein-DNA complex disassembly	35	2.2069	0.0405434	0.000705738	0.0405434	2	BAF250A, BAZ1B	1	1	0		1	1	0
2948	cell-cell junction organization	241	2.19026	0.0558973	1	1	0		0.000725345	0.0558973	3	AF-6, Cortactin, DAL1	1	1	0
2947	establishment of cell polarity	158	2.18327	0.028765	0.163097	0.251128	1	CLASP1	1	1	0		0.00035228	0.028765	4	NUMA1, EBP50, Myosin XVIIIA, MARK2
2941	negative regulation of microvillus assembly	1	2.17136	0.0558973	1	1	0		0.000748379	0.0558973	1	Rap1GAP1	1	1	0
2942	response to nitroglycerin	1	2.17136	0.0558973	1	1	0		0.000748379	0.0558973	1	HSF1	1	1	0
2943	histone H3-K79 methylation	1	2.17136	0.0558973	1	1	0		0.000748379	0.0558973	1	DOT1	1	1	0
2944	cellular response to nitroglycerin	1	2.17136	0.0558973	1	1	0		0.000748379	0.0558973	1	HSF1	1	1	0
2945	regulation of thyroid gland epithelial cell proliferation	1	2.17136	0.0558973	1	1	0		0.000748379	0.0558973	1	Rap1GAP1	1	1	0
2946	negative regulation of thyroid gland epithelial cell proliferation	1	2.17136	0.0558973	1	1	0		0.000748379	0.0558973	1	Rap1GAP1	1	1	0
2940	negative regulation of protein complex assembly	195	2.14857	0.0412534	1	1	0		1	1	0		0.000777266	0.0412534	4	Amylin, Beta adducin, EVL, Dematin
2939	regulation of cell cycle phase transition	607	2.13101	0.034468	0.000512934	0.034468	5	eIF4G1, TAB182, MBD4, CLASP1, Spinophilin	1	1	0		0.369991	0.483995	2	Menin, XPC
2938	regulation of cytoskeleton organization	738	2.12824	0.0192561	0.0487422	0.141966	3	ERK1 (MAPK3), CLASP1, Myopodin	0.429451	0.517341	1	Cortactin	0.000149933	0.0192561	8	Drebrin, NUMA1, SLAIN2, Beta adducin, MARK2, EVL, CD2AP, Dematin
2937	mRNA metabolic process	831	2.10226	0.0134469	0.0002654	0.0315602	6	Pinin, eIF4G1, TAB182, ZCCHC6, HSPC148, TRIP2	0.126819	0.263735	2	HSF1, CBP80	5.5536e-05	0.0134469	9	YB-1, RPL34, RAVER1, SON, SFRS2 (SC-35), SF4, PRCC, TRAP150, SRPK2
2935	cortical actin cytoskeleton organization	58	2.09316	0.0558973	1	1	0		0.000852959	0.0558973	2	DAL1, 4.1N	1	1	0
2936	cellular component maintenance	58	2.09316	0.0558973	1	1	0		0.000852959	0.0558973	2	AF-6, Cortactin	1	1	0
2934	response to hormone	1791	2.06218	0.0353191	0.000572398	0.0353191	8	Myosin Va, ERK1 (MAPK3), MBD4, PMCA1, Spinophilin, BAF250A, eEF2, TRIP2	0.751767	0.772999	1	HSF1	0.532528	0.601684	4	Menin, Neurofibromin, STAT5B, TRAP150
2933	regulation of RNA splicing	163	2.05799	0.0300562	1	1	0		0.115245	0.255724	1	CBP80	0.000396408	0.0300562	4	SON, SFRS2 (SC-35), TRAP150, SRPK2
2932	positive regulation of cAMP metabolic process	91	2.02571	0.0472922	1	1	0		1	1	0		0.000956701	0.0472922	3	Amylin, Neurofibromin, Chromogranin A
2931	barbed-end actin filament capping	22	2.00523	0.0478162	1	1	0		1	1	0		0.000991009	0.0478162	2	Beta adducin, EVL
2930	regulation of mRNA processing	161	2.00438	0.0297463	1	1	0		0.00635009	0.0916327	2	HSF1, CBP80	0.000378309	0.0297463	4	SON, SFRS2 (SC-35), TRAP150, SRPK2
2929	negative regulation of protein polymerization	94	1.97136	0.0485013	1	1	0		1	1	0		0.0010509	0.0485013	3	Beta adducin, EVL, Dematin
2928	positive regulation of mRNA processing	42	1.95117	0.0558973	1	1	0		0.000447443	0.0558973	2	HSF1, CBP80	0.0853628	0.257057	1	TRAP150
2922	establishment of ER localization	1	1.93361	0.0492157	0.00112257	0.0492157	1	Myosin Va	1	1	0		1	1	0
2923	DNA replication-dependent nucleosome disassembly	1	1.93361	0.0492157	0.00112257	0.0492157	1	BAZ1B	1	1	0		1	1	0
2924	establishment of endoplasmic reticulum localization to postsynapse	1	1.93361	0.0492157	0.00112257	0.0492157	1	Myosin Va	1	1	0		1	1	0
2925	positive regulation of protein localization to actin cortical patch	1	1.93361	0.0492157	0.00112257	0.0492157	1	Spinophilin	1	1	0		1	1	0
2926	regulation of protein localization to actin cortical patch	1	1.93361	0.0492157	0.00112257	0.0492157	1	Spinophilin	1	1	0		1	1	0
2927	memory T cell proliferation	1	1.93361	0.0492157	0.00112257	0.0492157	1	DOCK8	1	1	0		1	1	0
2921	macromolecule modification	4403	1.88895	0.0340315	0.000388115	0.0340315	13	ZDHHC5, ERK1 (MAPK3), MBD4, TORC2, ALPK3, Spinophilin, SPAG9, BAF250A, eEF2, HGK(MAP4K4), TRIP2, BAZ1B, ELKS	0.867883	0.87232	2	HSF1, DOT1	0.0360424	0.21006	15	Menin, TAB3, TIF1-gamma, TGOLN2, MARK2, MLCP (reg), ERP5, Neurofibromin, Secretogranin II, RNF187, Asxl2, STAT5B, SLAP-130(ADAP), CoREST, SRPK2
2920	regulation of locomotion	1329	1.84079	0.034468	0.000517226	0.034468	7	DOCK8, Myosin Va, GAB2, ERK1 (MAPK3), CLASP1, Myopodin, SPAG9	1	1	0		0.0610024	0.241933	6	Drebrin, EBP50, EVL, Neurofibromin, Secretogranin II, Dematin
2919	regulation of cell cycle process	1044	1.82344	0.0492157	0.000890389	0.0492157	6	eIF4G1, TAB182, MBD4, CLASP1, Spinophilin, TRIP2	1	1	0		0.382252	0.494171	3	NUMA1, Menin, XPC
2918	cortical cytoskeleton organization	74	1.81629	0.0670064	1	1	0		0.00138389	0.0670064	2	DAL1, 4.1N	1	1	0
2917	regulation of cellular component movement	1343	1.81171	0.0352972	0.000550857	0.0352972	7	DOCK8, Myosin Va, GAB2, ERK1 (MAPK3), CLASP1, Myopodin, SPAG9	1	1	0		0.0635412	0.241933	6	Drebrin, EBP50, EVL, Neurofibromin, STAT5B, Dematin
2916	intracellular signal transduction	2358	1.78529	0.0235839	0.00014156	0.0235839	10	DOCK8, GAB2, ERK1 (MAPK3), TAB182, MBD4, Spinophilin, SPAG9, HGK(MAP4K4), TRIP2, ELKS	0.256312	0.369435	3	NDRG1, HSF1, CRHSP-24	0.00322366	0.0877414	12	EBP50, Menin, TAB3, MARK2, LARP1, Neurofibromin, Secretogranin II, STAT5B, SLAP-130(ADAP), Chromogranin A, Dematin, SRPK2
2915	negative regulation of cytoskeleton organization	194	1.78147	0.0412534	0.196501	0.280044	1	CLASP1	1	1	0		0.000762506	0.0412534	4	Drebrin, Beta adducin, EVL, Dematin
2914	negative regulation of mRNA metabolic process	106	1.77732	0.0630835	1	1	0		1	1	0		0.00148572	0.0630835	3	YB-1, LARP1, TRAP150
2912	cellular response to diamide	2	1.77347	0.0670064	1	1	0		0.00149623	0.0670064	1	HSF1	1	1	0
2913	response to diamide	2	1.77347	0.0670064	1	1	0		0.00149623	0.0670064	1	HSF1	1	1	0
2911	phosphorylation	1712	1.76798	0.0341173	0.000422619	0.0341173	8	ERK1 (MAPK3), ALPK3, Spinophilin, SPAG9, HGK(MAP4K4), TRIP2, BAZ1B, ELKS	0.735416	0.760962	1	HSF1	0.00919569	0.125144	9	Menin, TAB3, PGMU, MARK2, Neurofibromin, Secretogranin II, STAT5B, SLAP-130(ADAP), SRPK2
2910	positive regulation of translation	173	1.74906	0.0492157	0.000942103	0.0492157	3	FXR2, ERK1 (MAPK3), eEF2	1	1	0		0.308257	0.432823	1	LARP1
2909	cell junction organization	289	1.69127	0.0670064	1	1	0		0.00122556	0.0670064	3	AF-6, Cortactin, DAL1	0.460523	0.547725	1	VMP1
2908	muscle structure development	780	1.6904	0.0611808	0.0015791	0.0611808	5	ALPK3, SPAG9, BAF250A, eEF2, TRIP2	1	1	0		0.814204	0.823514	1	Neurofibromin
2907	negative regulation of cellular catabolic process	338	1.65702	0.0411067	0.0548774	0.147632	2	ANKS1, eIF4G1	1	1	0		0.000735777	0.0411067	5	YB-1, TAB3, LARP1, DAP1, TRAP150
2906	actin filament-based process	764	1.59328	0.0201611	0.211145	0.291439	2	Myosin Va, Spinophilin	0.0182472	0.118007	3	Cortactin, DAL1, 4.1N	0.00018993	0.0201611	8	Drebrin, EBP50, Myosin XVIIIA, Beta adducin, EVL, Neurofibromin, CD2AP, Dematin
2892	positive regulation of myosin-light-chain-phosphatase activity	1	1.58845	0.0659929	1	1	0		1	1	0		0.00212041	0.0659929	1	MLCP (reg)
2893	positive regulation of mitotic spindle elongation	1	1.58845	0.0659929	1	1	0		1	1	0		0.00212041	0.0659929	1	NUMA1
2894	positive regulation of protein localization to spindle pole body	1	1.58845	0.0659929	1	1	0		1	1	0		0.00212041	0.0659929	1	NUMA1
2895	positive regulation of opsonization	1	1.58845	0.0659929	1	1	0		1	1	0		0.00212041	0.0659929	1	Myosin XVIIIA
2896	regulation of spindle elongation	1	1.58845	0.0659929	1	1	0		1	1	0		0.00212041	0.0659929	1	NUMA1
2897	regulation of protein localization to spindle pole body	1	1.58845	0.0659929	1	1	0		1	1	0		0.00212041	0.0659929	1	NUMA1
2898	renal phosphate ion absorption	1	1.58845	0.0659929	1	1	0		1	1	0		0.00212041	0.0659929	1	EBP50
2899	negative regulation of actin-dependent ATPase activity	1	1.58845	0.0659929	1	1	0		1	1	0		0.00212041	0.0659929	1	Drebrin
2900	regulation of actin-dependent ATPase activity	1	1.58845	0.0659929	1	1	0		1	1	0		0.00212041	0.0659929	1	Drebrin
2901	regulation of mitotic spindle elongation	1	1.58845	0.0659929	1	1	0		1	1	0		0.00212041	0.0659929	1	NUMA1
2902	anastral spindle assembly	1	1.58845	0.0659929	1	1	0		1	1	0		0.00212041	0.0659929	1	NUMA1
2903	adenylate cyclase-activating adrenergic receptor signaling pathway involved in cardiac muscle relaxation	1	1.58845	0.0659929	1	1	0		1	1	0		0.00212041	0.0659929	1	Chromogranin A
2904	negative regulation of muscle filament sliding	1	1.58845	0.0659929	1	1	0		1	1	0		0.00212041	0.0659929	1	Drebrin
2905	positive regulation of mitotic spindle organization	1	1.58845	0.0659929	1	1	0		1	1	0		0.00212041	0.0659929	1	NUMA1
2886	cerebellar Purkinje cell layer maturation	3	1.55945	0.0670064	1	1	0		0.00224355	0.0670064	1	RERE	1	1	0
2887	negative regulation of GTP binding	3	1.55945	0.0670064	1	1	0		0.00224355	0.0670064	1	Rap1GAP1	1	1	0
2888	cellular response to glial cell derived neurotrophic factor	3	1.55945	0.0670064	1	1	0		0.00224355	0.0670064	1	Rap1GAP1	1	1	0
2889	response to glial cell derived neurotrophic factor	3	1.55945	0.0670064	1	1	0		0.00224355	0.0670064	1	Rap1GAP1	1	1	0
2890	positive regulation of mRNA polyadenylation	3	1.55945	0.0670064	1	1	0		0.00224355	0.0670064	1	HSF1	1	1	0
2891	alanyl-tRNA aminoacylation	3	1.55945	0.0670064	1	1	0		0.00224355	0.0670064	1	AARSD1	1	1	0
2879	regulation of apolipoprotein binding	2	1.55937	0.0627857	0.00224392	0.0627857	1	ERK1 (MAPK3)	1	1	0		1	1	0
2880	positive regulation of eukaryotic translation initiation factor 4F complex assembly	2	1.55937	0.0627857	0.00224392	0.0627857	1	eIF4G1	1	1	0		1	1	0
2881	regulation of eukaryotic translation initiation factor 4F complex assembly	2	1.55937	0.0627857	0.00224392	0.0627857	1	eIF4G1	1	1	0		1	1	0
2882	regulation of mRNA cap binding	2	1.55937	0.0627857	0.00224392	0.0627857	1	eIF4G1	1	1	0		1	1	0
2883	positive regulation of establishment of T cell polarity	2	1.55937	0.0627857	0.00224392	0.0627857	1	DOCK8	1	1	0		1	1	0
2884	positive regulation of mRNA cap binding	2	1.55937	0.0627857	0.00224392	0.0627857	1	eIF4G1	1	1	0		1	1	0
2885	negative regulation of apolipoprotein binding	2	1.55937	0.0627857	0.00224392	0.0627857	1	ERK1 (MAPK3)	1	1	0		1	1	0
2878	regulation of mitotic cell cycle	940	1.54945	0.034468	0.000512764	0.034468	6	eIF4G1, TAB182, MBD4, CLASP1, Spinophilin, HGK(MAP4K4)	0.5122	0.585457	1	HSF1	0.0482711	0.223979	5	NUMA1, EBP50, STAT5B, PRCC, XPC
2877	cardiocyte differentiation	237	1.54233	0.0627857	0.00232017	0.0627857	3	ERK1 (MAPK3), ALPK3, BAF250A	1	1	0		1	1	0
2876	plasma membrane organization	97	1.53339	0.0682721	1	1	0		0.00236139	0.0682721	2	NDRG1, DAL1	1	1	0
2875	negative regulation of protein depolymerization	95	1.5184	0.0489443	0.101396	0.198971	1	CLASP1	1	1	0		0.00108355	0.0489443	3	Beta adducin, EVL, Dematin
2874	toxin transport	66	1.50656	0.0628603	0.00249026	0.0628603	2	TORC2, BAF250A	1	1	0		1	1	0
2873	generation of neurons	2317	1.4931	0.0391882	0.000658625	0.0391882	9	FXR2, ANKS1, GAB2, eIF4G1, ERK1 (MAPK3), Spinophilin, SPAG9, HGK(MAP4K4), TRIP2	0.00531784	0.0916327	6	AF-6, DDEF1, Rap1GAP1, Cortactin, RERE, DAL1	0.55256	0.614602	5	Drebrin, EBP50, MARK2, EVL, Neurofibromin
2872	ERK1 and ERK2 cascade	67	1.49172	0.0632582	0.00256512	0.0632582	2	ERK1 (MAPK3), TRIP2	1	1	0		1	1	0
2871	actin filament organization	333	1.48744	0.0394808	0.313831	0.374798	1	Spinophilin	0.222009	0.344827	1	Cortactin	0.000688078	0.0394808	5	Drebrin, Beta adducin, EVL, CD2AP, Dematin
2870	adherens junction organization	102	1.48369	0.0732102	1	1	0		0.00260667	0.0732102	2	AF-6, Cortactin	1	1	0
2869	organelle organization	4416	1.46641	0.0179265	0.106819	0.204787	8	eIF4G1, TAB182, TORC2, CLASP1, Myopodin, Spinophilin, BAF250A, BAZ1B	0.0097092	0.0971717	8	DDEF1, HSF1, Cortactin, RERE, p47, DAL1, 4.1N, DOT1	0.000126659	0.0179265	21	Drebrin, NUMA1, EBP50, SLAIN2, Menin, Myosin XVIIIA, Beta adducin, MARK2, EVL, FAM148C, MLCP (reg), Neurofibromin, CD2AP, SON, CoREST, Chromogranin A, Dematin, VMP1, Smchd1, XPC, SRPK2
2868	striated muscle tissue development	506	1.44606	0.0627857	0.00231362	0.0627857	4	ALPK3, BAF250A, eEF2, TRIP2	1	1	0		0.662271	0.698808	1	Neurofibromin
2867	positive regulation of cellular amide metabolic process	221	1.42817	0.0627857	0.0019021	0.0627857	3	FXR2, ERK1 (MAPK3), eEF2	1	1	0		0.37579	0.489149	1	LARP1
2866	negative regulation of biological process	7127	1.42779	0.0134469	0.0126864	0.0922948	14	DOCK8, FXR2, ANKS1, eIF4G1, TAB182, ZCCHC6, MBD4, CLASP1, PMCA1, Spinophilin, BAF250A, HGK(MAP4K4), TRIP2, ELKS	0.0191624	0.119884	10	CPEB4, DDEF1, Rap1GAP1, NDRG1, HSF1, PDE1C, Cortactin, RERE, CBP80, DOT1	4.60126e-05	0.0134469	29	Drebrin, EBP50, YB-1, Amylin, Menin, Myosin XVIIIA, Beta adducin, TAB3, TIF1-gamma, RPL34, LARP1, DAP1, GPSM1, EVL, MLCP (reg), Neurofibromin, CD2AP, SON, Secretogranin II, SFRS2 (SC-35), Asxl2, STAT5B, CoREST, Chromogranin A, PRCC, TRAP150, Dematin, XPC, SRPK2
2865	stress-activated protein kinase signaling cascade	222	1.42259	0.0627857	0.00192672	0.0627857	3	ERK1 (MAPK3), SPAG9, HGK(MAP4K4)	1	1	0		0.377126	0.489986	1	TAB3
2864	negative regulation of protein complex disassembly	103	1.41633	0.060508	0.109467	0.206772	1	CLASP1	1	1	0		0.00136806	0.060508	3	Beta adducin, EVL, Dematin
2862	cerebellar cortex maturation	4	1.416	0.0773554	1	1	0		0.00299034	0.0773554	1	RERE	1	1	0
2863	positive regulation of membrane tubulation	4	1.416	0.0773554	1	1	0		0.00299034	0.0773554	1	DDEF1	1	1	0
2861	positive regulation of cyclic nucleotide metabolic process	136	1.41117	0.0832694	1	1	0		1	1	0		0.00302013	0.0832694	3	Amylin, Neurofibromin, Chromogranin A
2860	regulation of actin filament polymerization	235	1.39996	0.0644754	1	1	0		0.16205	0.297295	1	Cortactin	0.00154887	0.0644754	4	Drebrin, Beta adducin, EVL, Dematin
2859	positive regulation of biological process	7879	1.39017	0.0315602	0.000316749	0.0315602	18	DOCK8, Myosin Va, FXR2, GAB2, eIF4G1, ERK1 (MAPK3), TAB182, TORC2, CLASP1, Myopodin, Spinophilin, SPAG9, BAF250A, eEF2, HGK(MAP4K4), TRIP2, BAZ1B, ELKS	0.207495	0.33058	8	DDEF1, Rap1GAP1, NDRG1, HSF1, Cortactin, RERE, CBP80, DOT1	0.00226287	0.066086	27	Drebrin, NUMA1, EBP50, SLAIN2, YB-1, Amylin, Menin, Myosin XVIIIA, TAB3, MARK2, LARP1, DAP1, GPSM1, EVL, MLCP (reg), Neurofibromin, CD2AP, Secretogranin II, RNF187, Asxl2, STAT5B, SLAP-130(ADAP), CoREST, Chromogranin A, TRAP150, Dematin, SRPK2
2858	heart development	860	1.38415	0.0627857	0.00242213	0.0627857	5	ERK1 (MAPK3), ALPK3, BAF250A, TRIP2, BAZ1B	1	1	0		0.5488	0.61277	2	Neurofibromin, Asxl2
2857	muscle tissue development	528	1.37646	0.0632582	0.00269852	0.0632582	4	ALPK3, BAF250A, eEF2, TRIP2	1	1	0		0.678011	0.711526	1	Neurofibromin
2852	regulation of polysome binding	3	1.3592	0.065169	0.00336406	0.065169	1	eIF4G1	1	1	0		1	1	0
2853	histone H3-K9 acetylation	3	1.3592	0.065169	0.00336406	0.065169	1	TORC2	1	1	0		1	1	0
2854	nucleosome mobilization	3	1.3592	0.065169	0.00336406	0.065169	1	BAF250A	1	1	0		1	1	0
2855	positive regulation of miRNA mediated inhibition of translation	3	1.3592	0.065169	0.00336406	0.065169	1	eIF4G1	1	1	0		1	1	0
2856	regulation of miRNA mediated inhibition of translation	3	1.3592	0.065169	0.00336406	0.065169	1	eIF4G1	1	1	0		1	1	0
2851	positive regulation of viral genome replication	41	1.35015	0.0898616	1	1	0		1	1	0		0.00342854	0.0898616	2	LARP1, SRPK2
2850	cellular response to hormone stimulus	1126	1.34052	0.056293	0.00131778	0.056293	6	Myosin Va, ERK1 (MAPK3), PMCA1, Spinophilin, BAF250A, TRIP2	0.578253	0.639396	1	HSF1	0.215393	0.372985	4	Menin, Neurofibromin, STAT5B, TRAP150
2849	cellular protein metabolic process	4861	1.32771	0.0325438	0.00376567	0.0664394	12	ZDHHC5, eIF4G1, ERK1 (MAPK3), TORC2, ALPK3, Spinophilin, SPAG9, eEF2, HGK(MAP4K4), TRIP2, BAZ1B, ELKS	0.29156	0.401405	5	CPEB4, HSF1, p47, AARSD1, DOT1	0.000505862	0.0325438	21	YB-1, Amylin, Menin, TAB3, TIF1-gamma, TGOLN2, RPL34, MARK2, LARP1, MLCP (reg), ERP5, Neurofibromin, CD2AP, Secretogranin II, RNF187, Asxl2, STAT5B, SLAP-130(ADAP), CoREST, eIF2S2, SRPK2
2848	axo-dendritic transport	80	1.32269	0.0664394	0.00363335	0.0664394	2	Myosin Va, FXR2	1	1	0		1	1	0
2846	positive regulation of apoptotic DNA fragmentation	5	1.30953	0.0916327	1	1	0		0.00373661	0.0916327	1	HSF1	1	1	0
2847	protein localization to paranode region of axon	5	1.30953	0.0916327	1	1	0		0.00373661	0.0916327	1	DAL1	1	1	0
2845	negative regulation of catabolic process	405	1.30845	0.0659929	0.0753281	0.170744	2	ANKS1, eIF4G1	1	1	0		0.00164209	0.0659929	5	YB-1, TAB3, LARP1, DAP1, TRAP150
2844	mitotic cell cycle	1075	1.30253	0.0659929	0.117835	0.215966	3	TAB182, MBD4, CLASP1	1	1	0		0.00178696	0.0659929	8	NUMA1, Menin, MLCP (reg), CD2AP, SON, SFRS2 (SC-35), PRCC, XPC
2843	response to lipid	1776	1.30215	0.0632582	0.00281972	0.0632582	7	ERK1 (MAPK3), MBD4, PMCA1, Spinophilin, BAF250A, eEF2, TRIP2	0.748737	0.772307	1	HSF1	0.736918	0.762788	3	Neurofibromin, STAT5B, TRAP150
2842	regulation of protein complex assembly	665	1.29843	0.0320543	0.170768	0.255892	2	eIF4G1, CLASP1	0.087256	0.226875	2	DDEF1, Cortactin	0.000481513	0.0320543	7	Drebrin, NUMA1, SLAIN2, Amylin, Beta adducin, EVL, Dematin
2841	establishment or maintenance of cell polarity	259	1.29504	0.0659929	0.25359	0.323989	1	CLASP1	1	1	0		0.00220702	0.0659929	4	NUMA1, EBP50, Myosin XVIIIA, MARK2
2840	positive regulation of mRNA metabolic process	89	1.29195	0.0670064	1	1	0		0.00199313	0.0670064	2	HSF1, CBP80	0.172431	0.335231	1	TRAP150
2839	regulation of actin polymerization or depolymerization	257	1.26132	0.0659929	1	1	0		0.175878	0.309836	1	Cortactin	0.00214589	0.0659929	4	Drebrin, Beta adducin, EVL, Dematin
2838	regulation of actin filament length	258	1.2555	0.0659929	1	1	0		0.176502	0.310378	1	Cortactin	0.00217631	0.0659929	4	Drebrin, Beta adducin, EVL, Dematin
2837	protein-containing complex disassembly	293	1.25367	0.0664394	0.00421516	0.0664394	3	Spinophilin, BAF250A, BAZ1B	1	1	0		1	1	0
2831	positive regulation of histone H3-K27 trimethylation	2	1.25136	0.0990386	1	1	0		1	1	0		0.0042364	0.0990386	1	Asxl2
2832	regulation of histone H3-K27 trimethylation	2	1.25136	0.0990386	1	1	0		1	1	0		0.0042364	0.0990386	1	Asxl2
2833	protein secretion by platelet	2	1.25136	0.0990386	1	1	0		1	1	0		0.0042364	0.0990386	1	Dematin
2834	mast cell cytokine production	2	1.25136	0.0990386	1	1	0		1	1	0		0.0042364	0.0990386	1	Chromogranin A
2835	positive regulation of platelet aggregation	2	1.25136	0.0990386	1	1	0		1	1	0		0.0042364	0.0990386	1	Dematin
2836	positive regulation of relaxation of cardiac muscle	2	1.25136	0.0990386	1	1	0		1	1	0		0.0042364	0.0990386	1	Chromogranin A
2830	RNA processing	1094	1.23812	0.0309495	0.0324524	0.1206	4	Pinin, ZCCHC6, HSPC148, Spinophilin	0.196301	0.321011	2	HSF1, CBP80	0.000437346	0.0309495	9	YB-1, RPL34, RAVER1, SON, SFRS2 (SC-35), SF4, PRCC, TRAP150, SRPK2
2827	modification of postsynaptic actin cytoskeleton	6	1.22565	0.0916327	1	1	0		0.00448234	0.0916327	1	Cortactin	1	1	0
2828	positive regulation of DNA catabolic process	6	1.22565	0.0916327	1	1	0		0.00448234	0.0916327	1	HSF1	1	1	0
2829	cellular response to sodium arsenite	6	1.22565	0.0916327	1	1	0		0.00448234	0.0916327	1	HSF1	1	1	0
2818	enucleate erythrocyte development	4	1.22558	0.0664394	0.00448299	0.0664394	1	TRIP2	1	1	0		1	1	0
2819	regulation of establishment of T cell polarity	4	1.22558	0.0664394	0.00448299	0.0664394	1	DOCK8	1	1	0		1	1	0
2820	regulation of cell growth by extracellular stimulus	4	1.22558	0.0664394	0.00448299	0.0664394	1	Spinophilin	1	1	0		1	1	0
2821	regulation of translation at postsynapse, modulating synaptic transmission	4	1.22558	0.0664394	0.00448299	0.0664394	1	FXR2	1	1	0		1	1	0
2822	cap-dependent translational initiation	4	1.22558	0.0664394	0.00448299	0.0664394	1	eIF4G1	1	1	0		1	1	0
2823	negative regulation of wound healing, spreading of epidermal cells	4	1.22558	0.0664394	0.00448299	0.0664394	1	CLASP1	1	1	0		1	1	0
2824	regulation of Rho-dependent protein serine/threonine kinase activity	4	1.22558	0.0664394	0.00448299	0.0664394	1	Myopodin	1	1	0		1	1	0
2825	regulation of translation at synapse, modulating synaptic transmission	4	1.22558	0.0664394	0.00448299	0.0664394	1	FXR2	1	1	0		1	1	0
2826	regulation of ephrin receptor signaling pathway	4	1.22558	0.0664394	0.00448299	0.0664394	1	ANKS1	1	1	0		1	1	0
2817	negative regulation of cell-matrix adhesion	47	1.22555	0.10019	1	1	0		1	1	0		0.00448332	0.10019	2	Neurofibromin, Dematin
2816	regulation of protein depolymerization	123	1.20646	0.066086	0.129341	0.22493	1	CLASP1	1	1	0		0.00227239	0.066086	3	Beta adducin, EVL, Dematin
2814	androgen receptor signaling pathway	63	1.20392	0.0627857	0.00227206	0.0627857	2	BAF250A, TRIP2	1	1	0		0.125323	0.288256	1	TRAP150
2815	regulation of peptidyl-threonine phosphorylation	63	1.20392	0.0627857	0.00227206	0.0627857	2	eIF4G1, TAB182	1	1	0		0.125323	0.288256	1	Dematin
2813	cardiac muscle tissue development	309	1.18668	0.0684342	0.00488815	0.0684342	3	ALPK3, BAF250A, TRIP2	1	1	0		1	1	0
2812	cellular response to extracellular stimulus	437	1.17801	0.0564102	0.00135439	0.0564102	4	eIF4G1, ERK1 (MAPK3), PMCA1, Spinophilin	0.0415948	0.165776	2	CPEB4, HSF1	0.607854	0.654067	1	DAP1
2811	neuron projection morphogenesis	720	1.17697	0.0670064	0.0458615	0.13944	3	GAB2, ERK1 (MAPK3), HGK(MAP4K4)	0.0017431	0.0670064	4	Rap1GAP1, Cortactin, RERE, DAL1	0.788101	0.801696	1	EVL
2810	regulation of cell-substrate adhesion	281	1.17417	0.0827087	0.272012	0.339455	1	CLASP1	1	1	0		0.00296084	0.0827087	4	Drebrin, Menin, Neurofibromin, Dematin
2809	regulation of mRNA metabolic process	383	1.1688	0.0192561	0.0683676	0.164915	2	FXR2, eIF4G1	0.00273678	0.0747293	3	HSF1, CBP80, CRHSP-24	0.000154194	0.0192561	6	YB-1, LARP1, SON, SFRS2 (SC-35), TRAP150, SRPK2
2808	plasma membrane bounded cell projection morphogenesis	725	1.1684	0.0670064	0.0466528	0.14014	3	GAB2, ERK1 (MAPK3), HGK(MAP4K4)	0.00178792	0.0670064	4	Rap1GAP1, Cortactin, RERE, DAL1	0.790407	0.803272	1	EVL
2800	paranodal junction assembly	7	1.15692	0.0916327	1	1	0		0.00522755	0.0916327	1	DAL1	1	1	0
2801	cerebellum maturation	7	1.15692	0.0916327	1	1	0		0.00522755	0.0916327	1	RERE	1	1	0
2802	positive regulation of microtubule binding	7	1.15692	0.0916327	1	1	0		0.00522755	0.0916327	1	HSF1	1	1	0
2803	regulation of membrane tubulation	7	1.15692	0.0916327	1	1	0		0.00522755	0.0916327	1	DDEF1	1	1	0
2804	response to hypobaric hypoxia	7	1.15692	0.0916327	1	1	0		0.00522755	0.0916327	1	HSF1	1	1	0
2805	branching morphogenesis of a nerve	7	1.15692	0.0916327	1	1	0		0.00522755	0.0916327	1	RERE	1	1	0
2806	positive regulation of transcription from RNA polymerase II promoter in response to heat stress	7	1.15692	0.0916327	1	1	0		0.00522755	0.0916327	1	HSF1	1	1	0
2807	negative regulation of double-strand break repair via nonhomologous end joining	7	1.15692	0.0916327	1	1	0		0.00522755	0.0916327	1	HSF1	1	1	0
2799	cell projection morphogenesis	732	1.15656	0.0670064	0.0477721	0.140864	3	GAB2, ERK1 (MAPK3), HGK(MAP4K4)	0.00185201	0.0670064	4	Rap1GAP1, Cortactin, RERE, DAL1	0.793595	0.805739	1	EVL
2798	positive regulation of gene expression, epigenetic	97	1.15162	0.069117	0.00529102	0.069117	2	BAF250A, BAZ1B	1	1	0		1	1	0
2797	positive regulation of protein localization to plasma membrane	99	1.13426	0.069117	0.00550502	0.069117	2	Myosin Va, Spinophilin	1	1	0		1	1	0
2796	regulation of organelle organization	1772	1.13352	0.0484217	0.0447346	0.137946	5	Myosin Va, ERK1 (MAPK3), CLASP1, Myopodin, Spinophilin	0.386776	0.482394	2	DDEF1, Cortactin	0.00102637	0.0484217	11	Drebrin, NUMA1, SLAIN2, Amylin, Menin, Beta adducin, MARK2, EVL, CD2AP, Asxl2, Dematin
2795	regulation of cAMP metabolic process	169	1.13129	0.108684	1	1	0		1	1	0		0.00554264	0.108684	3	Amylin, Neurofibromin, Chromogranin A
2790	regulation of opioid receptor signaling pathway	5	1.12676	0.069117	0.00560072	0.069117	1	Spinophilin	1	1	0		1	1	0
2791	regulation of basement membrane assembly involved in embryonic body morphogenesis	5	1.12676	0.069117	0.00560072	0.069117	1	CLASP1	1	1	0		1	1	0
2792	regulation of basement membrane organization	5	1.12676	0.069117	0.00560072	0.069117	1	CLASP1	1	1	0		1	1	0
2793	regulation of inositol 1,4,5-trisphosphate-sensitive calcium-release channel activity	5	1.12676	0.069117	0.00560072	0.069117	1	Myosin Va	1	1	0		1	1	0
2794	positive regulation of basement membrane assembly involved in embryonic body morphogenesis	5	1.12676	0.069117	0.00560072	0.069117	1	CLASP1	1	1	0		1	1	0
2789	retrograde transport, endosome to Golgi	101	1.11739	0.0695945	0.00572296	0.0695945	2	SPAG9, ELKS	1	1	0		1	1	0
2788	cellular response to epidermal growth factor stimulus	71	1.11507	0.0632582	0.00287505	0.0632582	2	Spinophilin, TRIP2	1	1	0		0.140091	0.299812	1	STAT5B
2787	myeloid leukocyte migration	172	1.1102	0.108684	1	1	0		1	1	0		0.005819	0.108684	3	Secretogranin II, STAT5B, Chromogranin A
2786	regulation of cellular localization	1319	1.10722	0.0633004	0.00294254	0.0633004	6	Myosin Va, GAB2, ERK1 (MAPK3), Spinophilin, HGK(MAP4K4), TRIP2	1	1	0		0.0205925	0.174892	7	Drebrin, NUMA1, Amylin, MLCP (reg), Neurofibromin, CD2AP, Dematin
2785	ATP-dependent chromatin remodeling	103	1.10099	0.0717684	0.00594481	0.0717684	2	BAF250A, BAZ1B	1	1	0		1	1	0
2780	response to sodium arsenite	8	1.09901	0.0916327	1	1	0		0.00597224	0.0916327	1	HSF1	1	1	0
2781	cerebellar granule cell precursor proliferation	8	1.09901	0.0916327	1	1	0		0.00597224	0.0916327	1	RERE	1	1	0
2782	protein localization to juxtaparanode region of axon	8	1.09901	0.0916327	1	1	0		0.00597224	0.0916327	1	DAL1	1	1	0
2783	modification of postsynaptic structure	8	1.09901	0.0916327	1	1	0		0.00597224	0.0916327	1	Cortactin	1	1	0
2784	cell proliferation in external granule layer	8	1.09901	0.0916327	1	1	0		0.00597224	0.0916327	1	RERE	1	1	0
2779	neuron development	1271	1.09469	0.0627857	0.00244302	0.0627857	6	FXR2, ANKS1, GAB2, ERK1 (MAPK3), Spinophilin, HGK(MAP4K4)	0.0130971	0.106401	4	Rap1GAP1, Cortactin, RERE, DAL1	0.759086	0.778521	2	EBP50, EVL
2778	cell part morphogenesis	772	1.09208	0.0670064	0.0544247	0.147369	3	GAB2, ERK1 (MAPK3), HGK(MAP4K4)	0.00224945	0.0670064	4	Rap1GAP1, Cortactin, RERE, DAL1	0.810915	0.820578	1	EVL
2777	positive regulation of histone methylation	55	1.09046	0.108684	1	1	0		1	1	0		0.00609271	0.108684	2	Menin, Asxl2
2776	negative regulation of organelle organization	505	1.08937	0.0990386	0.436307	0.480746	1	CLASP1	1	1	0		0.00424518	0.0990386	5	Drebrin, Amylin, Beta adducin, EVL, Dematin
2775	regulation of exocytosis	297	1.0883	0.0664394	0.00437772	0.0664394	3	Myosin Va, GAB2, CLASP1	1	1	0		0.469717	0.555548	1	FAM148C
2774	regulation of translation	472	1.08824	0.0627857	0.00179635	0.0627857	4	FXR2, eIF4G1, ERK1 (MAPK3), eEF2	0.0477939	0.17449	2	CPEB4, CBP80	0.636452	0.678648	1	LARP1
2763	nuclear speck organization	3	1.07298	0.108684	1	1	0		1	1	0		0.006348	0.108684	1	SRPK2
2764	asymmetric Golgi ribbon formation	3	1.07298	0.108684	1	1	0		1	1	0		0.006348	0.108684	1	Myosin XVIIIA
2765	inactivation of X chromosome by DNA methylation	3	1.07298	0.108684	1	1	0		1	1	0		0.006348	0.108684	1	Smchd1
2766	forebrain astrocyte differentiation	3	1.07298	0.108684	1	1	0		1	1	0		0.006348	0.108684	1	Neurofibromin
2767	gamma-aminobutyric acid secretion, neurotransmission	3	1.07298	0.108684	1	1	0		1	1	0		0.006348	0.108684	1	Neurofibromin
2768	cell communication by chemical coupling	3	1.07298	0.108684	1	1	0		1	1	0		0.006348	0.108684	1	Drebrin
2769	glutamate secretion, neurotransmission	3	1.07298	0.108684	1	1	0		1	1	0		0.006348	0.108684	1	Neurofibromin
2770	glutathione transport	3	1.07298	0.108684	1	1	0		1	1	0		0.006348	0.108684	1	EBP50
2771	negative regulation of sodium:proton antiporter activity	3	1.07298	0.108684	1	1	0		1	1	0		0.006348	0.108684	1	EBP50
2772	tripeptide transport	3	1.07298	0.108684	1	1	0		1	1	0		0.006348	0.108684	1	EBP50
2773	forebrain astrocyte development	3	1.07298	0.108684	1	1	0		1	1	0		0.006348	0.108684	1	Neurofibromin
2761	cellular protein modification process	4041	1.06397	0.0632582	0.00277192	0.0632582	11	ZDHHC5, ERK1 (MAPK3), TORC2, ALPK3, Spinophilin, SPAG9, eEF2, HGK(MAP4K4), TRIP2, BAZ1B, ELKS	0.830999	0.841269	2	HSF1, DOT1	0.0177371	0.158885	15	Menin, TAB3, TIF1-gamma, TGOLN2, MARK2, MLCP (reg), ERP5, Neurofibromin, Secretogranin II, RNF187, Asxl2, STAT5B, SLAP-130(ADAP), CoREST, SRPK2
2762	protein modification process	4041	1.06397	0.0632582	0.00277192	0.0632582	11	ZDHHC5, ERK1 (MAPK3), TORC2, ALPK3, Spinophilin, SPAG9, eEF2, HGK(MAP4K4), TRIP2, BAZ1B, ELKS	0.830999	0.841269	2	HSF1, DOT1	0.0177371	0.158885	15	Menin, TAB3, TIF1-gamma, TGOLN2, MARK2, MLCP (reg), ERP5, Neurofibromin, Secretogranin II, RNF187, Asxl2, STAT5B, SLAP-130(ADAP), CoREST, SRPK2
2760	regulation of alternative mRNA splicing, via spliceosome	57	1.06099	0.109167	1	1	0		1	1	0		0.00653048	0.109167	2	SFRS2 (SC-35), TRAP150
2759	cellular metabolic process	11420	1.05889	0.0664394	0.00460271	0.0664394	20	Pinin, Myosin Va, ZDHHC5, eIF4G1, ERK1 (MAPK3), TAB182, ZCCHC6, MBD4, TORC2, HSPC148, Myopodin, ALPK3, Spinophilin, SPAG9, BAF250A, eEF2, HGK(MAP4K4), TRIP2, BAZ1B, ELKS	0.68762	0.725247	8	CPEB4, HSF1, PDE1C, RERE, p47, CBP80, AARSD1, DOT1	0.00442589	0.0999593	34	YB-1, Amylin, Menin, Myosin XVIIIA, TAB3, PGMU, TIF1-gamma, TGOLN2, RPL34, MARK2, RAVER1, LARP1, DAP1, FAM62B, MLCP (reg), ERP5, Neurofibromin, CD2AP, SON, Secretogranin II, RNF187, SFRS2 (SC-35), Asxl2, STAT5B, SLAP-130(ADAP), SF4, Dnpep, CoREST, eIF2S2, PRCC, TRAP150, VMP1, XPC, SRPK2
2755	adherens junction maintenance	9	1.04919	0.0916327	1	1	0		0.00671639	0.0916327	1	AF-6	1	1	0
2756	response to L-glutamine	9	1.04919	0.0916327	1	1	0		0.00671639	0.0916327	1	HSF1	1	1	0
2757	chromatin silencing at telomere	9	1.04919	0.0916327	1	1	0		0.00671639	0.0916327	1	DOT1	1	1	0
2758	cellular response to L-glutamine	9	1.04919	0.0916327	1	1	0		0.00671639	0.0916327	1	HSF1	1	1	0
2750	postsynaptic modulation of chemical synaptic transmission	6	1.04913	0.0736244	0.00671723	0.0736244	1	FXR2	1	1	0		1	1	0
2751	regulation of Golgi inheritance	6	1.04913	0.0736244	0.00671723	0.0736244	1	ERK1 (MAPK3)	1	1	0		1	1	0
2752	optic cup formation involved in camera-type eye development	6	1.04913	0.0736244	0.00671723	0.0736244	1	BAF250A	1	1	0		1	1	0
2753	calcium ion export across plasma membrane	6	1.04913	0.0736244	0.00671723	0.0736244	1	PMCA1	1	1	0		1	1	0
2754	protein localization to actin cytoskeleton	6	1.04913	0.0736244	0.00671723	0.0736244	1	Spinophilin	1	1	0		1	1	0
2749	macromolecule metabolic process	9854	1.04792	0.0723728	0.00621207	0.0723728	18	Pinin, ZDHHC5, eIF4G1, ERK1 (MAPK3), TAB182, ZCCHC6, MBD4, TORC2, HSPC148, ALPK3, Spinophilin, SPAG9, BAF250A, eEF2, HGK(MAP4K4), TRIP2, BAZ1B, ELKS	0.657337	0.701588	7	CPEB4, HSF1, RERE, p47, CBP80, AARSD1, DOT1	0.00334419	0.0898616	31	YB-1, Amylin, Menin, Myosin XVIIIA, TAB3, PGMU, TIF1-gamma, TGOLN2, RPL34, MARK2, RAVER1, LARP1, MLCP (reg), ERP5, Neurofibromin, CD2AP, SON, Secretogranin II, RNF187, SFRS2 (SC-35), Asxl2, STAT5B, SLAP-130(ADAP), SF4, Dnpep, CoREST, eIF2S2, PRCC, TRAP150, XPC, SRPK2
2747	autonomic nervous system development	58	1.04681	0.111163	1	1	0		1	1	0		0.0067546	0.111163	2	NAV2, Neurofibromin
2748	positive regulation of substrate adhesion-dependent cell spreading	58	1.04681	0.111163	1	1	0		1	1	0		0.0067546	0.111163	2	Drebrin, Dematin
2746	regulation of stress-activated MAPK cascade	310	1.04329	0.068476	0.00493225	0.068476	3	ERK1 (MAPK3), SPAG9, HGK(MAP4K4)	1	1	0		0.484332	0.567088	1	Menin
2745	regulation of stress-activated protein kinase signaling cascade	312	1.03663	0.069117	0.00502116	0.069117	3	ERK1 (MAPK3), SPAG9, HGK(MAP4K4)	1	1	0		0.486545	0.568171	1	Menin
2744	secretion	1504	1.03144	0.0990386	0.236843	0.310122	3	Myosin Va, eEF2, TRIP2	1	1	0		0.00399982	0.0990386	9	EBP50, PGMU, FAM148C, Neurofibromin, Secretogranin II, STAT5B, Chromogranin A, Dematin, VMP1
2740	peripheral nervous system myelin maintenance	10	1.00561	0.0916327	1	1	0		0.00746002	0.0916327	1	NDRG1	1	1	0
2741	radial glia guided migration of Purkinje cell	10	1.00561	0.0916327	1	1	0		0.00746002	0.0916327	1	RERE	1	1	0
2742	cGMP catabolic process	10	1.00561	0.0916327	1	1	0		0.00746002	0.0916327	1	PDE1C	1	1	0
2743	regulation of microtubule binding	10	1.00561	0.0916327	1	1	0		0.00746002	0.0916327	1	HSF1	1	1	0
2739	positive regulation of cell differentiation	1523	1.00109	0.0991702	0.242614	0.315531	3	eIF4G1, SPAG9, TRIP2	1	1	0		0.00434424	0.0991702	9	Drebrin, NUMA1, Menin, MARK2, Neurofibromin, Asxl2, STAT5B, CoREST, Dematin
2738	phosphate-containing compound metabolic process	2760	0.997829	0.0627857	0.00230966	0.0627857	9	ERK1 (MAPK3), MBD4, ALPK3, Spinophilin, SPAG9, HGK(MAP4K4), TRIP2, BAZ1B, ELKS	0.628525	0.680203	2	HSF1, PDE1C	0.0618047	0.241933	10	Menin, TAB3, PGMU, MARK2, MLCP (reg), Neurofibromin, Secretogranin II, STAT5B, SLAP-130(ADAP), SRPK2
2737	establishment or maintenance of epithelial cell apical/basal polarity	62	0.993414	0.121765	1	1	0		1	1	0		0.00768557	0.121765	2	EBP50, MARK2
2734	axo-dendritic protein transport	7	0.985699	0.078518	0.00783253	0.078518	1	Myosin Va	1	1	0		1	1	0
2735	response to kainic acid	7	0.985699	0.078518	0.00783253	0.078518	1	Spinophilin	1	1	0		1	1	0
2736	response to clozapine	7	0.985699	0.078518	0.00783253	0.078518	1	Spinophilin	1	1	0		1	1	0
2733	positive regulation of microtubule polymerization	43	0.982341	0.0963122	0.04719	0.14014	1	CLASP1	1	1	0		0.00376538	0.0963122	2	NUMA1, SLAIN2
2732	striated muscle cell differentiation	368	0.981466	0.078518	0.00791461	0.078518	3	ALPK3, SPAG9, BAF250A	1	1	0		1	1	0
2725	hindbrain maturation	11	0.966996	0.0916327	1	1	0		0.00820313	0.0916327	1	RERE	1	1	0
2726	cell proliferation in hindbrain	11	0.966996	0.0916327	1	1	0		0.00820313	0.0916327	1	RERE	1	1	0
2727	negative regulation of cytoplasmic translation	11	0.966996	0.0916327	1	1	0		0.00820313	0.0916327	1	CPEB4	1	1	0
2728	central nervous system maturation	11	0.966996	0.0916327	1	1	0		0.00820313	0.0916327	1	RERE	1	1	0
2729	positive regulation of spindle checkpoint	11	0.966996	0.0916327	1	1	0		0.00820313	0.0916327	1	NDRG1	1	1	0
2730	primary miRNA processing	11	0.966996	0.0916327	1	1	0		0.00820313	0.0916327	1	CBP80	1	1	0
2731	response to psychosocial stress	11	0.966996	0.0916327	1	1	0		0.00820313	0.0916327	1	HSF1	1	1	0
2723	positive regulation of nucleotide metabolic process	196	0.960911	0.122286	1	1	0		1	1	0		0.00832824	0.122286	3	Amylin, Neurofibromin, Chromogranin A
2724	positive regulation of purine nucleotide metabolic process	196	0.960911	0.122286	1	1	0		1	1	0		0.00832824	0.122286	3	Amylin, Neurofibromin, Chromogranin A
2713	negative regulation of locomotion involved in locomotory behavior	4	0.954847	0.122286	1	1	0		1	1	0		0.00845521	0.122286	1	Drebrin
2714	positive regulation of bone mineralization involved in bone maturation	4	0.954847	0.122286	1	1	0		1	1	0		0.00845521	0.122286	1	Asxl2
2715	positive regulation of spindle assembly	4	0.954847	0.122286	1	1	0		1	1	0		0.00845521	0.122286	1	NUMA1
2716	positive regulation of phospholipase C-activating G-protein coupled receptor signaling pathway	4	0.954847	0.122286	1	1	0		1	1	0		0.00845521	0.122286	1	Chromogranin A
2717	male germ cell proliferation	4	0.954847	0.122286	1	1	0		1	1	0		0.00845521	0.122286	1	eIF2S2
2718	vagus nerve development	4	0.954847	0.122286	1	1	0		1	1	0		0.00845521	0.122286	1	NAV2
2719	positive regulation of dense core granule biogenesis	4	0.954847	0.122286	1	1	0		1	1	0		0.00845521	0.122286	1	Chromogranin A
2720	regulation of postsynaptic density protein 95 clustering	4	0.954847	0.122286	1	1	0		1	1	0		0.00845521	0.122286	1	Drebrin
2721	endoplasmic reticulum-plasma membrane tethering	4	0.954847	0.122286	1	1	0		1	1	0		0.00845521	0.122286	1	FAM62B
2722	regulation of opsonization	4	0.954847	0.122286	1	1	0		1	1	0		0.00845521	0.122286	1	Myosin XVIIIA
2712	cell development	2420	0.953151	0.0664394	0.00399877	0.0664394	8	FXR2, ANKS1, GAB2, ERK1 (MAPK3), ALPK3, Spinophilin, HGK(MAP4K4), TRIP2	0.00658893	0.0916327	6	AF-6, Rap1GAP1, NDRG1, Cortactin, RERE, DAL1	0.592746	0.643025	5	EBP50, Menin, EVL, Neurofibromin, Dematin
2711	cellular response to lipid	1023	0.948149	0.069117	0.00509718	0.069117	5	ERK1 (MAPK3), PMCA1, Spinophilin, BAF250A, TRIP2	0.542799	0.611595	1	HSF1	0.644448	0.684766	2	Neurofibromin, TRAP150
2710	cellular macromolecule metabolic process	8391	0.947994	0.0632582	0.00269019	0.0632582	17	Pinin, ZDHHC5, eIF4G1, ERK1 (MAPK3), TAB182, ZCCHC6, MBD4, TORC2, ALPK3, Spinophilin, SPAG9, BAF250A, eEF2, HGK(MAP4K4), TRIP2, BAZ1B, ELKS	0.44684	0.526827	7	CPEB4, HSF1, RERE, p47, CBP80, AARSD1, DOT1	0.00610962	0.108684	27	YB-1, Amylin, Menin, Myosin XVIIIA, TAB3, PGMU, TIF1-gamma, TGOLN2, RPL34, MARK2, LARP1, MLCP (reg), ERP5, Neurofibromin, CD2AP, SON, Secretogranin II, RNF187, SFRS2 (SC-35), Asxl2, STAT5B, SLAP-130(ADAP), CoREST, eIF2S2, TRAP150, XPC, SRPK2
2709	negative regulation of intracellular protein transport	66	0.944789	0.122975	1	1	0		1	1	0		0.00867104	0.122975	2	Neurofibromin, Dematin
2708	regulation of protein complex disassembly	159	0.936735	0.102416	0.164043	0.251885	1	CLASP1	1	1	0		0.0046794	0.102416	3	Beta adducin, EVL, Dematin
2707	establishment of epithelial cell polarity	46	0.936442	0.0991702	0.0504011	0.143781	1	CLASP1	1	1	0		0.00429835	0.0991702	2	EBP50, Myosin XVIIIA
2706	negative regulation of endothelial cell proliferation	67	0.933299	0.123049	1	1	0		1	1	0		0.00892581	0.123049	2	Neurofibromin, Secretogranin II
2703	protein localization to axon	12	0.932418	0.0955829	1	1	0		0.00894571	0.0955829	1	DAL1	1	1	0
2704	regulation of microvillus assembly	12	0.932418	0.0955829	1	1	0		0.00894571	0.0955829	1	Rap1GAP1	1	1	0
2705	negative regulation of inclusion body assembly	12	0.932418	0.0955829	1	1	0		0.00894571	0.0955829	1	HSF1	1	1	0
2702	regulation of cellular amide metabolic process	544	0.932409	0.0633666	0.00300478	0.0633666	4	FXR2, eIF4G1, ERK1 (MAPK3), eEF2	0.0615357	0.192114	2	CPEB4, CBP80	0.689004	0.721635	1	LARP1
2695	secretory granule localization	8	0.932377	0.0810059	0.00894663	0.0810059	1	Myosin Va	1	1	0		1	1	0
2696	regulation of wound healing, spreading of epidermal cells	8	0.932377	0.0810059	0.00894663	0.0810059	1	CLASP1	1	1	0		1	1	0
2697	regulation of vitamin D receptor signaling pathway	8	0.932377	0.0810059	0.00894663	0.0810059	1	TRIP2	1	1	0		1	1	0
2698	negative regulation of protein homodimerization activity	8	0.932377	0.0810059	0.00894663	0.0810059	1	SPAG9	1	1	0		1	1	0
2699	caveolin-mediated endocytosis	8	0.932377	0.0810059	0.00894663	0.0810059	1	ERK1 (MAPK3)	1	1	0		1	1	0
2700	cellular response to corticosterone stimulus	8	0.932377	0.0810059	0.00894663	0.0810059	1	PMCA1	1	1	0		1	1	0
2701	depyrimidination	8	0.932377	0.0810059	0.00894663	0.0810059	1	MBD4	1	1	0		1	1	0
2694	negative regulation of cellular process	6424	0.930365	0.0201611	0.0138026	0.093858	13	DOCK8, FXR2, ANKS1, eIF4G1, TAB182, MBD4, CLASP1, PMCA1, Spinophilin, BAF250A, HGK(MAP4K4), TRIP2, ELKS	0.0294357	0.148624	9	CPEB4, DDEF1, Rap1GAP1, NDRG1, HSF1, PDE1C, Cortactin, RERE, DOT1	0.000189764	0.0201611	26	Drebrin, EBP50, YB-1, Amylin, Menin, Myosin XVIIIA, Beta adducin, TAB3, TIF1-gamma, LARP1, DAP1, EVL, MLCP (reg), Neurofibromin, CD2AP, SON, Secretogranin II, SFRS2 (SC-35), Asxl2, STAT5B, CoREST, Chromogranin A, PRCC, TRAP150, Dematin, XPC
2693	regulation of cellular component size	545	0.924053	0.108684	1	1	0		0.338143	0.436213	1	Cortactin	0.0058421	0.108684	5	Drebrin, EBP50, Beta adducin, EVL, Dematin
2692	regulation of anatomical structure size	795	0.92236	0.109167	1	1	0		0.454053	0.53135	1	Cortactin	0.00650136	0.109167	6	Drebrin, EBP50, Beta adducin, EVL, Chromogranin A, Dematin
2691	phosphorus metabolic process	2888	0.90649	0.065169	0.00316372	0.065169	9	ERK1 (MAPK3), MBD4, ALPK3, Spinophilin, SPAG9, HGK(MAP4K4), TRIP2, BAZ1B, ELKS	0.654448	0.699263	2	HSF1, PDE1C	0.0790119	0.252686	10	Menin, TAB3, PGMU, MARK2, MLCP (reg), Neurofibromin, Secretogranin II, STAT5B, SLAP-130(ADAP), SRPK2
2688	positive regulation of cell cycle checkpoint	13	0.901177	0.0971717	1	1	0		0.00968776	0.0971717	1	NDRG1	1	1	0
2689	regulation of apoptotic DNA fragmentation	13	0.901177	0.0971717	1	1	0		0.00968776	0.0971717	1	HSF1	1	1	0
2690	aminoacyl-tRNA metabolism involved in translational fidelity	13	0.901177	0.0971717	1	1	0		0.00968776	0.0971717	1	AARSD1	1	1	0
2687	positive regulation of RNA binding	11	0.892571	0.0909392	0.0122817	0.0909392	1	eIF4G1	0.00820313	0.0916327	1	CBP80	1	1	0
2686	regulation of macromolecule metabolic process	8284	0.892292	0.0627857	0.0022984	0.0627857	17	Pinin, FXR2, ANKS1, eIF4G1, ERK1 (MAPK3), TAB182, ZCCHC6, TORC2, Myopodin, Spinophilin, SPAG9, BAF250A, eEF2, HGK(MAP4K4), TRIP2, BAZ1B, ELKS	0.430912	0.518465	7	CPEB4, HSF1, RERE, p47, CBP80, CRHSP-24, DOT1	0.0746114	0.249697	23	NUMA1, EBP50, YB-1, Amylin, Menin, TAB3, TIF1-gamma, RPL34, MARK2, LARP1, DAP1, MLCP (reg), Neurofibromin, SON, RNF187, SFRS2 (SC-35), Asxl2, STAT5B, CoREST, TRAP150, Dematin, Smchd1, SRPK2
2685	cell differentiation	5307	0.890357	0.0627857	0.00244962	0.0627857	13	Myosin Va, FXR2, ANKS1, GAB2, eIF4G1, ERK1 (MAPK3), ALPK3, Spinophilin, SPAG9, BAF250A, eEF2, HGK(MAP4K4), TRIP2	0.0808717	0.220825	7	AF-6, DDEF1, Rap1GAP1, NDRG1, Cortactin, RERE, DAL1	0.454304	0.543843	12	Drebrin, NUMA1, EBP50, Menin, MARK2, GPSM1, EVL, Neurofibromin, STAT5B, CoREST, Dematin, SRPK2
2682	establishment or maintenance of bipolar cell polarity	71	0.889737	0.12882	1	1	0		1	1	0		0.00997807	0.12882	2	EBP50, MARK2
2683	establishment or maintenance of apical/basal cell polarity	71	0.889737	0.12882	1	1	0		1	1	0		0.00997807	0.12882	2	EBP50, MARK2
2684	endocrine pancreas development	71	0.889737	0.12882	1	1	0		1	1	0		0.00997807	0.12882	2	Amylin, Menin
2677	response to antipsychotic drug	9	0.886599	0.0877444	0.0100595	0.0877444	1	Spinophilin	1	1	0		1	1	0
2678	positive regulation of G0 to G1 transition	9	0.886599	0.0877444	0.0100595	0.0877444	1	TRIP2	1	1	0		1	1	0
2679	regulation of xenophagy	9	0.886599	0.0877444	0.0100595	0.0877444	1	ERK1 (MAPK3)	1	1	0		1	1	0
2680	positive regulation of metallopeptidase activity	9	0.886599	0.0877444	0.0100595	0.0877444	1	ERK1 (MAPK3)	1	1	0		1	1	0
2681	positive regulation of xenophagy	9	0.886599	0.0877444	0.0100595	0.0877444	1	ERK1 (MAPK3)	1	1	0		1	1	0
2676	cellular response to external stimulus	569	0.885693	0.0664394	0.00352992	0.0664394	4	eIF4G1, ERK1 (MAPK3), PMCA1, Spinophilin	0.0665956	0.201474	2	CPEB4, HSF1	0.705447	0.735592	1	DAP1
2675	protein metabolic process	5840	0.884948	0.0679135	0.0171848	0.100456	12	ZDHHC5, eIF4G1, ERK1 (MAPK3), TORC2, ALPK3, Spinophilin, SPAG9, eEF2, HGK(MAP4K4), TRIP2, BAZ1B, ELKS	0.45263	0.531129	5	CPEB4, HSF1, p47, AARSD1, DOT1	0.00236721	0.0679135	22	YB-1, Amylin, Menin, TAB3, TIF1-gamma, TGOLN2, RPL34, MARK2, LARP1, MLCP (reg), ERP5, Neurofibromin, CD2AP, Secretogranin II, RNF187, Asxl2, STAT5B, SLAP-130(ADAP), Dnpep, CoREST, eIF2S2, SRPK2
2674	translational initiation	168	0.884024	0.108684	0.172508	0.257756	1	eIF4G1	1	1	0		0.00545231	0.108684	3	RPL34, LARP1, eIF2S2
2673	positive regulation of microtubule polymerization or depolymerization	50	0.881393	0.108509	0.0546662	0.147369	1	CLASP1	1	1	0		0.00506001	0.108509	2	NUMA1, SLAIN2
2672	positive regulation of protein localization to cell cortex	7	0.873831	0.078518	0.00783253	0.078518	1	Spinophilin	1	1	0		0.0147506	0.145653	1	NUMA1
2669	cellular response to salt	14	0.872736	0.0971717	1	1	0		0.0104293	0.0971717	1	HSF1	1	1	0
2670	dendritic spine maintenance	14	0.872736	0.0971717	1	1	0		0.0104293	0.0971717	1	Cortactin	1	1	0
2671	pre-mRNA cleavage required for polyadenylation	14	0.872736	0.0971717	1	1	0		0.0104293	0.0971717	1	CBP80	1	1	0
2668	establishment of localization	5786	0.872311	0.041259	0.0408586	0.13321	11	Myosin Va, FXR2, ERK1 (MAPK3), TORC2, CLASP1, PMCA1, SPAG9, BAF250A, eEF2, TRIP2, ELKS	0.118185	0.258744	7	DDEF1, HSF1, Cortactin, RERE, CBP80, SLC4A4, EHBP1	0.000796806	0.041259	23	NUMA1, EBP50, Myosin XVIIIA, Beta adducin, PGMU, TGOLN2, RPL34, FAM62B, Enthoprotin, FAM148C, ERP5, Neurofibromin, Secretogranin II, SFRS2 (SC-35), STAT5B, SLAP-130(ADAP), Rabaptin-5, SCN7A, Chromogranin A, eIF2S2, Dematin, VMP1, Ca-ATPase3
2666	phenol-containing compound metabolic process	138	0.872227	0.088625	0.0104432	0.088625	2	Myosin Va, TRIP2	1	1	0		1	1	0
2667	positive regulation of exocytosis	138	0.872227	0.088625	0.0104432	0.088625	2	GAB2, CLASP1	1	1	0		1	1	0
2665	mast cell activation	52	0.871462	0.108684	1	1	0		0.038222	0.159204	1	NDRG1	0.00546243	0.108684	2	SLAP-130(ADAP), Chromogranin A
2657	creatinine metabolic process	5	0.86805	0.12882	1	1	0		1	1	0		0.010558	0.12882	1	STAT5B
2658	calcium-mediated signaling using extracellular calcium source	5	0.86805	0.12882	1	1	0		1	1	0		0.010558	0.12882	1	Dematin
2659	germ cell proliferation	5	0.86805	0.12882	1	1	0		1	1	0		0.010558	0.12882	1	eIF2S2
2660	regulation of dense core granule biogenesis	5	0.86805	0.12882	1	1	0		1	1	0		0.010558	0.12882	1	Chromogranin A
2661	development of secondary male sexual characteristics	5	0.86805	0.12882	1	1	0		1	1	0		0.010558	0.12882	1	STAT5B
2662	CRD-mediated mRNA stabilization	5	0.86805	0.12882	1	1	0		1	1	0		0.010558	0.12882	1	YB-1
2663	negative regulation of transforming growth factor beta1 production	5	0.86805	0.12882	1	1	0		1	1	0		0.010558	0.12882	1	CD2AP
2664	regulation of phospholipase C-activating G-protein coupled receptor signaling pathway	5	0.86805	0.12882	1	1	0		1	1	0		0.010558	0.12882	1	Chromogranin A
2656	cellular response to amino acid stimulus	210	0.866978	0.0971717	1	1	0		0.0105877	0.0971717	2	CPEB4, HSF1	1	1	0
2655	regulation of binding	568	0.860663	0.0558973	0.0251627	0.112155	3	eIF4G1, ERK1 (MAPK3), SPAG9	0.000723512	0.0558973	4	Rap1GAP1, HSF1, CBP80, DOT1	0.119184	0.285262	3	Menin, Beta adducin, GPSM1
2654	cellular process	20017	0.857516	0.0472922	0.00700506	0.0751889	27	DOCK8, Pinin, Myosin Va, FXR2, ANKS1, ZDHHC5, GAB2, eIF4G1, ERK1 (MAPK3), TAB182, ZCCHC6, MBD4, TORC2, CLASP1, HSPC148, PMCA1, Myopodin, ALPK3, Spinophilin, SPAG9, BAF250A, eEF2, HGK(MAP4K4), TRIP2, BAZ1B, ELKS, LRCH2	0.169678	0.30469	17	CPEB4, AF-6, DDEF1, Rap1GAP1, NDRG1, HSF1, PDE1C, Cortactin, RERE, p47, CBP80, AARSD1, DAL1, CRHSP-24, SLC4A4, 4.1N, DOT1	0.000957874	0.0472922	50	Drebrin, NUMA1, EBP50, SLAIN2, YB-1, Amylin, Menin, Myosin XVIIIA, Beta adducin, TAB3, PGMU, TIF1-gamma, TGOLN2, RPL34, MARK2, RAVER1, LARP1, DAP1, FAM62B, GPSM1, Enthoprotin, DISP2, EVL, FAM148C, MLCP (reg), ERP5, Neurofibromin, CD2AP, SON, Secretogranin II, RNF187, SFRS2 (SC-35), Asxl2, STAT5B, SLAP-130(ADAP), SF4, Dnpep, Rabaptin-5, CoREST, SCN7A, Chromogranin A, eIF2S2, PRCC, TRAP150, Dematin…
2653	cellular developmental process	5415	0.84718	0.0633004	0.00296364	0.0633004	13	Myosin Va, FXR2, ANKS1, GAB2, eIF4G1, ERK1 (MAPK3), ALPK3, Spinophilin, SPAG9, BAF250A, eEF2, HGK(MAP4K4), TRIP2	0.0885258	0.226875	7	AF-6, DDEF1, Rap1GAP1, NDRG1, Cortactin, RERE, DAL1	0.485231	0.56726	12	Drebrin, NUMA1, EBP50, Menin, MARK2, GPSM1, EVL, Neurofibromin, STAT5B, CoREST, Dematin, SRPK2
2648	regulation of DNA catabolic process	15	0.846678	0.0971717	1	1	0		0.0111703	0.0971717	1	HSF1	1	1	0
2649	mRNA cleavage involved in mRNA processing	15	0.846678	0.0971717	1	1	0		0.0111703	0.0971717	1	CBP80	1	1	0
2650	modification of synaptic structure	15	0.846678	0.0971717	1	1	0		0.0111703	0.0971717	1	Cortactin	1	1	0
2651	establishment of endothelial intestinal barrier	15	0.846678	0.0971717	1	1	0		0.0111703	0.0971717	1	AF-6	1	1	0
2652	regulation of protein heterodimerization activity	15	0.846678	0.0971717	1	1	0		0.0111703	0.0971717	1	HSF1	1	1	0
2635	thyroid hormone mediated signaling pathway	10	0.846647	0.088625	0.0111712	0.088625	1	TRIP2	1	1	0		1	1	0
2636	thelarche	10	0.846647	0.088625	0.0111712	0.088625	1	TRIP2	1	1	0		1	1	0
2637	locomotion involved in locomotory behavior	10	0.846647	0.088625	0.0111712	0.088625	1	Myosin Va	1	1	0		1	1	0
2638	mammary gland branching involved in thelarche	10	0.846647	0.088625	0.0111712	0.088625	1	TRIP2	1	1	0		1	1	0
2639	regulation of presynapse assembly	10	0.846647	0.088625	0.0111712	0.088625	1	eIF4G1	1	1	0		1	1	0
2640	protein transport along microtubule	10	0.846647	0.088625	0.0111712	0.088625	1	Myosin Va	1	1	0		1	1	0
2641	trachea formation	10	0.846647	0.088625	0.0111712	0.088625	1	ERK1 (MAPK3)	1	1	0		1	1	0
2642	microtubule-based protein transport	10	0.846647	0.088625	0.0111712	0.088625	1	Myosin Va	1	1	0		1	1	0
2643	positive regulation of response to interferon-gamma	10	0.846647	0.088625	0.0111712	0.088625	1	TRIP2	1	1	0		1	1	0
2644	positive regulation of interferon-gamma-mediated signaling pathway	10	0.846647	0.088625	0.0111712	0.088625	1	TRIP2	1	1	0		1	1	0
2645	positive regulation of mRNA binding	10	0.846647	0.088625	0.0111712	0.088625	1	eIF4G1	1	1	0		1	1	0
2646	base-excision repair, AP site formation	10	0.846647	0.088625	0.0111712	0.088625	1	MBD4	1	1	0		1	1	0
2647	positive regulation of hepatocyte proliferation	10	0.846647	0.088625	0.0111712	0.088625	1	TRIP2	1	1	0		1	1	0
2634	positive regulation of protein localization to cell periphery	106	0.844535	0.0727126	0.00628489	0.0727126	2	Myosin Va, Spinophilin	1	1	0		0.201879	0.35686	1	NUMA1
2633	regulation of filopodium assembly	76	0.840116	0.135573	1	1	0		1	1	0		0.0113669	0.135573	2	Drebrin, Dematin
2632	positive regulation of MAP kinase activity	383	0.836706	0.0810059	0.00882632	0.0810059	3	ERK1 (MAPK3), SPAG9, HGK(MAP4K4)	1	1	0		0.559352	0.617737	1	TAB3
2631	actomyosin structure organization	173	0.830086	0.0916327	1	1	0		0.00729636	0.0916327	2	DAL1, 4.1N	0.308257	0.432823	1	Myosin XVIIIA
2630	positive regulation of cellular process	7012	0.825481	0.0492157	0.0010679	0.0492157	16	DOCK8, Myosin Va, FXR2, GAB2, eIF4G1, ERK1 (MAPK3), TAB182, TORC2, CLASP1, Myopodin, SPAG9, BAF250A, eEF2, HGK(MAP4K4), TRIP2, BAZ1B	0.122996	0.260471	8	DDEF1, Rap1GAP1, NDRG1, HSF1, Cortactin, RERE, CBP80, DOT1	0.00215151	0.0659929	25	Drebrin, NUMA1, EBP50, SLAIN2, YB-1, Amylin, Menin, Myosin XVIIIA, TAB3, MARK2, LARP1, DAP1, GPSM1, EVL, MLCP (reg), Neurofibromin, Secretogranin II, RNF187, Asxl2, STAT5B, CoREST, Chromogranin A, TRAP150, Dematin, SRPK2
2628	endoplasmic reticulum localization	8	0.82411	0.0810059	0.00894663	0.0810059	1	Myosin Va	1	1	0		0.0168403	0.156219	1	FAM62B
2629	regulation of protein localization to cell cortex	8	0.82411	0.0810059	0.00894663	0.0810059	1	Spinophilin	1	1	0		0.0168403	0.156219	1	NUMA1
2627	regulation of cyclic nucleotide metabolic process	224	0.821403	0.139615	1	1	0		1	1	0		0.0119514	0.139615	3	Amylin, Neurofibromin, Chromogranin A
2626	positive regulation of viral life cycle	79	0.81261	0.139615	1	1	0		1	1	0		0.0122388	0.139615	2	LARP1, SRPK2
2625	response to organic cyclic compound	1861	0.812323	0.0664394	0.00366878	0.0664394	7	ERK1 (MAPK3), MBD4, PMCA1, Spinophilin, BAF250A, eEF2, TRIP2	0.411125	0.502656	2	HSF1, CBP80	0.199558	0.355723	6	LARP1, Neurofibromin, SFRS2 (SC-35), STAT5B, TRAP150, Dematin
2619	outer ear morphogenesis	11	0.811318	0.0909392	0.0122817	0.0909392	1	ERK1 (MAPK3)	1	1	0		1	1	0
2620	peptidyl-diphthamide biosynthetic process from peptidyl-histidine	11	0.811318	0.0909392	0.0122817	0.0909392	1	eEF2	1	1	0		1	1	0
2621	peptidyl-diphthamide metabolic process	11	0.811318	0.0909392	0.0122817	0.0909392	1	eEF2	1	1	0		1	1	0
2622	DNA damage induced protein phosphorylation	11	0.811318	0.0909392	0.0122817	0.0909392	1	ERK1 (MAPK3)	1	1	0		1	1	0
2623	cellular response to chemokine	11	0.811318	0.0909392	0.0122817	0.0909392	1	DOCK8	1	1	0		1	1	0
2624	response to chemokine	11	0.811318	0.0909392	0.0122817	0.0909392	1	DOCK8	1	1	0		1	1	0
2618	regulation of RNA binding	14	0.802461	0.0971717	0.015606	0.0977427	1	eIF4G1	0.0104293	0.0971717	1	CBP80	1	1	0
2617	organelle localization	815	0.802271	0.117603	0.232364	0.309125	2	Myosin Va, CLASP1	1	1	0		0.00731212	0.117603	6	NUMA1, EBP50, MARK2, FAM62B, FAM148C, Chromogranin A
2616	response to steroid hormone	745	0.801739	0.0814127	0.00908929	0.0814127	4	PMCA1, Spinophilin, BAF250A, TRIP2	1	1	0		0.471647	0.556997	2	Neurofibromin, TRAP150
2615	positive regulation of myeloid cell differentiation	184	0.80085	0.114423	0.187354	0.271655	1	TRIP2	1	1	0		0.00700656	0.114423	3	Asxl2, STAT5B, CoREST
2614	protein localization to cell junction	17	0.800437	0.103631	1	1	0		0.0126507	0.103631	1	AF-6	1	1	0
2606	negative regulation of Rac protein signal transduction	6	0.80027	0.139615	1	1	0		1	1	0		0.0126565	0.139615	1	Neurofibromin
2607	adenylate cyclase-activating adrenergic receptor signaling pathway involved in heart process	6	0.80027	0.139615	1	1	0		1	1	0		0.0126565	0.139615	1	Chromogranin A
2608	positive regulation of homotypic cell-cell adhesion	6	0.80027	0.139615	1	1	0		1	1	0		0.0126565	0.139615	1	Dematin
2609	negative regulation of amyloid fibril formation	6	0.80027	0.139615	1	1	0		1	1	0		0.0126565	0.139615	1	Amylin
2610	positive regulation of relaxation of muscle	6	0.80027	0.139615	1	1	0		1	1	0		0.0126565	0.139615	1	Chromogranin A
2611	myeloid leukocyte cytokine production	6	0.80027	0.139615	1	1	0		1	1	0		0.0126565	0.139615	1	Chromogranin A
2612	isoleucine metabolic process	6	0.80027	0.139615	1	1	0		1	1	0		0.0126565	0.139615	1	STAT5B
2613	glossopharyngeal nerve development	6	0.80027	0.139615	1	1	0		1	1	0		0.0126565	0.139615	1	NAV2
2605	regulation of protein localization to plasma membrane	154	0.794079	0.0925701	0.0128727	0.0925701	2	Myosin Va, Spinophilin	1	1	0		1	1	0
2604	neuron differentiation	1552	0.792863	0.0736244	0.00653989	0.0736244	6	FXR2, ANKS1, GAB2, ERK1 (MAPK3), Spinophilin, HGK(MAP4K4)	0.025507	0.138265	4	Rap1GAP1, Cortactin, RERE, DAL1	0.849792	0.856245	2	EBP50, EVL
2603	regulation of protein phosphorylation	2012	0.787081	0.0692243	0.00565096	0.0692243	7	eIF4G1, ERK1 (MAPK3), TAB182, Myopodin, Spinophilin, SPAG9, HGK(MAP4K4)	0.792588	0.809889	1	HSF1	0.130907	0.292852	7	EBP50, Amylin, Menin, TAB3, MARK2, Neurofibromin, Dematin
2602	muscle cell differentiation	445	0.783968	0.0925701	0.0132355	0.0925701	3	ALPK3, SPAG9, BAF250A	1	1	0		1	1	0
2601	regulation of JAK-STAT cascade	237	0.781312	0.107012	1	1	0		0.0133329	0.107012	2	HSF1, DOT1	1	1	0
2600	cellular response to ammonium ion	157	0.780763	0.0925701	0.0133532	0.0925701	2	ERK1 (MAPK3), Spinophilin	1	1	0		1	1	0
2599	cytoskeletal anchoring at plasma membrane	18	0.779762	0.107012	1	1	0		0.0133902	0.107012	1	DAL1	1	1	0
2591	regulation of mRNA binding	12	0.77974	0.0925701	0.013391	0.0925701	1	eIF4G1	1	1	0		1	1	0
2592	regulation of modification of synaptic structure	12	0.77974	0.0925701	0.013391	0.0925701	1	FXR2	1	1	0		1	1	0
2593	male mating behavior	12	0.77974	0.0925701	0.013391	0.0925701	1	Spinophilin	1	1	0		1	1	0
2594	positive regulation of cytoplasmic translation	12	0.77974	0.0925701	0.013391	0.0925701	1	eEF2	1	1	0		1	1	0
2595	vesicle transport along actin filament	12	0.77974	0.0925701	0.013391	0.0925701	1	Myosin Va	1	1	0		1	1	0
2596	retinal pigment epithelium development	12	0.77974	0.0925701	0.013391	0.0925701	1	TRIP2	1	1	0		1	1	0
2597	calcium ion export	12	0.77974	0.0925701	0.013391	0.0925701	1	PMCA1	1	1	0		1	1	0
2598	maintenance of chromatin silencing	12	0.77974	0.0925701	0.013391	0.0925701	1	BAF250A	1	1	0		1	1	0
2590	metabolic process	12638	0.779362	0.0727404	0.00633095	0.0727404	21	Pinin, Myosin Va, ZDHHC5, eIF4G1, ERK1 (MAPK3), TAB182, ZCCHC6, MBD4, TORC2, HSPC148, PMCA1, Myopodin, ALPK3, Spinophilin, SPAG9, BAF250A, eEF2, HGK(MAP4K4), TRIP2, BAZ1B, ELKS	0.822329	0.835072	8	CPEB4, HSF1, PDE1C, RERE, p47, CBP80, AARSD1, DOT1	0.0289985	0.192546	34	YB-1, Amylin, Menin, Myosin XVIIIA, TAB3, PGMU, TIF1-gamma, TGOLN2, RPL34, MARK2, RAVER1, LARP1, DAP1, FAM62B, MLCP (reg), ERP5, Neurofibromin, CD2AP, SON, Secretogranin II, RNF187, SFRS2 (SC-35), Asxl2, STAT5B, SLAP-130(ADAP), SF4, Dnpep, CoREST, eIF2S2, PRCC, TRAP150, VMP1, XPC, SRPK2
2589	regulation of substrate adhesion-dependent cell spreading	83	0.778275	0.144164	1	1	0		1	1	0		0.0134454	0.144164	2	Drebrin, Dematin
2588	long-chain fatty acid metabolic process	158	0.776408	0.0930419	0.0135151	0.0930419	2	Myosin Va, ERK1 (MAPK3)	1	1	0		1	1	0
2587	regulation of bone resorption	84	0.770078	0.145653	1	1	0		1	1	0		0.0137548	0.145653	2	Amylin, Neurofibromin
2586	regulation of STAT cascade	241	0.769852	0.107461	1	1	0		0.0137635	0.107461	2	HSF1, DOT1	1	1	0
2585	microtubule cytoskeleton organization	626	0.767203	0.12882	0.509546	0.548388	1	CLASP1	1	1	0		0.0103017	0.12882	5	NUMA1, SLAIN2, MARK2, MLCP (reg), SON
2584	macromolecule localization	3090	0.763825	0.0916327	0.692385	0.705513	3	Myosin Va, Spinophilin, ELKS	0.00500832	0.0916327	7	AF-6, HSF1, Cortactin, RERE, CBP80, DAL1, EHBP1	0.0562064	0.235357	11	Drebrin, EBP50, YB-1, RPL34, FAM62B, Secretogranin II, SFRS2 (SC-35), STAT5B, SLAP-130(ADAP), Rabaptin-5, Dematin
2582	regulation of oligodendrocyte progenitor proliferation	19	0.760462	0.107461	1	1	0		0.0141291	0.107461	1	AF-6	1	1	0
2583	radial glial cell differentiation	19	0.760462	0.107461	1	1	0		0.0141291	0.107461	1	AF-6	1	1	0
2581	localization	7127	0.75529	0.030164	0.00433864	0.0664394	15	DOCK8, Myosin Va, FXR2, ANKS1, GAB2, ERK1 (MAPK3), TORC2, CLASP1, PMCA1, Spinophilin, SPAG9, BAF250A, eEF2, TRIP2, ELKS	0.0553582	0.182595	9	AF-6, DDEF1, HSF1, Cortactin, RERE, CBP80, DAL1, SLC4A4, EHBP1	0.000412038	0.030164	27	Drebrin, NUMA1, EBP50, YB-1, Myosin XVIIIA, Beta adducin, PGMU, TGOLN2, RPL34, MARK2, FAM62B, Enthoprotin, FAM148C, ERP5, Neurofibromin, CD2AP, Secretogranin II, SFRS2 (SC-35), STAT5B, SLAP-130(ADAP), Rabaptin-5, SCN7A, Chromogranin A, eIF2S2, Dematin, VMP1, Ca-ATPase3
2580	cellular response to steroid hormone stimulus	370	0.753601	0.0787211	0.00803276	0.0787211	3	PMCA1, BAF250A, TRIP2	1	1	0		0.184967	0.346589	2	Neurofibromin, TRAP150
2579	mRNA transport	197	0.752753	0.0971717	1	1	0		0.0093681	0.0971717	2	HSF1, CBP80	0.342873	0.461293	1	SFRS2 (SC-35)
2574	epithelial cell proliferation involved in mammary gland duct elongation	13	0.75126	0.0951003	0.0144991	0.0951003	1	TRIP2	1	1	0		1	1	0
2575	regulation of presynapse organization	13	0.75126	0.0951003	0.0144991	0.0951003	1	eIF4G1	1	1	0		1	1	0
2576	actin filament depolymerization	13	0.75126	0.0951003	0.0144991	0.0951003	1	Spinophilin	1	1	0		1	1	0
2577	optic cup morphogenesis involved in camera-type eye development	13	0.75126	0.0951003	0.0144991	0.0951003	1	BAF250A	1	1	0		1	1	0
2578	glucocorticoid receptor signaling pathway	13	0.75126	0.0951003	0.0144991	0.0951003	1	BAF250A	1	1	0		1	1	0
2573	regulation of protein serine/threonine kinase activity	712	0.745955	0.078518	0.0077737	0.078518	4	ERK1 (MAPK3), Myopodin, SPAG9, HGK(MAP4K4)	1	1	0		0.0638165	0.241933	4	Amylin, Menin, TAB3, Neurofibromin
2563	positive regulation of platelet activation	7	0.745169	0.145653	1	1	0		1	1	0		0.0147506	0.145653	1	Dematin
2564	cellular response to magnetism	7	0.745169	0.145653	1	1	0		1	1	0		0.0147506	0.145653	1	PGMU
2565	osteoblast fate commitment	7	0.745169	0.145653	1	1	0		1	1	0		0.0147506	0.145653	1	Menin
2566	protein localization to cytoplasmic stress granule	7	0.745169	0.145653	1	1	0		1	1	0		0.0147506	0.145653	1	YB-1
2567	cellular response to rapamycin	7	0.745169	0.145653	1	1	0		1	1	0		0.0147506	0.145653	1	LARP1
2568	bile acid secretion	7	0.745169	0.145653	1	1	0		1	1	0		0.0147506	0.145653	1	EBP50
2569	regulation of muscle filament sliding	7	0.745169	0.145653	1	1	0		1	1	0		0.0147506	0.145653	1	Drebrin
2570	regulation of metaphase plate congression	7	0.745169	0.145653	1	1	0		1	1	0		0.0147506	0.145653	1	NUMA1
2571	cellular lactam metabolic process	7	0.745169	0.145653	1	1	0		1	1	0		0.0147506	0.145653	1	STAT5B
2572	regulation of postsynaptic density organization	7	0.745169	0.145653	1	1	0		1	1	0		0.0147506	0.145653	1	Drebrin
2562	positive regulation of cell cycle process	425	0.744464	0.0909392	0.0116987	0.0909392	3	eIF4G1, TAB182, TRIP2	1	1	0		0.59755	0.646676	1	NUMA1
2557	cAMP catabolic process	20	0.742382	0.107461	1	1	0		0.0148675	0.107461	1	PDE1C	1	1	0
2558	positive regulation of inclusion body assembly	20	0.742382	0.107461	1	1	0		0.0148675	0.107461	1	HSF1	1	1	0
2559	regulation of spindle checkpoint	20	0.742382	0.107461	1	1	0		0.0148675	0.107461	1	NDRG1	1	1	0
2560	regulation of double-strand break repair via nonhomologous end joining	20	0.742382	0.107461	1	1	0		0.0148675	0.107461	1	HSF1	1	1	0
2561	embryonic process involved in female pregnancy	20	0.742382	0.107461	1	1	0		0.0148675	0.107461	1	HSF1	1	1	0
2556	intracellular steroid hormone receptor signaling pathway	126	0.740678	0.0810059	0.00877203	0.0810059	2	BAF250A, TRIP2	1	1	0		0.235209	0.3853	1	TRAP150
2555	positive regulation of nitrogen compound metabolic process	4055	0.738078	0.0632582	0.00285137	0.0632582	11	FXR2, eIF4G1, ERK1 (MAPK3), TAB182, TORC2, SPAG9, BAF250A, eEF2, HGK(MAP4K4), TRIP2, BAZ1B	0.360646	0.45803	4	HSF1, RERE, CBP80, DOT1	0.0391236	0.212529	14	YB-1, Amylin, Menin, TAB3, MARK2, LARP1, DAP1, MLCP (reg), Neurofibromin, RNF187, Asxl2, STAT5B, Chromogranin A, TRAP150
2554	MAPK cascade	527	0.728371	0.0632582	0.00268013	0.0632582	4	ERK1 (MAPK3), SPAG9, HGK(MAP4K4), TRIP2	0.328958	0.429436	1	HSF1	0.0253228	0.186668	4	Menin, TAB3, Neurofibromin, Secretogranin II
2553	multicellular organism development	7227	0.726879	0.0606073	0.00152792	0.0606073	16	Myosin Va, FXR2, ANKS1, GAB2, eIF4G1, ERK1 (MAPK3), PMCA1, ALPK3, Spinophilin, SPAG9, BAF250A, eEF2, HGK(MAP4K4), TRIP2, BAZ1B, ELKS	0.141625	0.278435	8	AF-6, DDEF1, Rap1GAP1, NDRG1, HSF1, Cortactin, RERE, DAL1	0.0595781	0.240638	21	Drebrin, NUMA1, EBP50, YB-1, Amylin, Menin, Beta adducin, MARK2, GPSM1, EVL, NAV2, Neurofibromin, Secretogranin II, Asxl2, STAT5B, CoREST, eIF2S2, Dematin, VMP1, Smchd1, SRPK2
2552	regulation of plasma membrane organization	21	0.725392	0.11036	1	1	0		0.0156053	0.11036	1	DDEF1	1	1	0
2547	positive regulation of mammary gland epithelial cell proliferation	14	0.725377	0.0977427	0.015606	0.0977427	1	TRIP2	1	1	0		1	1	0
2548	enucleate erythrocyte differentiation	14	0.725377	0.0977427	0.015606	0.0977427	1	TRIP2	1	1	0		1	1	0
2549	long-chain fatty acid biosynthetic process	14	0.725377	0.0977427	0.015606	0.0977427	1	Myosin Va	1	1	0		1	1	0
2550	positive regulation of extracellular matrix disassembly	14	0.725377	0.0977427	0.015606	0.0977427	1	CLASP1	1	1	0		1	1	0
2551	cardiac neural crest cell development involved in heart development	14	0.725377	0.0977427	0.015606	0.0977427	1	ERK1 (MAPK3)	1	1	0		1	1	0
2545	negative regulation of cellular component movement	403	0.722604	0.12882	0.366488	0.419635	1	CLASP1	1	1	0		0.010441	0.12882	4	Drebrin, EBP50, EVL, Neurofibromin
2546	regulation of myeloid cell differentiation	403	0.722604	0.12882	0.366488	0.419635	1	TRIP2	1	1	0		0.010441	0.12882	4	Neurofibromin, Asxl2, STAT5B, CoREST
2544	negative regulation of MAPK cascade	251	0.712771	0.156219	1	1	0		1	1	0		0.016183	0.156219	3	EBP50, Menin, Neurofibromin
2543	cellular response to potassium ion	22	0.709381	0.112679	1	1	0		0.0163427	0.112679	1	HSF1	1	1	0
2542	positive regulation of macromolecule metabolic process	4199	0.708736	0.0664394	0.00378384	0.0664394	11	FXR2, eIF4G1, ERK1 (MAPK3), TAB182, TORC2, SPAG9, BAF250A, eEF2, HGK(MAP4K4), TRIP2, BAZ1B	0.387191	0.482394	4	HSF1, RERE, CBP80, DOT1	0.0959405	0.269064	13	YB-1, Amylin, Menin, TAB3, MARK2, LARP1, DAP1, MLCP (reg), RNF187, Asxl2, STAT5B, TRAP150, SRPK2
2541	regulation of microtubule polymerization	67	0.702885	0.123049	0.0725884	0.168429	1	CLASP1	1	1	0		0.00892581	0.123049	2	NUMA1, SLAIN2
2540	regulation of histone methylation	93	0.702412	0.156219	1	1	0		1	1	0		0.0166771	0.156219	2	Menin, Asxl2
2538	neuron projection development	1034	0.702411	0.0916327	0.0271031	0.113737	4	GAB2, ERK1 (MAPK3), Spinophilin, HGK(MAP4K4)	0.00641041	0.0916327	4	Rap1GAP1, Cortactin, RERE, DAL1	0.650309	0.689613	2	EBP50, EVL
2539	cell morphogenesis	1034	0.702411	0.0916327	0.0271031	0.113737	4	GAB2, ERK1 (MAPK3), HGK(MAP4K4), TRIP2	0.00641041	0.0916327	4	Rap1GAP1, Cortactin, RERE, DAL1	0.650309	0.689613	2	EBP50, EVL
2527	mammary gland branching involved in pregnancy	15	0.701702	0.0985122	0.0167117	0.0985122	1	TRIP2	1	1	0		1	1	0
2528	Bergmann glial cell differentiation	15	0.701702	0.0985122	0.0167117	0.0985122	1	ERK1 (MAPK3)	1	1	0		1	1	0
2529	pyrimidine deoxyribonucleotide catabolic process	15	0.701702	0.0985122	0.0167117	0.0985122	1	MBD4	1	1	0		1	1	0
2530	branch elongation involved in mammary gland duct branching	15	0.701702	0.0985122	0.0167117	0.0985122	1	TRIP2	1	1	0		1	1	0
2531	cellular response to brain-derived neurotrophic factor stimulus	15	0.701702	0.0985122	0.0167117	0.0985122	1	eEF2	1	1	0		1	1	0
2532	melanin biosynthetic process	15	0.701702	0.0985122	0.0167117	0.0985122	1	Myosin Va	1	1	0		1	1	0
2533	regulation of metallopeptidase activity	15	0.701702	0.0985122	0.0167117	0.0985122	1	ERK1 (MAPK3)	1	1	0		1	1	0
2534	regulation of cytoplasmic translational elongation	15	0.701702	0.0985122	0.0167117	0.0985122	1	eEF2	1	1	0		1	1	0
2535	cellular response to morphine	15	0.701702	0.0985122	0.0167117	0.0985122	1	Spinophilin	1	1	0		1	1	0
2536	positive regulation of histone phosphorylation	15	0.701702	0.0985122	0.0167117	0.0985122	1	ERK1 (MAPK3)	1	1	0		1	1	0
2537	actin filament-based transport	15	0.701702	0.0985122	0.0167117	0.0985122	1	Myosin Va	1	1	0		1	1	0
2521	regulation of bone mineralization involved in bone maturation	8	0.699074	0.156219	1	1	0		1	1	0		0.0168403	0.156219	1	Asxl2
2522	negative regulation of protein targeting to membrane	8	0.699074	0.156219	1	1	0		1	1	0		0.0168403	0.156219	1	Dematin
2523	regulation of locomotion involved in locomotory behavior	8	0.699074	0.156219	1	1	0		1	1	0		0.0168403	0.156219	1	Drebrin
2524	taurine metabolic process	8	0.699074	0.156219	1	1	0		1	1	0		0.0168403	0.156219	1	STAT5B
2525	negative regulation of ruffle assembly	8	0.699074	0.156219	1	1	0		1	1	0		0.0168403	0.156219	1	EVL
2526	response to rapamycin	8	0.699074	0.156219	1	1	0		1	1	0		0.0168403	0.156219	1	LARP1
2520	response to decreased oxygen levels	643	0.698619	0.0991884	1	1	0		0.011503	0.0991884	3	CPEB4, NDRG1, HSF1	0.397312	0.503928	2	Neurofibromin, STAT5B
2519	regulation of intracellular transport	634	0.697823	0.121029	0.0333448	0.121029	3	GAB2, ERK1 (MAPK3), TRIP2	1	1	0		0.0108415	0.130181	5	Drebrin, NUMA1, MLCP (reg), Neurofibromin, Dematin
2518	substrate-dependent cell migration, cell extension	15	0.696921	0.0971717	1	1	0		0.0111703	0.0971717	1	Cortactin	0.0313473	0.195736	1	CD2AP
2517	negative regulation of small GTPase mediated signal transduction	94	0.695509	0.156393	1	1	0		1	1	0		0.0170168	0.156393	2	Neurofibromin, CD2AP
2511	regulation of microvillus organization	23	0.694254	0.112679	1	1	0		0.0170795	0.112679	1	Rap1GAP1	1	1	0
2512	positive regulation of execution phase of apoptosis	23	0.694254	0.112679	1	1	0		0.0170795	0.112679	1	HSF1	1	1	0
2513	cyclic nucleotide catabolic process	23	0.694254	0.112679	1	1	0		0.0170795	0.112679	1	PDE1C	1	1	0
2514	regulation of translational fidelity	23	0.694254	0.112679	1	1	0		0.0170795	0.112679	1	AARSD1	1	1	0
2515	myelin assembly	23	0.694254	0.112679	1	1	0		0.0170795	0.112679	1	DAL1	1	1	0
2516	cell junction maintenance	23	0.694254	0.112679	1	1	0		0.0170795	0.112679	1	AF-6	1	1	0
2510	regulation of actin cytoskeleton organization	479	0.689516	0.0898616	0.100276	0.197914	2	CLASP1, Myopodin	0.303871	0.412576	1	Cortactin	0.00339255	0.0898616	5	Drebrin, Beta adducin, EVL, CD2AP, Dematin
2509	regulation of epithelial cell differentiation	211	0.684757	0.12882	0.211826	0.291857	1	TRIP2	1	1	0		0.010174	0.12882	3	NUMA1, MLCP (reg), STAT5B
2508	regulation of bone remodeling	96	0.682037	0.158885	1	1	0		1	1	0		0.017705	0.158885	2	Amylin, Neurofibromin
2504	cardiac neural crest cell differentiation involved in heart development	16	0.679922	0.101303	0.0178162	0.101303	1	ERK1 (MAPK3)	1	1	0		1	1	0
2505	pyrimidine nucleotide catabolic process	16	0.679922	0.101303	0.0178162	0.101303	1	MBD4	1	1	0		1	1	0
2506	androgen biosynthetic process	16	0.679922	0.101303	0.0178162	0.101303	1	TRIP2	1	1	0		1	1	0
2507	positive regulation of cytokine secretion involved in immune response	16	0.679922	0.101303	0.0178162	0.101303	1	ERK1 (MAPK3)	1	1	0		1	1	0
2503	regulation of growth	1027	0.675446	0.0916327	0.321478	0.381741	2	eIF4G1, Spinophilin	0.00625899	0.0916327	4	HSF1, Cortactin, CBP80, DAL1	0.372342	0.48645	3	Drebrin, Menin, STAT5B
2502	cell junction assembly	227	0.673111	0.102326	1	1	0		0.0122833	0.102326	2	Cortactin, DAL1	0.383763	0.495577	1	VMP1
2501	nuclear-transcribed mRNA catabolic process	235	0.671778	0.0627857	0.00226506	0.0627857	3	eIF4G1, TAB182, ZCCHC6	0.16205	0.297295	1	CBP80	0.0887712	0.260255	2	RPL34, TRAP150
2500	regulation of localization	3812	0.671253	0.0723728	0.00618269	0.0723728	10	DOCK8, Myosin Va, GAB2, ERK1 (MAPK3), CLASP1, Myopodin, Spinophilin, SPAG9, HGK(MAP4K4), TRIP2	0.560464	0.624644	3	AF-6, Rap1GAP1, PDE1C	0.0243356	0.185764	14	Drebrin, NUMA1, EBP50, Amylin, Myosin XVIIIA, EVL, FAM148C, MLCP (reg), Neurofibromin, CD2AP, STAT5B, SCN7A, Chromogranin A, Dematin
2499	membrane organization	1210	0.670076	0.0971717	1	1	0		0.0110707	0.0971717	4	NDRG1, Cortactin, p47, DAL1	0.253928	0.397851	4	Myosin XVIIIA, TGOLN2, FAM148C, Rabaptin-5
2498	nuclear envelope reassembly	25	0.666334	0.118417	1	1	0		0.0185516	0.118417	1	p47	1	1	0
2497	endomembrane system organization	542	0.6656	0.0916327	0.459753	0.501275	1	CLASP1	0.00721646	0.0916327	3	NDRG1, p47, DAL1	0.31962	0.440842	2	Myosin XVIIIA, VMP1
2496	positive regulation of cellular metabolic process	4236	0.665294	0.0664394	0.00406018	0.0664394	11	FXR2, eIF4G1, ERK1 (MAPK3), TAB182, TORC2, SPAG9, BAF250A, eEF2, HGK(MAP4K4), TRIP2, BAZ1B	0.394022	0.487813	4	HSF1, RERE, CBP80, DOT1	0.0263635	0.188878	15	YB-1, Amylin, Menin, TAB3, MARK2, LARP1, DAP1, GPSM1, MLCP (reg), Neurofibromin, RNF187, Asxl2, STAT5B, Chromogranin A, TRAP150
2494	cardiac muscle cell differentiation	188	0.66254	0.103174	0.0187637	0.103174	2	ALPK3, BAF250A	1	1	0		1	1	0
2495	positive regulation of JNK cascade	188	0.66254	0.103174	0.0187637	0.103174	2	SPAG9, HGK(MAP4K4)	1	1	0		1	1	0
2493	negative regulation of locomotion	427	0.662355	0.139615	0.383629	0.433306	1	CLASP1	1	1	0		0.0126923	0.139615	4	Drebrin, EBP50, EVL, Neurofibromin
2492	regulation of cellular protein metabolic process	3541	0.661625	0.0664394	0.00359577	0.0664394	10	FXR2, ANKS1, eIF4G1, ERK1 (MAPK3), TAB182, Myopodin, Spinophilin, SPAG9, eEF2, HGK(MAP4K4)	0.26799	0.380136	4	CPEB4, HSF1, p47, CBP80	0.12077	0.286504	11	EBP50, Amylin, Menin, TAB3, MARK2, LARP1, DAP1, MLCP (reg), Neurofibromin, Asxl2, Dematin
2491	regulation of phosphorylation	2197	0.660592	0.0814127	0.00908925	0.0814127	7	eIF4G1, ERK1 (MAPK3), TAB182, Myopodin, Spinophilin, SPAG9, HGK(MAP4K4)	0.821797	0.835072	1	HSF1	0.180648	0.344578	7	EBP50, Amylin, Menin, TAB3, MARK2, Neurofibromin, Dematin
2484	immunological synapse formation	17	0.659787	0.103174	0.0189195	0.103174	1	DOCK8	1	1	0		1	1	0
2485	peptidyl-histidine modification	17	0.659787	0.103174	0.0189195	0.103174	1	eEF2	1	1	0		1	1	0
2486	glial cell proliferation	17	0.659787	0.103174	0.0189195	0.103174	1	eEF2	1	1	0		1	1	0
2487	I-kappaB phosphorylation	17	0.659787	0.103174	0.0189195	0.103174	1	ELKS	1	1	0		1	1	0
2488	melanin metabolic process	17	0.659787	0.103174	0.0189195	0.103174	1	Myosin Va	1	1	0		1	1	0
2489	cellular response to isoquinoline alkaloid	17	0.659787	0.103174	0.0189195	0.103174	1	Spinophilin	1	1	0		1	1	0
2490	embryonic camera-type eye formation	17	0.659787	0.103174	0.0189195	0.103174	1	BAF250A	1	1	0		1	1	0
2478	positive regulation of histone H3-K27 methylation	9	0.659678	0.164669	1	1	0		1	1	0		0.0189257	0.164669	1	Asxl2
2479	alkanesulfonate metabolic process	9	0.659678	0.164669	1	1	0		1	1	0		0.0189257	0.164669	1	STAT5B
2480	positive regulation of integrin-mediated signaling pathway	9	0.659678	0.164669	1	1	0		1	1	0		0.0189257	0.164669	1	Dematin
2481	positive regulation of peroxisome proliferator activated receptor signaling pathway	9	0.659678	0.164669	1	1	0		1	1	0		0.0189257	0.164669	1	Asxl2
2482	response to amino acid starvation	9	0.659678	0.164669	1	1	0		1	1	0		0.0189257	0.164669	1	LARP1
2483	renal sodium ion transport	9	0.659678	0.164669	1	1	0		1	1	0		0.0189257	0.164669	1	EBP50
2477	response to estradiol	354	0.65959	0.0751889	0.00711666	0.0751889	3	MBD4, Spinophilin, eEF2	0.234319	0.351122	1	HSF1	0.530926	0.60115	1	STAT5B
2476	negative regulation of intracellular transport	100	0.656346	0.16565	1	1	0		1	1	0		0.0191165	0.16565	2	Neurofibromin, Dematin
2475	astral microtubule organization	13	0.656101	0.0951003	0.0144991	0.0951003	1	CLASP1	1	1	0		0.027224	0.188878	1	NUMA1
2474	signal transduction by protein phosphorylation	577	0.653484	0.0664394	0.00371042	0.0664394	4	ERK1 (MAPK3), SPAG9, HGK(MAP4K4), TRIP2	0.35418	0.453923	1	HSF1	0.0337415	0.202354	4	Menin, TAB3, Neurofibromin, Secretogranin II
2472	cellular response to arsenic-containing substance	26	0.653407	0.119884	1	1	0		0.0192868	0.119884	1	HSF1	1	1	0
2473	positive regulation of podosome assembly	26	0.653407	0.119884	1	1	0		0.0192868	0.119884	1	DDEF1	1	1	0
2471	regulation of actin filament bundle assembly	150	0.651951	0.0909392	0.0122441	0.0909392	2	CLASP1, Myopodin	1	1	0		0.0403695	0.21588	2	Drebrin, EVL
2470	system development	6416	0.650784	0.0565273	0.00139113	0.0565273	15	Myosin Va, FXR2, ANKS1, GAB2, eIF4G1, ERK1 (MAPK3), PMCA1, ALPK3, Spinophilin, SPAG9, BAF250A, eEF2, HGK(MAP4K4), TRIP2, BAZ1B	0.0795811	0.218904	8	AF-6, DDEF1, Rap1GAP1, NDRG1, HSF1, Cortactin, RERE, DAL1	0.0637439	0.241933	19	Drebrin, NUMA1, EBP50, Amylin, Menin, Beta adducin, MARK2, GPSM1, EVL, NAV2, Neurofibromin, Secretogranin II, Asxl2, STAT5B, CoREST, eIF2S2, Dematin, Smchd1, SRPK2
2469	positive regulation of GTPase activity	556	0.6507	0.0916327	0.468377	0.509012	1	DOCK8	0.00774045	0.0916327	3	AF-6, DDEF1, Rap1GAP1	0.33056	0.448421	2	Neurofibromin, Rabaptin-5
2467	microtubule-based transport	192	0.649449	0.10431	0.0195192	0.10431	2	Myosin Va, FXR2	1	1	0		1	1	0
2468	transport along microtubule	192	0.649449	0.10431	0.0195192	0.10431	2	Myosin Va, FXR2	1	1	0		1	1	0
2466	cytoplasmic microtubule organization	74	0.647432	0.130181	0.0798726	0.177661	1	CLASP1	1	1	0		0.0108017	0.130181	2	NUMA1, SLAIN2
2465	response to extracellular stimulus	1041	0.644907	0.069117	0.00548592	0.069117	5	eIF4G1, ERK1 (MAPK3), PMCA1, Spinophilin, eEF2	0.181824	0.312133	2	CPEB4, HSF1	0.380505	0.493086	3	LARP1, DAP1, SFRS2 (SC-35)
2464	positive regulation of cellular protein metabolic process	2187	0.644248	0.0810059	0.00887083	0.0810059	7	FXR2, eIF4G1, ERK1 (MAPK3), TAB182, SPAG9, eEF2, HGK(MAP4K4)	0.820323	0.834759	1	HSF1	0.0880457	0.260255	8	Amylin, Menin, TAB3, MARK2, LARP1, DAP1, MLCP (reg), Asxl2
2463	positive regulation of peptidyl-serine phosphorylation	150	0.643632	0.0909392	0.0122441	0.0909392	2	eIF4G1, TAB182	1	1	0		0.273408	0.411663	1	Amylin
2457	negative regulation of double-strand break repair	27	0.641091	0.122244	1	1	0		0.0200216	0.122244	1	HSF1	1	1	0
2458	trachea morphogenesis	18	0.641091	0.10431	0.0200216	0.10431	1	ERK1 (MAPK3)	1	1	0		1	1	0
2459	corticosteroid receptor signaling pathway	18	0.641091	0.10431	0.0200216	0.10431	1	BAF250A	1	1	0		1	1	0
2460	exit from mitosis	18	0.641091	0.10431	0.0200216	0.10431	1	CLASP1	1	1	0		1	1	0
2461	response to L-phenylalanine derivative	18	0.641091	0.10431	0.0200216	0.10431	1	Spinophilin	1	1	0		1	1	0
2462	neuron remodeling	18	0.641091	0.10431	0.0200216	0.10431	1	ANKS1	1	1	0		1	1	0
2456	mitotic DNA damage checkpoint	151	0.640086	0.0911581	0.0123999	0.0911581	2	TAB182, MBD4	1	1	0		0.274958	0.411944	1	XPC
2455	RNA metabolic process	4303	0.635675	0.0664394	0.00460273	0.0664394	11	Pinin, eIF4G1, ERK1 (MAPK3), TAB182, ZCCHC6, TORC2, HSPC148, Spinophilin, BAF250A, TRIP2, BAZ1B	0.406391	0.499353	4	HSF1, RERE, CBP80, AARSD1	0.0601683	0.241927	14	YB-1, Menin, TIF1-gamma, RPL34, RAVER1, SON, SFRS2 (SC-35), Asxl2, STAT5B, SF4, CoREST, PRCC, TRAP150, SRPK2
2454	regulation of nitrogen compound metabolic process	7965	0.632839	0.0664394	0.00466591	0.0664394	16	Pinin, FXR2, ANKS1, eIF4G1, ERK1 (MAPK3), TAB182, TORC2, Myopodin, Spinophilin, SPAG9, BAF250A, eEF2, HGK(MAP4K4), TRIP2, BAZ1B, ELKS	0.383789	0.481204	7	CPEB4, HSF1, RERE, p47, CBP80, CRHSP-24, DOT1	0.0866607	0.25986	22	NUMA1, EBP50, YB-1, Amylin, Menin, TAB3, TIF1-gamma, MARK2, LARP1, DAP1, MLCP (reg), Neurofibromin, SON, RNF187, SFRS2 (SC-35), Asxl2, STAT5B, CoREST, Chromogranin A, TRAP150, Dematin, SRPK2
2453	mRNA cis splicing, via spliceosome	23	0.632541	0.112155	0.0255143	0.112155	1	HSPC148	0.0170795	0.112679	1	CBP80	1	1	0
2452	nucleosome organization	199	0.627527	0.106014	0.0208719	0.106014	2	BAF250A, BAZ1B	1	1	0		1	1	0
2451	plasma membrane bounded cell projection organization	1591	0.626746	0.0916327	0.0300075	0.119463	5	GAB2, ERK1 (MAPK3), CLASP1, Spinophilin, HGK(MAP4K4)	0.00521327	0.0916327	5	DDEF1, Rap1GAP1, Cortactin, RERE, DAL1	0.438701	0.531912	4	EBP50, EVL, CD2AP, Dematin
2450	mRNA catabolic process	256	0.626558	0.0632582	0.00288573	0.0632582	3	eIF4G1, TAB182, ZCCHC6	0.175254	0.309836	1	CBP80	0.102522	0.274954	2	RPL34, TRAP150
2444	allantoin metabolic process	10	0.62544	0.174892	1	1	0		1	1	0		0.0210068	0.174892	1	STAT5B
2445	mast cell chemotaxis	10	0.62544	0.174892	1	1	0		1	1	0		0.0210068	0.174892	1	Chromogranin A
2446	amygdala development	10	0.62544	0.174892	1	1	0		1	1	0		0.0210068	0.174892	1	Neurofibromin
2447	positive regulation of calcium ion import across plasma membrane	10	0.62544	0.174892	1	1	0		1	1	0		0.0210068	0.174892	1	Amylin
2448	response to magnetism	10	0.62544	0.174892	1	1	0		1	1	0		0.0210068	0.174892	1	PGMU
2449	valine metabolic process	10	0.62544	0.174892	1	1	0		1	1	0		0.0210068	0.174892	1	STAT5B
2443	transport	5629	0.62379	0.0619317	0.0339138	0.12256	11	Myosin Va, FXR2, ERK1 (MAPK3), TORC2, CLASP1, PMCA1, SPAG9, BAF250A, eEF2, TRIP2, ELKS	0.104996	0.24574	7	DDEF1, HSF1, Cortactin, RERE, CBP80, SLC4A4, EHBP1	0.00142942	0.0619317	22	EBP50, Myosin XVIIIA, Beta adducin, PGMU, TGOLN2, RPL34, FAM62B, Enthoprotin, FAM148C, ERP5, Neurofibromin, Secretogranin II, SFRS2 (SC-35), STAT5B, SLAP-130(ADAP), Rabaptin-5, SCN7A, Chromogranin A, eIF2S2, Dematin, VMP1, Ca-ATPase3
2442	negative regulation of neuron projection regeneration	19	0.623662	0.106715	0.0211225	0.106715	1	HGK(MAP4K4)	1	1	0		1	1	0
2441	regulation of secretion by cell	1155	0.623513	0.0810059	0.008455	0.0810059	5	Myosin Va, GAB2, ERK1 (MAPK3), CLASP1, HGK(MAP4K4)	0.587757	0.644108	1	PDE1C	0.228505	0.382231	4	Myosin XVIIIA, FAM148C, Neurofibromin, Chromogranin A
2439	RNA transport	250	0.621689	0.107461	1	1	0		0.0147542	0.107461	2	HSF1, CBP80	0.413412	0.514463	1	SFRS2 (SC-35)
2440	nucleic acid transport	250	0.621689	0.107461	1	1	0		0.0147542	0.107461	2	HSF1, CBP80	0.413412	0.514463	1	SFRS2 (SC-35)
2438	positive regulation of epithelial cell migration	201	0.621483	0.106715	0.0212654	0.106715	2	GAB2, CLASP1	1	1	0		1	1	0
2437	actin filament bundle assembly	106	0.620664	0.175431	1	1	0		1	1	0		0.0213195	0.175431	2	Beta adducin, Dematin
2436	response to herbicide	29	0.618104	0.128025	1	1	0		0.0214895	0.128025	1	HSF1	1	1	0
2435	establishment of RNA localization	252	0.617544	0.107473	1	1	0		0.0149785	0.107473	2	HSF1, CBP80	0.415923	0.516076	1	SFRS2 (SC-35)
2434	microtubule-based process	908	0.6174	0.139615	0.0801833	0.178114	3	Myosin Va, FXR2, CLASP1	1	1	0		0.012073	0.139615	6	NUMA1, SLAIN2, Myosin XVIIIA, MARK2, MLCP (reg), SON
2433	endocrine system development	230	0.617179	0.140385	0.22862	0.30741	1	ERK1 (MAPK3)	1	1	0		0.0128284	0.140385	3	Amylin, Menin, Neurofibromin
2432	positive regulation of apoptotic process	971	0.615397	0.156219	1	1	0		0.523848	0.59531	1	HSF1	0.0163436	0.156219	6	EBP50, Amylin, Menin, DAP1, Neurofibromin, SRPK2
2431	nitrogen compound metabolic process	10933	0.614881	0.106887	0.0215648	0.106887	18	Pinin, ZDHHC5, eIF4G1, ERK1 (MAPK3), TAB182, ZCCHC6, MBD4, TORC2, HSPC148, ALPK3, Spinophilin, SPAG9, BAF250A, eEF2, HGK(MAP4K4), TRIP2, BAZ1B, ELKS	0.623579	0.67583	8	CPEB4, HSF1, PDE1C, RERE, p47, CBP80, AARSD1, DOT1	0.00965199	0.12882	32	YB-1, Amylin, Menin, Myosin XVIIIA, TAB3, PGMU, TIF1-gamma, TGOLN2, RPL34, MARK2, RAVER1, LARP1, FAM62B, MLCP (reg), ERP5, Neurofibromin, CD2AP, SON, Secretogranin II, RNF187, SFRS2 (SC-35), Asxl2, STAT5B, SLAP-130(ADAP), SF4, Dnpep, CoREST, eIF2S2, PRCC, TRAP150, XPC, SRPK2
2430	mitotic DNA integrity checkpoint	159	0.612914	0.0937749	0.0136779	0.0937749	2	TAB182, MBD4	1	1	0		0.287245	0.419697	1	XPC
2429	anatomical structure development	7703	0.61273	0.065169	0.00319937	0.065169	16	Myosin Va, FXR2, ANKS1, GAB2, eIF4G1, ERK1 (MAPK3), PMCA1, ALPK3, Spinophilin, SPAG9, BAF250A, eEF2, HGK(MAP4K4), TRIP2, BAZ1B, ELKS	0.188371	0.315988	8	AF-6, DDEF1, Rap1GAP1, NDRG1, HSF1, Cortactin, RERE, DAL1	0.106804	0.277533	21	Drebrin, NUMA1, EBP50, YB-1, Amylin, Menin, Beta adducin, MARK2, GPSM1, EVL, NAV2, Neurofibromin, Secretogranin II, Asxl2, STAT5B, CoREST, eIF2S2, Dematin, VMP1, Smchd1, SRPK2
2428	positive regulation of protein serine/threonine kinase activity	500	0.61263	0.102213	0.0180376	0.102213	3	ERK1 (MAPK3), SPAG9, HGK(MAP4K4)	1	1	0		0.65785	0.695525	1	TAB3
2427	positive regulation of leukocyte migration	204	0.612591	0.106887	0.0218616	0.106887	2	DOCK8, ERK1 (MAPK3)	1	1	0		1	1	0
2426	development of secondary female sexual characteristics	15	0.610411	0.0985122	0.0167117	0.0985122	1	TRIP2	1	1	0		0.0313473	0.195736	1	STAT5B
2425	positive regulation of protein localization to membrane	205	0.609672	0.106887	0.0220618	0.106887	2	Myosin Va, Spinophilin	1	1	0		1	1	0
2421	regulation of histone phosphorylation	20	0.607358	0.106887	0.0222222	0.106887	1	ERK1 (MAPK3)	1	1	0		1	1	0
2422	histone H3-K9 modification	20	0.607358	0.106887	0.0222222	0.106887	1	TORC2	1	1	0		1	1	0
2423	DNA replication-dependent nucleosome organization	20	0.607358	0.106887	0.0222222	0.106887	1	BAZ1B	1	1	0		1	1	0
2424	histone mRNA catabolic process	20	0.607358	0.106887	0.0222222	0.106887	1	ZCCHC6	1	1	0		1	1	0
2420	regulation of podosome assembly	30	0.607352	0.131596	1	1	0		0.0222227	0.131596	1	DDEF1	1	1	0
2419	myeloid leukocyte differentiation	206	0.606775	0.106887	0.0222629	0.106887	2	GAB2, TRIP2	1	1	0		1	1	0
2418	positive regulation of programmed cell death	978	0.605841	0.156219	1	1	0		0.526442	0.596877	1	HSF1	0.0168756	0.156219	6	EBP50, Amylin, Menin, DAP1, Neurofibromin, SRPK2
2417	cell projection organization	1641	0.604205	0.0916327	0.0337057	0.122073	5	GAB2, ERK1 (MAPK3), CLASP1, Spinophilin, HGK(MAP4K4)	0.00594647	0.0916327	5	DDEF1, Rap1GAP1, Cortactin, RERE, DAL1	0.462702	0.54898	4	EBP50, EVL, CD2AP, Dematin
2416	actin filament bundle organization	109	0.603983	0.178855	1	1	0		1	1	0		0.0224589	0.178855	2	Beta adducin, Dematin
2415	regulation of protein localization to cell periphery	163	0.600075	0.0951003	0.0143375	0.0951003	2	Myosin Va, Spinophilin	1	1	0		0.293311	0.424182	1	NUMA1
2412	hindbrain radial glia guided cell migration	31	0.597045	0.132736	1	1	0		0.0229553	0.132736	1	RERE	1	1	0
2413	negative regulation of DNA repair	31	0.597045	0.132736	1	1	0		0.0229553	0.132736	1	HSF1	1	1	0
2414	production of miRNAs involved in gene silencing by miRNA	31	0.597045	0.132736	1	1	0		0.0229553	0.132736	1	CBP80	1	1	0
2402	amyloid fibril formation	11	0.595285	0.178855	1	1	0		1	1	0		0.0230835	0.178855	1	Amylin
2403	negative regulation of guanyl-nucleotide exchange factor activity	11	0.595285	0.178855	1	1	0		1	1	0		0.0230835	0.178855	1	GPSM1
2404	galactose catabolic process	11	0.595285	0.178855	1	1	0		1	1	0		0.0230835	0.178855	1	PGMU
2405	G-protein coupled receptor signaling pathway involved in heart process	11	0.595285	0.178855	1	1	0		1	1	0		0.0230835	0.178855	1	Chromogranin A
2406	cellular trivalent inorganic anion homeostasis	11	0.595285	0.178855	1	1	0		1	1	0		0.0230835	0.178855	1	EBP50
2407	regulation of sodium:proton antiporter activity	11	0.595285	0.178855	1	1	0		1	1	0		0.0230835	0.178855	1	EBP50
2408	negative regulation of transforming growth factor beta production	11	0.595285	0.178855	1	1	0		1	1	0		0.0230835	0.178855	1	CD2AP
2409	cellular phosphate ion homeostasis	11	0.595285	0.178855	1	1	0		1	1	0		0.0230835	0.178855	1	EBP50
2410	cellular divalent inorganic anion homeostasis	11	0.595285	0.178855	1	1	0		1	1	0		0.0230835	0.178855	1	EBP50
2411	regulation of transforming growth factor beta1 production	11	0.595285	0.178855	1	1	0		1	1	0		0.0230835	0.178855	1	CD2AP
2401	negative regulation of protein binding	165	0.59383	0.0951163	0.0146724	0.0951163	2	ERK1 (MAPK3), SPAG9	1	1	0		0.296325	0.425783	1	GPSM1
2400	regulation of neurogenesis	1231	0.593231	0.088625	0.0109708	0.088625	5	FXR2, eIF4G1, SPAG9, HGK(MAP4K4), TRIP2	0.0117431	0.100343	4	AF-6, DDEF1, Rap1GAP1, Cortactin	0.488298	0.569905	3	Drebrin, MARK2, Neurofibromin
2399	organic substance transport	2673	0.593051	0.0971717	0.818345	0.823286	2	Myosin Va, ELKS	0.0106634	0.0971717	6	HSF1, Cortactin, RERE, CBP80, SLC4A4, EHBP1	0.107464	0.277549	9	EBP50, RPL34, FAM62B, Neurofibromin, Secretogranin II, SFRS2 (SC-35), SLAP-130(ADAP), Rabaptin-5, Dematin
2398	chromatin assembly or disassembly	211	0.592616	0.10883	0.0232795	0.10883	2	BAF250A, BAZ1B	1	1	0		1	1	0
2395	positive regulation of telomere capping	21	0.592059	0.10883	0.0233208	0.10883	1	ERK1 (MAPK3)	1	1	0		1	1	0
2396	negative regulation of keratinocyte proliferation	21	0.592059	0.10883	0.0233208	0.10883	1	TRIP2	1	1	0		1	1	0
2397	ventricular trabecula myocardium morphogenesis	21	0.592059	0.10883	0.0233208	0.10883	1	TRIP2	1	1	0		1	1	0
2394	positive regulation of chromosome organization	238	0.591547	0.145653	0.235588	0.309347	1	ERK1 (MAPK3)	1	1	0		0.0140538	0.145653	3	NUMA1, Menin, Asxl2
2393	hair follicle maturation	16	0.590377	0.101303	0.0178162	0.101303	1	Myosin Va	1	1	0		0.0334025	0.200888	1	Neurofibromin
2392	cellular component morphogenesis	1189	0.58772	0.0971717	0.0421321	0.134299	4	GAB2, ERK1 (MAPK3), HGK(MAP4K4), TRIP2	0.0104241	0.0971717	4	Rap1GAP1, Cortactin, RERE, DAL1	0.725123	0.75278	2	EBP50, EVL
2391	activation of protein kinase activity	462	0.584794	0.0951163	0.0146291	0.0951163	3	ERK1 (MAPK3), SPAG9, HGK(MAP4K4)	1	1	0		0.256646	0.399671	2	TAB3, MARK2
2390	circulatory system development	1339	0.584473	0.0977427	0.015378	0.0977427	5	ERK1 (MAPK3), ALPK3, BAF250A, TRIP2, BAZ1B	1	1	0		0.315641	0.437978	4	Neurofibromin, Secretogranin II, Asxl2, SRPK2
2389	response to oxygen levels	752	0.583371	0.113909	1	1	0		0.0174977	0.113909	3	CPEB4, NDRG1, HSF1	0.476558	0.561138	2	Neurofibromin, STAT5B
2388	positive regulation of protein metabolic process	2319	0.582266	0.0909392	0.0120902	0.0909392	7	FXR2, eIF4G1, ERK1 (MAPK3), TAB182, SPAG9, eEF2, HGK(MAP4K4)	0.838884	0.848378	1	HSF1	0.0530496	0.228657	9	Amylin, Menin, TAB3, MARK2, LARP1, DAP1, MLCP (reg), Asxl2, STAT5B
2386	double-strand break repair	216	0.578976	0.110846	0.0243152	0.110846	2	TAB182, BAZ1B	1	1	0		1	1	0
2387	positive regulation of stress-activated MAPK cascade	216	0.578976	0.110846	0.0243152	0.110846	2	SPAG9, HGK(MAP4K4)	1	1	0		1	1	0
2385	regulation of viral genome replication	114	0.57773	0.185764	1	1	0		1	1	0		0.0244127	0.185764	2	LARP1, SRPK2
2381	positive regulation of vascular associated smooth muscle cell migration	22	0.577661	0.110846	0.0244181	0.110846	1	Myosin Va	1	1	0		1	1	0
2382	thyroid hormone generation	22	0.577661	0.110846	0.0244181	0.110846	1	TRIP2	1	1	0		1	1	0
2383	cellular response to mineralocorticoid stimulus	22	0.577661	0.110846	0.0244181	0.110846	1	PMCA1	1	1	0		1	1	0
2384	activation of MAPKKK activity	22	0.577661	0.110846	0.0244181	0.110846	1	HGK(MAP4K4)	1	1	0		1	1	0
2378	regulation of inclusion body assembly	33	0.577648	0.137954	1	1	0		0.0244191	0.137954	1	HSF1	1	1	0
2379	cellular response to copper ion	33	0.577648	0.137954	1	1	0		0.0244191	0.137954	1	HSF1	1	1	0
2380	response to potassium ion	33	0.577648	0.137954	1	1	0		0.0244191	0.137954	1	HSF1	1	1	0
2377	positive regulation of metabolic process	4553	0.574623	0.0751889	0.00717589	0.0751889	11	FXR2, eIF4G1, ERK1 (MAPK3), TAB182, TORC2, SPAG9, BAF250A, eEF2, HGK(MAP4K4), TRIP2, BAZ1B	0.452373	0.531129	4	HSF1, RERE, CBP80, DOT1	0.0228913	0.178855	16	YB-1, Amylin, Menin, TAB3, MARK2, LARP1, DAP1, GPSM1, MLCP (reg), Neurofibromin, RNF187, Asxl2, STAT5B, Chromogranin A, TRAP150, SRPK2
2376	regulation of primary metabolic process	8195	0.574395	0.0729717	0.00639488	0.0729717	16	Pinin, FXR2, ANKS1, eIF4G1, ERK1 (MAPK3), TAB182, TORC2, Myopodin, Spinophilin, SPAG9, BAF250A, eEF2, HGK(MAP4K4), TRIP2, BAZ1B, ELKS	0.417697	0.508009	7	CPEB4, HSF1, RERE, p47, CBP80, CRHSP-24, DOT1	0.112468	0.279632	22	NUMA1, EBP50, YB-1, Amylin, Menin, TAB3, TIF1-gamma, MARK2, LARP1, DAP1, MLCP (reg), Neurofibromin, SON, RNF187, SFRS2 (SC-35), Asxl2, STAT5B, CoREST, Chromogranin A, TRAP150, Dematin, SRPK2
2375	positive regulation of stress-activated protein kinase signaling cascade	218	0.573658	0.111373	0.0247347	0.111373	2	SPAG9, HGK(MAP4K4)	1	1	0		1	1	0
2374	regulation of neuron differentiation	1029	0.573587	0.069117	0.00522449	0.069117	5	FXR2, eIF4G1, SPAG9, HGK(MAP4K4), TRIP2	0.0394272	0.162458	3	DDEF1, Rap1GAP1, Cortactin	0.373509	0.487076	3	Drebrin, MARK2, Neurofibromin
2373	cellular response to stimulus	9652	0.573556	0.0676272	0.00478992	0.0676272	18	DOCK8, Myosin Va, ANKS1, GAB2, eIF4G1, ERK1 (MAPK3), TAB182, MBD4, PMCA1, Spinophilin, SPAG9, BAF250A, eEF2, HGK(MAP4K4), TRIP2, BAZ1B, ELKS, LRCH2	0.266849	0.379612	9	CPEB4, AF-6, Rap1GAP1, NDRG1, HSF1, PDE1C, CBP80, CRHSP-24, DOT1	0.124806	0.288256	25	Drebrin, EBP50, YB-1, Amylin, Menin, Myosin XVIIIA, TAB3, PGMU, MARK2, LARP1, DAP1, DISP2, EVL, MLCP (reg), ERP5, Neurofibromin, CD2AP, Secretogranin II, STAT5B, SLAP-130(ADAP), Chromogranin A, TRAP150, Dematin, XPC, SRPK2
2372	cellular response to decreased oxygen levels	332	0.568845	0.138265	1	1	0		0.0251224	0.138265	2	CPEB4, NDRG1	1	1	0
2366	Golgi ribbon formation	12	0.568434	0.186084	1	1	0		1	1	0		0.0251559	0.186084	1	Myosin XVIIIA
2367	oligopeptide transport	12	0.568434	0.186084	1	1	0		1	1	0		0.0251559	0.186084	1	EBP50
2368	positive regulation of natural killer cell proliferation	12	0.568434	0.186084	1	1	0		1	1	0		0.0251559	0.186084	1	STAT5B
2369	regulation of relaxation of cardiac muscle	12	0.568434	0.186084	1	1	0		1	1	0		0.0251559	0.186084	1	Chromogranin A
2370	creatine metabolic process	12	0.568434	0.186084	1	1	0		1	1	0		0.0251559	0.186084	1	STAT5B
2371	TORC1 signaling	12	0.568434	0.186084	1	1	0		1	1	0		0.0251559	0.186084	1	LARP1
2365	cellular response to nutrient levels	382	0.567093	0.0810059	0.00876369	0.0810059	3	eIF4G1, ERK1 (MAPK3), PMCA1	0.0325492	0.149601	2	CPEB4, HSF1	0.558401	0.617737	1	DAP1
2364	regulation of cellular response to stress	896	0.567031	0.0995249	0.0169658	0.0995249	4	eIF4G1, ERK1 (MAPK3), SPAG9, HGK(MAP4K4)	0.495205	0.570676	1	HSF1	0.856041	0.861724	1	Menin
2363	protein-containing complex assembly	2210	0.565922	0.108684	0.232615	0.309125	4	ERK1 (MAPK3), TORC2, CLASP1, SPAG9	0.225903	0.344827	3	HSF1, Cortactin, CBP80	0.00581427	0.108684	11	EBP50, SLAIN2, Amylin, Menin, Beta adducin, Enthoprotin, EVL, CD2AP, Dematin, XPC, SRPK2
2362	gene silencing	257	0.565774	0.11036	0.251894	0.32306	1	BAF250A	0.0155457	0.11036	2	CBP80, DOT1	1	1	0
2360	stress-activated MAPK cascade	175	0.564221	0.0985122	0.0163976	0.0985122	2	ERK1 (MAPK3), SPAG9	1	1	0		0.311208	0.434382	1	TAB3
2361	cytosolic transport	175	0.564221	0.0985122	0.0163976	0.0985122	2	SPAG9, ELKS	1	1	0		0.311208	0.434382	1	TGOLN2
2355	regulation of extracellular matrix disassembly	23	0.564076	0.112155	0.0255143	0.112155	1	CLASP1	1	1	0		1	1	0
2356	deoxyribonucleotide catabolic process	23	0.564076	0.112155	0.0255143	0.112155	1	MBD4	1	1	0		1	1	0
2357	regulation of hepatocyte proliferation	23	0.564076	0.112155	0.0255143	0.112155	1	TRIP2	1	1	0		1	1	0
2358	positive regulation of macrophage chemotaxis	23	0.564076	0.112155	0.0255143	0.112155	1	ERK1 (MAPK3)	1	1	0		1	1	0
2359	regulation of early endosome to late endosome transport	23	0.564076	0.112155	0.0255143	0.112155	1	ERK1 (MAPK3)	1	1	0		1	1	0
2354	nucleic acid metabolic process	4961	0.563972	0.0664394	0.00448896	0.0664394	12	Pinin, eIF4G1, ERK1 (MAPK3), TAB182, ZCCHC6, MBD4, TORC2, HSPC148, Spinophilin, BAF250A, TRIP2, BAZ1B	0.307462	0.414185	5	HSF1, RERE, CBP80, AARSD1, DOT1	0.04713	0.223406	16	YB-1, Menin, Myosin XVIIIA, TIF1-gamma, RPL34, RAVER1, SON, SFRS2 (SC-35), Asxl2, STAT5B, SF4, CoREST, PRCC, TRAP150, XPC, SRPK2
2353	cytoskeleton-dependent intracellular transport	222	0.563251	0.11216	0.0255828	0.11216	2	Myosin Va, FXR2	1	1	0		1	1	0
2351	regulation of neuronal synaptic plasticity	117	0.562837	0.187081	1	1	0		1	1	0		0.0256173	0.187081	2	Drebrin, Neurofibromin
2352	regulation of BMP signaling pathway	117	0.562837	0.187081	1	1	0		1	1	0		0.0256173	0.187081	2	NUMA1, TIF1-gamma
2350	RNA localization	282	0.560672	0.118417	1	1	0		0.0185186	0.118417	2	HSF1, CBP80	0.452349	0.542563	1	SFRS2 (SC-35)
2349	myelination	149	0.56065	0.0916327	0.15454	0.245671	1	Myosin Va	0.00546494	0.0916327	2	NDRG1, DAL1	0.271854	0.41078	1	Neurofibromin
2347	dsRNA fragmentation	35	0.559698	0.138265	1	1	0		0.0258808	0.138265	1	CBP80	1	1	0
2348	production of small RNA involved in gene silencing by RNA	35	0.559698	0.138265	1	1	0		0.0258808	0.138265	1	CBP80	1	1	0
2346	camera-type eye development	538	0.558028	0.106887	0.0218562	0.106887	3	PMCA1, BAF250A, TRIP2	1	1	0		0.684925	0.718427	1	Neurofibromin
2345	positive regulation of macroautophagy	88	0.556917	0.14766	0.0942761	0.192953	1	ERK1 (MAPK3)	1	1	0		0.0150233	0.14766	2	LARP1, GPSM1
2344	RNA catabolic process	295	0.555491	0.0664394	0.00429597	0.0664394	3	eIF4G1, TAB182, ZCCHC6	0.199257	0.323218	1	CBP80	0.129454	0.292373	2	RPL34, TRAP150
2343	JAK-STAT cascade involved in growth hormone signaling pathway	18	0.55473	0.10431	0.0200216	0.10431	1	ERK1 (MAPK3)	1	1	0		0.0375001	0.21006	1	STAT5B
2341	acid secretion	119	0.553242	0.188878	1	1	0		1	1	0		0.0264337	0.188878	2	EBP50, Neurofibromin
2342	positive regulation of neuron apoptotic process	119	0.553242	0.188878	1	1	0		1	1	0		0.0264337	0.188878	2	Neurofibromin, SRPK2
2340	regulation of cell growth	652	0.553187	0.100343	0.165576	0.253538	2	eIF4G1, Spinophilin	0.0119432	0.100343	3	Cortactin, CBP80, DAL1	0.754158	0.77459	1	Drebrin
2339	organonitrogen compound metabolic process	7198	0.551989	0.117603	0.0351817	0.123903	13	ZDHHC5, eIF4G1, ERK1 (MAPK3), MBD4, TORC2, ALPK3, Spinophilin, SPAG9, eEF2, HGK(MAP4K4), TRIP2, BAZ1B, ELKS	0.462885	0.540399	6	CPEB4, HSF1, PDE1C, p47, AARSD1, DOT1	0.00729607	0.117603	24	YB-1, Amylin, Menin, TAB3, PGMU, TIF1-gamma, TGOLN2, RPL34, MARK2, LARP1, FAM62B, MLCP (reg), ERP5, Neurofibromin, CD2AP, Secretogranin II, RNF187, Asxl2, STAT5B, SLAP-130(ADAP), Dnpep, CoREST, eIF2S2, SRPK2
2335	positive regulation of macrophage migration	24	0.551227	0.113378	0.0266092	0.113378	1	ERK1 (MAPK3)	1	1	0		1	1	0
2336	melanocyte differentiation	24	0.551227	0.113378	0.0266092	0.113378	1	Myosin Va	1	1	0		1	1	0
2337	positive regulation of intracellular estrogen receptor signaling pathway	24	0.551227	0.113378	0.0266092	0.113378	1	TRIP2	1	1	0		1	1	0
2338	pyrimidine deoxyribonucleotide metabolic process	24	0.551227	0.113378	0.0266092	0.113378	1	MBD4	1	1	0		1	1	0
2334	cell migration in hindbrain	36	0.551209	0.140637	1	1	0		0.0266109	0.140637	1	RERE	1	1	0
2332	axon ensheathment	154	0.550043	0.0916327	0.159304	0.248867	1	Myosin Va	0.00582626	0.0916327	2	NDRG1, DAL1	0.27959	0.414214	1	Neurofibromin
2333	ensheathment of neurons	154	0.550043	0.0916327	0.159304	0.248867	1	Myosin Va	0.00582626	0.0916327	2	NDRG1, DAL1	0.27959	0.414214	1	Neurofibromin
2331	response to organic substance	4802	0.549546	0.088625	0.0107878	0.088625	11	DOCK8, Myosin Va, GAB2, eIF4G1, ERK1 (MAPK3), MBD4, PMCA1, Spinophilin, BAF250A, eEF2, TRIP2	0.497505	0.572655	4	CPEB4, Rap1GAP1, HSF1, CBP80	0.312355	0.435291	12	Drebrin, Menin, Myosin XVIIIA, TAB3, LARP1, EVL, ERP5, Neurofibromin, SFRS2 (SC-35), STAT5B, TRAP150, Dematin
2330	regulation of actin filament-based process	553	0.548643	0.108684	0.12721	0.224267	2	CLASP1, Myopodin	0.342187	0.440852	1	Cortactin	0.00620631	0.108684	5	Drebrin, Beta adducin, EVL, CD2AP, Dematin
2329	regulation of G1/S transition of mitotic cell cycle	228	0.548188	0.113737	0.0268769	0.113737	2	eIF4G1, TAB182	1	1	0		1	1	0
2322	regulation of type B pancreatic cell proliferation	13	0.544306	0.188878	1	1	0		1	1	0		0.027224	0.188878	1	Menin
2323	regulation of histone H3-K27 methylation	13	0.544306	0.188878	1	1	0		1	1	0		0.027224	0.188878	1	Asxl2
2324	establishment of Golgi localization	13	0.544306	0.188878	1	1	0		1	1	0		0.027224	0.188878	1	EBP50
2325	modulation of inhibitory postsynaptic potential	13	0.544306	0.188878	1	1	0		1	1	0		0.027224	0.188878	1	Drebrin
2326	regulation of protein kinase C activity	13	0.544306	0.188878	1	1	0		1	1	0		0.027224	0.188878	1	Amylin
2327	amylin receptor signaling pathway	13	0.544306	0.188878	1	1	0		1	1	0		0.027224	0.188878	1	Amylin
2328	positive regulation of gamma-delta T cell differentiation	13	0.544306	0.188878	1	1	0		1	1	0		0.027224	0.188878	1	STAT5B
2321	cellular component disassembly	549	0.543463	0.10883	0.0230386	0.10883	3	Spinophilin, BAF250A, BAZ1B	1	1	0		0.692363	0.724796	1	MARK2
2320	response to endogenous stimulus	2554	0.542066	0.069117	0.00556808	0.069117	8	Myosin Va, ERK1 (MAPK3), MBD4, PMCA1, Spinophilin, BAF250A, eEF2, TRIP2	0.116206	0.257275	4	CPEB4, Rap1GAP1, HSF1, CBP80	0.295189	0.425449	7	Drebrin, Menin, LARP1, Neurofibromin, STAT5B, TRAP150, Dematin
2319	positive regulation of cell division	122	0.539322	0.19078	1	1	0		1	1	0		0.0276779	0.19078	2	YB-1, Menin
2318	melanosome transport	25	0.539049	0.11487	0.027703	0.11487	1	Myosin Va	1	1	0		1	1	0
2317	regulation of cell cycle	1685	0.538574	0.0627857	0.00208926	0.0627857	7	eIF4G1, TAB182, MBD4, CLASP1, Spinophilin, HGK(MAP4K4), TRIP2	0.12765	0.264168	3	NDRG1, HSF1, DOT1	0.0245211	0.185922	8	NUMA1, EBP50, Menin, SON, STAT5B, PRCC, XPC, SRPK2
2316	cellular response to organic cyclic compound	1000	0.537167	0.0664394	0.00462975	0.0664394	5	ERK1 (MAPK3), PMCA1, Spinophilin, BAF250A, TRIP2	0.170761	0.305196	2	HSF1, CBP80	0.161413	0.322206	4	LARP1, Neurofibromin, TRAP150, Dematin
2313	focal adhesion assembly	38	0.535106	0.145991	1	1	0		0.0280695	0.145991	1	Cortactin	1	1	0
2314	negative regulation of dendritic spine development	38	0.535106	0.145991	1	1	0		0.0280695	0.145991	1	DDEF1	1	1	0
2315	cell-substrate adherens junction assembly	38	0.535106	0.145991	1	1	0		0.0280695	0.145991	1	Cortactin	1	1	0
2312	response to alcohol	497	0.534893	0.101303	0.0177537	0.101303	3	eIF4G1, Spinophilin, eEF2	1	1	0		0.284247	0.41704	2	LARP1, STAT5B
2311	homeostasis of number of cells	379	0.531627	0.122286	0.348889	0.404488	1	TRIP2	0.248734	0.366575	1	AF-6	0.00846726	0.122286	4	Menin, STAT5B, CoREST, Dematin
2310	primary metabolic process	11586	0.531157	0.0985122	0.016492	0.0985122	19	Pinin, Myosin Va, ZDHHC5, eIF4G1, ERK1 (MAPK3), TAB182, ZCCHC6, MBD4, TORC2, HSPC148, ALPK3, Spinophilin, SPAG9, BAF250A, eEF2, HGK(MAP4K4), TRIP2, BAZ1B, ELKS	0.708291	0.743063	8	CPEB4, HSF1, PDE1C, RERE, p47, CBP80, AARSD1, DOT1	0.0256432	0.187081	32	YB-1, Amylin, Menin, Myosin XVIIIA, TAB3, PGMU, TIF1-gamma, TGOLN2, RPL34, MARK2, RAVER1, LARP1, FAM62B, MLCP (reg), ERP5, Neurofibromin, CD2AP, SON, Secretogranin II, RNF187, SFRS2 (SC-35), Asxl2, STAT5B, SLAP-130(ADAP), SF4, Dnpep, CoREST, eIF2S2, PRCC, TRAP150, XPC, SRPK2
2305	establishment of melanosome localization	26	0.527483	0.117009	0.0287956	0.117009	1	Myosin Va	1	1	0		1	1	0
2306	deoxyribose phosphate catabolic process	26	0.527483	0.117009	0.0287956	0.117009	1	MBD4	1	1	0		1	1	0
2307	secondary metabolite biosynthetic process	26	0.527483	0.117009	0.0287956	0.117009	1	Myosin Va	1	1	0		1	1	0
2308	cytoplasmic translational initiation	26	0.527483	0.117009	0.0287956	0.117009	1	eIF4G1	1	1	0		1	1	0
2309	pigment granule transport	26	0.527483	0.117009	0.0287956	0.117009	1	Myosin Va	1	1	0		1	1	0
2302	purine ribonucleotide catabolic process	39	0.527459	0.14744	1	1	0		0.028798	0.14744	1	PDE1C	1	1	0
2303	mRNA cleavage	39	0.527459	0.14744	1	1	0		0.028798	0.14744	1	CBP80	1	1	0
2304	ionotropic glutamate receptor signaling pathway	39	0.527459	0.14744	1	1	0		0.028798	0.14744	1	CPEB4	1	1	0
2301	development of secondary sexual characteristics	20	0.523846	0.106887	0.0222222	0.106887	1	TRIP2	1	1	0		0.0415807	0.217705	1	STAT5B
2300	nucleobase-containing compound transport	305	0.522824	0.128025	1	1	0		0.02145	0.128025	2	HSF1, CBP80	0.478758	0.562793	1	SFRS2 (SC-35)
2289	negative regulation of erythrocyte differentiation	14	0.522456	0.192546	1	1	0		1	1	0		0.0292878	0.192546	1	STAT5B
2290	positive regulation of natural killer cell differentiation	14	0.522456	0.192546	1	1	0		1	1	0		0.0292878	0.192546	1	STAT5B
2291	positive regulation of hair follicle development	14	0.522456	0.192546	1	1	0		1	1	0		0.0292878	0.192546	1	NUMA1
2292	positive regulation of megakaryocyte differentiation	14	0.522456	0.192546	1	1	0		1	1	0		0.0292878	0.192546	1	CoREST
2293	negative regulation of neuroblast proliferation	14	0.522456	0.192546	1	1	0		1	1	0		0.0292878	0.192546	1	Neurofibromin
2294	calcitonin family receptor signaling pathway	14	0.522456	0.192546	1	1	0		1	1	0		0.0292878	0.192546	1	Amylin
2295	regulation of calcium ion import across plasma membrane	14	0.522456	0.192546	1	1	0		1	1	0		0.0292878	0.192546	1	Amylin
2296	regulation of myosin-light-chain-phosphatase activity	14	0.522456	0.192546	1	1	0		1	1	0		0.0292878	0.192546	1	MLCP (reg)
2297	positive regulation of bone development	14	0.522456	0.192546	1	1	0		1	1	0		0.0292878	0.192546	1	Asxl2
2298	actin filament reorganization	14	0.522456	0.192546	1	1	0		1	1	0		0.0292878	0.192546	1	Dematin
2299	regulation of natural killer cell proliferation	14	0.522456	0.192546	1	1	0		1	1	0		0.0292878	0.192546	1	STAT5B
2288	histone mRNA metabolic process	33	0.522175	0.125073	0.0364108	0.125073	1	ZCCHC6	0.0244191	0.137954	1	CBP80	1	1	0
2287	regulation of MAP kinase activity	507	0.521752	0.103174	0.0187101	0.103174	3	ERK1 (MAPK3), SPAG9, HGK(MAP4K4)	1	1	0		0.292127	0.423624	2	TAB3, Neurofibromin
2286	leukocyte homeostasis	126	0.521596	0.192546	1	1	0		1	1	0		0.029373	0.192546	2	Menin, STAT5B
2285	ribonucleotide catabolic process	40	0.520061	0.148624	1	1	0		0.029526	0.148624	1	PDE1C	1	1	0
2284	secretion by cell	1326	0.51969	0.175247	0.443053	0.48657	2	Myosin Va, eEF2	1	1	0		0.0211321	0.175247	7	PGMU, FAM148C, Neurofibromin, Secretogranin II, Chromogranin A, Dematin, VMP1
2283	cellular response to oxygen levels	363	0.518982	0.148624	1	1	0		0.0296342	0.148624	2	CPEB4, NDRG1	1	1	0
2282	regulation of nervous system development	1365	0.517795	0.0985122	0.0165956	0.0985122	5	FXR2, eIF4G1, SPAG9, HGK(MAP4K4), TRIP2	0.0166696	0.112679	4	AF-6, DDEF1, Rap1GAP1, Cortactin	0.559007	0.617737	3	Drebrin, MARK2, Neurofibromin
2281	regulation of metabolic process	8976	0.517488	0.0721642	0.00603071	0.0721642	17	Pinin, FXR2, ANKS1, eIF4G1, ERK1 (MAPK3), TAB182, ZCCHC6, TORC2, Myopodin, Spinophilin, SPAG9, BAF250A, eEF2, HGK(MAP4K4), TRIP2, BAZ1B, ELKS	0.34536	0.443776	8	CPEB4, HSF1, Cortactin, RERE, p47, CBP80, CRHSP-24, DOT1	0.0581206	0.240273	25	NUMA1, EBP50, YB-1, Amylin, Menin, TAB3, TIF1-gamma, RPL34, MARK2, LARP1, DAP1, GPSM1, MLCP (reg), Neurofibromin, SON, RNF187, SFRS2 (SC-35), Asxl2, STAT5B, CoREST, Chromogranin A, TRAP150, Dematin, Smchd1, SRPK2
2280	regulation of GTP binding	27	0.517207	0.122244	1	1	0		0.0200216	0.122244	1	Rap1GAP1	0.0557297	0.233822	1	GPSM1
2279	developmental process	8165	0.51716	0.0723728	0.00614233	0.0723728	16	Myosin Va, FXR2, ANKS1, GAB2, eIF4G1, ERK1 (MAPK3), PMCA1, ALPK3, Spinophilin, SPAG9, BAF250A, eEF2, HGK(MAP4K4), TRIP2, BAZ1B, ELKS	0.240537	0.357712	8	AF-6, DDEF1, Rap1GAP1, NDRG1, HSF1, Cortactin, RERE, DAL1	0.172256	0.335231	21	Drebrin, NUMA1, EBP50, YB-1, Amylin, Menin, Beta adducin, MARK2, GPSM1, EVL, NAV2, Neurofibromin, Secretogranin II, Asxl2, STAT5B, CoREST, eIF2S2, Dematin, VMP1, Smchd1, SRPK2
2274	telomere maintenance via telomerase	27	0.516478	0.119463	0.029887	0.119463	1	TAB182	1	1	0		1	1	0
2275	establishment of pigment granule localization	27	0.516478	0.119463	0.029887	0.119463	1	Myosin Va	1	1	0		1	1	0
2276	positive regulation of extracellular matrix organization	27	0.516478	0.119463	0.029887	0.119463	1	CLASP1	1	1	0		1	1	0
2277	negative regulation of morphogenesis of an epithelium	27	0.516478	0.119463	0.029887	0.119463	1	CLASP1	1	1	0		1	1	0
2278	peroxisome proliferator activated receptor signaling pathway	27	0.516478	0.119463	0.029887	0.119463	1	TRIP2	1	1	0		1	1	0
2273	regulation of transmembrane receptor protein serine/threonine kinase signaling pathway	318	0.516311	0.195342	1	1	0		1	1	0		0.0299041	0.195342	3	NUMA1, Menin, TIF1-gamma
2272	response to metal ion	699	0.513285	0.107461	0.184482	0.268114	2	ERK1 (MAPK3), BAF250A	0.0144011	0.107461	3	NDRG1, HSF1, PDE1C	0.778142	0.794993	1	Dematin
2271	pancreas development	128	0.51307	0.195736	1	1	0		1	1	0		0.0302358	0.195736	2	Amylin, Menin
2268	establishment of endothelial barrier	41	0.512899	0.149443	1	1	0		0.0302535	0.149443	1	AF-6	1	1	0
2269	actin filament polymerization	41	0.512899	0.149443	1	1	0		0.0302535	0.149443	1	Cortactin	1	1	0
2270	negative regulation of cardiac muscle cell apoptotic process	41	0.512899	0.149443	1	1	0		0.0302535	0.149443	1	HSF1	1	1	0
2267	positive regulation of protein phosphorylation	1413	0.510456	0.103174	0.0190123	0.103174	5	eIF4G1, ERK1 (MAPK3), TAB182, SPAG9, HGK(MAP4K4)	0.663848	0.706236	1	HSF1	0.58295	0.636299	3	Amylin, TAB3, MARK2
2266	protein localization	2682	0.507429	0.0971717	0.592713	0.617162	3	Myosin Va, Spinophilin, ELKS	0.010836	0.0971717	6	AF-6, Cortactin, RERE, CBP80, DAL1, EHBP1	0.109163	0.278144	9	Drebrin, EBP50, YB-1, RPL34, Secretogranin II, SFRS2 (SC-35), SLAP-130(ADAP), Rabaptin-5, Dematin
2265	NLS-bearing protein import into nucleus	28	0.507052	0.125171	1	1	0		0.0207558	0.125171	1	RERE	0.0577341	0.239862	1	SLAP-130(ADAP)
2264	endosomal transport	246	0.506572	0.119463	0.0309154	0.119463	2	SPAG9, ELKS	1	1	0		1	1	0
2257	regulation of establishment of cell polarity	28	0.505989	0.119463	0.0309773	0.119463	1	DOCK8	1	1	0		1	1	0
2258	cellular response to dopamine	28	0.505989	0.119463	0.0309773	0.119463	1	ERK1 (MAPK3)	1	1	0		1	1	0
2259	regulation of mammary gland epithelial cell proliferation	28	0.505989	0.119463	0.0309773	0.119463	1	TRIP2	1	1	0		1	1	0
2260	response to folic acid	28	0.505989	0.119463	0.0309773	0.119463	1	eEF2	1	1	0		1	1	0
2261	negative regulation of insulin secretion involved in cellular response to glucose stimulus	28	0.505989	0.119463	0.0309773	0.119463	1	HGK(MAP4K4)	1	1	0		1	1	0
2262	melanosome localization	28	0.505989	0.119463	0.0309773	0.119463	1	Myosin Va	1	1	0		1	1	0
2263	response to dopamine	28	0.505989	0.119463	0.0309773	0.119463	1	ERK1 (MAPK3)	1	1	0		1	1	0
2255	regulation of execution phase of apoptosis	42	0.505959	0.149601	1	1	0		0.0309805	0.149601	1	HSF1	1	1	0
2256	positive regulation of transcription from RNA polymerase II promoter in response to stress	42	0.505959	0.149601	1	1	0		0.0309805	0.149601	1	HSF1	1	1	0
2254	protein-containing complex subunit organization	2541	0.505314	0.10431	0.0193452	0.10431	7	ERK1 (MAPK3), TORC2, CLASP1, Spinophilin, SPAG9, BAF250A, BAZ1B	0.294877	0.405404	3	HSF1, Cortactin, CBP80	0.00591128	0.108684	12	EBP50, SLAIN2, Amylin, Menin, Beta adducin, Enthoprotin, EVL, Neurofibromin, CD2AP, Dematin, XPC, SRPK2
2253	regulation of cytoplasmic translation	35	0.505243	0.129051	0.038576	0.129051	1	eEF2	0.0258808	0.138265	1	CPEB4	1	1	0
2252	sensory organ development	948	0.504244	0.104669	0.0204397	0.104669	4	ERK1 (MAPK3), PMCA1, BAF250A, TRIP2	1	1	0		0.32608	0.445318	3	EBP50, Neurofibromin, Smchd1
2251	steroid hormone mediated signaling pathway	199	0.502548	0.106014	0.0208719	0.106014	2	BAF250A, TRIP2	1	1	0		0.34568	0.463829	1	TRAP150
2245	regulation of systemic arterial blood pressure by baroreceptor feedback	15	0.502537	0.195736	1	1	0		1	1	0		0.0313473	0.195736	1	NAV2
2246	positive regulation of hair cycle	15	0.502537	0.195736	1	1	0		1	1	0		0.0313473	0.195736	1	NUMA1
2247	nuclear body organization	15	0.502537	0.195736	1	1	0		1	1	0		0.0313473	0.195736	1	SRPK2
2248	negative regulation of protein homooligomerization	15	0.502537	0.195736	1	1	0		1	1	0		0.0313473	0.195736	1	Amylin
2249	negative regulation of telomerase activity	15	0.502537	0.195736	1	1	0		1	1	0		0.0313473	0.195736	1	Menin
2250	positive regulation of gamma-delta T cell activation	15	0.502537	0.195736	1	1	0		1	1	0		0.0313473	0.195736	1	STAT5B
2244	regulation of peptidyl-serine phosphorylation	197	0.500824	0.104669	0.0204815	0.104669	2	eIF4G1, TAB182	1	1	0		0.0655302	0.243998	2	Amylin, Dematin
2243	regulation of protein kinase activity	1111	0.500501	0.122611	0.0340749	0.122611	4	ERK1 (MAPK3), Myopodin, SPAG9, HGK(MAP4K4)	1	1	0		0.0293852	0.192546	6	EBP50, Amylin, Menin, TAB3, MARK2, Neurofibromin
2242	positive regulation of response to stimulus	3287	0.49924	0.158885	0.153978	0.245246	6	Myosin Va, GAB2, ERK1 (MAPK3), SPAG9, HGK(MAP4K4), TRIP2	0.929072	0.930966	1	HSF1	0.017378	0.158885	13	Drebrin, NUMA1, EBP50, Amylin, Menin, TAB3, Neurofibromin, Secretogranin II, Asxl2, STAT5B, SLAP-130(ADAP), Chromogranin A, Dematin
2241	7-methylguanosine mRNA capping	43	0.499231	0.149601	1	1	0		0.0317069	0.149601	1	CBP80	1	1	0
2240	microvillus assembly	22	0.496725	0.110846	0.0244181	0.110846	1	HGK(MAP4K4)	1	1	0		0.0456443	0.22124	1	EBP50
2239	response to toxic substance	975	0.496311	0.106961	0.0224066	0.106961	4	eIF4G1, ERK1 (MAPK3), Spinophilin, eEF2	0.525332	0.596306	1	HSF1	0.87909	0.881998	1	STAT5B
2232	branch elongation of an epithelium	29	0.495975	0.120321	0.0320663	0.120321	1	TRIP2	1	1	0		1	1	0
2233	mitotic G2 DNA damage checkpoint	29	0.495975	0.120321	0.0320663	0.120321	1	MBD4	1	1	0		1	1	0
2234	regulation of cytoplasmic transport	29	0.495975	0.120321	0.0320663	0.120321	1	ERK1 (MAPK3)	1	1	0		1	1	0
2235	positive regulation of protein import into nucleus, translocation	29	0.495975	0.120321	0.0320663	0.120321	1	TRIP2	1	1	0		1	1	0
2236	regulation of exit from mitosis	29	0.495975	0.120321	0.0320663	0.120321	1	Spinophilin	1	1	0		1	1	0
2237	positive regulation of gene silencing by miRNA	29	0.495975	0.120321	0.0320663	0.120321	1	eIF4G1	1	1	0		1	1	0
2238	pigment granule localization	29	0.495975	0.120321	0.0320663	0.120321	1	Myosin Va	1	1	0		1	1	0
2231	positive regulation of signal transduction	2223	0.495023	0.156219	0.23583	0.309365	4	ERK1 (MAPK3), SPAG9, HGK(MAP4K4), TRIP2	0.825576	0.837504	1	HSF1	0.0169244	0.156219	10	Drebrin, NUMA1, EBP50, Amylin, Menin, TAB3, Neurofibromin, Asxl2, Chromogranin A, Dematin
2230	regulation of protein metabolic process	3875	0.494715	0.0751889	0.00695858	0.0751889	10	FXR2, ANKS1, eIF4G1, ERK1 (MAPK3), TAB182, Myopodin, Spinophilin, SPAG9, eEF2, HGK(MAP4K4)	0.327693	0.429436	4	CPEB4, HSF1, p47, CBP80	0.108537	0.27762	12	EBP50, Amylin, Menin, TAB3, MARK2, LARP1, DAP1, MLCP (reg), Neurofibromin, Asxl2, STAT5B, Dematin
2229	nucleobase-containing compound catabolic process	511	0.494181	0.0627857	0.00239752	0.0627857	4	eIF4G1, TAB182, ZCCHC6, MBD4	0.055079	0.182595	2	PDE1C, CBP80	0.0941182	0.267487	3	PGMU, RPL34, TRAP150
2228	post-translational protein modification	569	0.493913	0.200767	1	1	0		1	1	0		0.0322967	0.200767	4	Menin, TGOLN2, ERP5, Secretogranin II
2227	regulation of transport	2786	0.493418	0.139615	0.0843735	0.181845	6	Myosin Va, GAB2, ERK1 (MAPK3), CLASP1, HGK(MAP4K4), TRIP2	0.633898	0.683247	2	Rap1GAP1, PDE1C	0.0120643	0.139615	12	Drebrin, NUMA1, EBP50, Amylin, Myosin XVIIIA, FAM148C, MLCP (reg), Neurofibromin, CD2AP, SCN7A, Chromogranin A, Dematin
2226	regulation of secretion	1262	0.493228	0.0909392	0.012132	0.0909392	5	Myosin Va, GAB2, ERK1 (MAPK3), CLASP1, HGK(MAP4K4)	0.621101	0.673888	1	PDE1C	0.127984	0.291624	5	EBP50, Myosin XVIIIA, FAM148C, Neurofibromin, Chromogranin A
2225	response to salt	44	0.492703	0.149601	1	1	0		0.0324329	0.149601	1	HSF1	1	1	0
2224	regulation of vesicle-mediated transport	790	0.491805	0.088625	0.0111087	0.088625	4	Myosin Va, GAB2, ERK1 (MAPK3), CLASP1	0.451936	0.531129	1	Rap1GAP1	0.234656	0.3853	3	Myosin XVIIIA, FAM148C, CD2AP
2222	regulation of osteoclast differentiation	134	0.488739	0.200888	1	1	0		1	1	0		0.0328842	0.200888	2	Neurofibromin, Asxl2
2223	regulation of tissue remodeling	134	0.488739	0.200888	1	1	0		1	1	0		0.0328842	0.200888	2	Amylin, Neurofibromin
2221	protein acylation	255	0.48756	0.1206	0.03302	0.1206	2	ZDHHC5, TORC2	1	1	0		1	1	0
2214	positive regulation of posttranscriptional gene silencing	30	0.486401	0.1206	0.0331542	0.1206	1	eIF4G1	1	1	0		1	1	0
2215	dendritic cell migration	30	0.486401	0.1206	0.0331542	0.1206	1	DOCK8	1	1	0		1	1	0
2216	mammary gland epithelial cell proliferation	30	0.486401	0.1206	0.0331542	0.1206	1	TRIP2	1	1	0		1	1	0
2217	cellular response to hepatocyte growth factor stimulus	30	0.486401	0.1206	0.0331542	0.1206	1	TRIP2	1	1	0		1	1	0
2218	megakaryocyte development	30	0.486401	0.1206	0.0331542	0.1206	1	TRIP2	1	1	0		1	1	0
2219	microtubule anchoring	30	0.486401	0.1206	0.0331542	0.1206	1	CLASP1	1	1	0		1	1	0
2220	negative regulation of stress fiber assembly	30	0.486401	0.1206	0.0331542	0.1206	1	CLASP1	1	1	0		1	1	0
2212	7-methylguanosine RNA capping	45	0.486366	0.149601	1	1	0		0.0331583	0.149601	1	CBP80	1	1	0
2213	RNA capping	45	0.486366	0.149601	1	1	0		0.0331583	0.149601	1	CBP80	1	1	0
2211	negative regulation of autophagy	102	0.485929	0.171216	0.108462	0.205573	1	eIF4G1	1	1	0		0.0198395	0.171216	2	TAB3, DAP1
2210	positive regulation of keratinocyte differentiation	23	0.484341	0.112155	0.0255143	0.112155	1	TRIP2	1	1	0		0.0476698	0.223406	1	NUMA1
2205	regulation of peroxisome proliferator activated receptor signaling pathway	16	0.484273	0.200888	1	1	0		1	1	0		0.0334025	0.200888	1	Asxl2
2206	gamma-aminobutyric acid secretion	16	0.484273	0.200888	1	1	0		1	1	0		0.0334025	0.200888	1	Neurofibromin
2207	oxaloacetate metabolic process	16	0.484273	0.200888	1	1	0		1	1	0		0.0334025	0.200888	1	STAT5B
2208	succinate metabolic process	16	0.484273	0.200888	1	1	0		1	1	0		0.0334025	0.200888	1	STAT5B
2209	dimeric G-protein coupled receptor signaling pathway	16	0.484273	0.200888	1	1	0		1	1	0		0.0334025	0.200888	1	Amylin
2204	regulation of body fluid levels	775	0.48421	0.147632	0.0549411	0.147632	3	DOCK8, ERK1 (MAPK3), TRIP2	1	1	0		0.0237652	0.182143	5	EVL, ERP5, STAT5B, CoREST, Dematin
2203	negative regulation of striated muscle cell apoptotic process	46	0.48021	0.152088	1	1	0		0.0338832	0.152088	1	HSF1	1	1	0
2202	positive regulation of mRNA splicing, via spliceosome	31	0.479225	0.132736	1	1	0		0.0229553	0.132736	1	CBP80	0.0637226	0.241933	1	TRAP150
2201	positive regulation of hydrolase activity	1061	0.477385	0.0916327	0.335689	0.393289	2	DOCK8, ERK1 (MAPK3)	0.00701762	0.0916327	4	AF-6, DDEF1, Rap1GAP1, HSF1	0.0733073	0.249697	5	Menin, DAP1, MLCP (reg), Neurofibromin, Rabaptin-5
2200	regulation of protein homodimerization activity	31	0.477235	0.122678	0.0342409	0.122678	1	SPAG9	1	1	0		1	1	0
2199	negative regulation of RNA metabolic process	1815	0.47514	0.142802	0.614995	0.635991	2	BAF250A, TRIP2	0.150203	0.287256	3	HSF1, RERE, DOT1	0.0131838	0.142802	9	YB-1, Menin, TIF1-gamma, LARP1, DAP1, SFRS2 (SC-35), Asxl2, CoREST, TRAP150
2198	response to insecticide	47	0.474226	0.153455	1	1	0		0.0346076	0.153455	1	HSF1	1	1	0
2196	microtubule nucleation	24	0.472643	0.113378	0.0266092	0.113378	1	CLASP1	1	1	0		0.0496911	0.223979	1	SLAIN2
2197	negative regulation of peptidyl-threonine phosphorylation	24	0.472643	0.113378	0.0266092	0.113378	1	eIF4G1	1	1	0		0.0496911	0.223979	1	Dematin
2195	regulation of GTPase activity	650	0.471709	0.100343	0.522941	0.558474	1	DOCK8	0.0118446	0.100343	3	AF-6, DDEF1, Rap1GAP1	0.159036	0.319729	3	GPSM1, Neurofibromin, Rabaptin-5
2194	eye development	610	0.471265	0.119463	0.0302253	0.119463	3	PMCA1, BAF250A, TRIP2	1	1	0		0.730588	0.757343	1	Neurofibromin
2191	regulation of telomere capping	32	0.468447	0.123903	0.0353265	0.123903	1	ERK1 (MAPK3)	1	1	0		1	1	0
2192	regulation of translational elongation	32	0.468447	0.123903	0.0353265	0.123903	1	eEF2	1	1	0		1	1	0
2193	positive regulation of CREB transcription factor activity	32	0.468447	0.123903	0.0353265	0.123903	1	TORC2	1	1	0		1	1	0
2190	cerebellar Purkinje cell layer development	48	0.468407	0.155744	1	1	0		0.0353315	0.155744	1	RERE	1	1	0
2189	regulation of microtubule polymerization or depolymerization	106	0.468352	0.175431	0.112476	0.209369	1	CLASP1	1	1	0		0.0213195	0.175431	2	NUMA1, SLAIN2
2188	retina development in camera-type eye	265	0.467681	0.123981	0.0354232	0.123981	2	PMCA1, TRIP2	1	1	0		1	1	0
2184	regulation of gamma-delta T cell differentiation	17	0.467442	0.209659	1	1	0		1	1	0		0.0354535	0.209659	1	STAT5B
2185	cellular response to X-ray	17	0.467442	0.209659	1	1	0		1	1	0		0.0354535	0.209659	1	Drebrin
2186	regulation of guanyl-nucleotide exchange factor activity	17	0.467442	0.209659	1	1	0		1	1	0		0.0354535	0.209659	1	GPSM1
2187	observational learning	17	0.467442	0.209659	1	1	0		1	1	0		0.0354535	0.209659	1	Neurofibromin
2183	positive regulation of transmembrane receptor protein serine/threonine kinase signaling pathway	140	0.466127	0.21006	1	1	0		1	1	0		0.0356206	0.21006	2	NUMA1, Menin
2182	regulation of plasma membrane bounded cell projection assembly	280	0.465643	0.176684	1	1	0		0.190105	0.316734	1	Rap1GAP1	0.0215549	0.176684	3	Drebrin, EVL, Dematin
2180	cGMP metabolic process	49	0.462745	0.15752	1	1	0		0.0360549	0.15752	1	PDE1C	1	1	0
2181	cellular response to gamma radiation	49	0.462745	0.15752	1	1	0		0.0360549	0.15752	1	HSF1	1	1	0
2179	positive regulation of phosphorylation	1493	0.462615	0.109576	0.0235463	0.109576	5	eIF4G1, ERK1 (MAPK3), TAB182, SPAG9, HGK(MAP4K4)	0.684606	0.723888	1	HSF1	0.621067	0.664915	3	Amylin, TAB3, MARK2
2178	embryonic skeletal system morphogenesis	141	0.462513	0.21006	1	1	0		1	1	0		0.036085	0.21006	2	Menin, Asxl2
2177	growth hormone receptor signaling pathway	25	0.461568	0.11487	0.027703	0.11487	1	ERK1 (MAPK3)	1	1	0		0.0517081	0.225413	1	STAT5B
2176	regulation of leukocyte migration	269	0.460071	0.125073	0.0364032	0.125073	2	DOCK8, ERK1 (MAPK3)	1	1	0		1	1	0
2172	response to hepatocyte growth factor	33	0.460013	0.125073	0.0364108	0.125073	1	TRIP2	1	1	0		1	1	0
2173	thyroid hormone metabolic process	33	0.460013	0.125073	0.0364108	0.125073	1	TRIP2	1	1	0		1	1	0
2174	positive regulation of mast cell degranulation	33	0.460013	0.125073	0.0364108	0.125073	1	GAB2	1	1	0		1	1	0
2175	positive regulation of mast cell activation involved in immune response	33	0.460013	0.125073	0.0364108	0.125073	1	GAB2	1	1	0		1	1	0
2169	bicarbonate transport	50	0.457232	0.158564	1	1	0		0.0367778	0.158564	1	SLC4A4	1	1	0
2170	regulation of cell cycle checkpoint	50	0.457232	0.158564	1	1	0		0.0367778	0.158564	1	NDRG1	1	1	0
2171	adherens junction assembly	50	0.457232	0.158564	1	1	0		0.0367778	0.158564	1	Cortactin	1	1	0
2168	regulation of cell projection assembly	284	0.456679	0.178855	1	1	0		0.192555	0.320273	1	Rap1GAP1	0.0223637	0.178855	3	Drebrin, EVL, Dematin
2167	animal organ development	4865	0.455859	0.0909392	0.0118996	0.0909392	11	Myosin Va, GAB2, eIF4G1, ERK1 (MAPK3), PMCA1, ALPK3, Spinophilin, BAF250A, eEF2, TRIP2, BAZ1B	0.508761	0.582882	4	AF-6, HSF1, Cortactin, RERE	0.134363	0.297622	14	Drebrin, NUMA1, EBP50, Amylin, Menin, Beta adducin, EVL, Neurofibromin, Asxl2, STAT5B, CoREST, eIF2S2, Dematin, Smchd1
2166	aging	625	0.455474	0.120385	0.0321557	0.120385	3	PMCA1, Spinophilin, eEF2	1	1	0		0.73925	0.764456	1	Drebrin
2165	regulation of response to stress	2122	0.453531	0.11487	0.0275727	0.11487	6	eIF4G1, ERK1 (MAPK3), CLASP1, SPAG9, HGK(MAP4K4), TRIP2	0.810458	0.826431	1	HSF1	0.669592	0.705481	4	Menin, TAB3, STAT5B, Dematin
2164	regulation of transforming growth factor beta receptor signaling pathway	144	0.45192	0.21006	1	1	0		1	1	0		0.0374923	0.21006	2	Menin, TIF1-gamma
2162	regulation of cytokine secretion involved in immune response	34	0.451908	0.127462	0.037494	0.127462	1	ERK1 (MAPK3)	1	1	0		1	1	0
2163	trachea development	34	0.451908	0.127462	0.037494	0.127462	1	ERK1 (MAPK3)	1	1	0		1	1	0
2154	regulation of integrin-mediated signaling pathway	18	0.451863	0.21006	1	1	0		1	1	0		0.0375001	0.21006	1	Dematin
2155	divalent inorganic anion homeostasis	18	0.451863	0.21006	1	1	0		1	1	0		0.0375001	0.21006	1	EBP50
2156	positive regulation of cardiac muscle contraction	18	0.451863	0.21006	1	1	0		1	1	0		0.0375001	0.21006	1	Chromogranin A
2157	trivalent inorganic anion homeostasis	18	0.451863	0.21006	1	1	0		1	1	0		0.0375001	0.21006	1	EBP50
2158	phosphate ion homeostasis	18	0.451863	0.21006	1	1	0		1	1	0		0.0375001	0.21006	1	EBP50
2159	cellular response to glucose starvation	51	0.451863	0.159204	1	1	0		0.0375001	0.159204	1	CPEB4	1	1	0
2160	galactose metabolic process	18	0.451863	0.21006	1	1	0		1	1	0		0.0375001	0.21006	1	PGMU
2161	interleukin-2-mediated signaling pathway	18	0.451863	0.21006	1	1	0		1	1	0		0.0375001	0.21006	1	STAT5B
2153	regulation of cellular protein localization	803	0.451658	0.154904	0.0598762	0.154904	3	Myosin Va, Spinophilin, TRIP2	1	1	0		0.0271704	0.188878	5	Drebrin, NUMA1, Neurofibromin, CD2AP, Dematin
2152	microvillus organization	26	0.451061	0.117009	0.0287956	0.117009	1	HGK(MAP4K4)	1	1	0		0.053721	0.228657	1	EBP50
2151	leukocyte migration	541	0.449081	0.190407	0.459132	0.500926	1	DOCK8	1	1	0		0.0275341	0.190407	4	Beta adducin, Secretogranin II, STAT5B, Chromogranin A
2150	cardiac chamber development	275	0.449	0.128312	0.0378929	0.128312	2	BAF250A, TRIP2	1	1	0		1	1	0
2149	negative regulation of myeloid cell differentiation	145	0.44847	0.211	1	1	0		1	1	0		0.0379661	0.211	2	Neurofibromin, STAT5B
2147	myelination in peripheral nervous system	35	0.447195	0.138265	1	1	0		0.0258808	0.138265	1	NDRG1	0.0716492	0.248548	1	Neurofibromin
2148	peripheral nervous system axon ensheathment	35	0.447195	0.138265	1	1	0		0.0258808	0.138265	1	NDRG1	0.0716492	0.248548	1	Neurofibromin
2144	response to arsenic-containing substance	52	0.44663	0.159204	1	1	0		0.038222	0.159204	1	HSF1	1	1	0
2145	protein homotrimerization	52	0.44663	0.159204	1	1	0		0.038222	0.159204	1	HSF1	1	1	0
2146	dendritic spine organization	52	0.44663	0.159204	1	1	0		0.038222	0.159204	1	Cortactin	1	1	0
2143	peptidyl-tyrosine phosphorylation	226	0.445509	0.113378	0.0264426	0.113378	2	ERK1 (MAPK3), BAZ1B	1	1	0		0.382441	0.494171	1	STAT5B
2142	cell communication	8056	0.445402	0.069117	0.00529491	0.069117	16	DOCK8, Myosin Va, ANKS1, GAB2, eIF4G1, ERK1 (MAPK3), TAB182, MBD4, PMCA1, Spinophilin, SPAG9, BAF250A, HGK(MAP4K4), TRIP2, ELKS, LRCH2	0.227668	0.344827	8	CPEB4, AF-6, Rap1GAP1, NDRG1, HSF1, PDE1C, CBP80, CRHSP-24	0.0304766	0.195736	24	Drebrin, EBP50, YB-1, Amylin, Menin, TAB3, MARK2, LARP1, DAP1, DISP2, EVL, FAM148C, MLCP (reg), ERP5, Neurofibromin, CD2AP, Secretogranin II, STAT5B, SLAP-130(ADAP), SCN7A, Chromogranin A, TRAP150, Dematin, SRPK2
2141	positive regulation of cellular protein localization	573	0.445384	0.112212	0.0257388	0.112212	3	Myosin Va, Spinophilin, TRIP2	1	1	0		0.343784	0.462225	2	NUMA1, CD2AP
2140	regulation of cellular response to transforming growth factor beta stimulus	146	0.445059	0.212529	1	1	0		1	1	0		0.0384422	0.212529	2	Menin, TIF1-gamma
2138	regulation of establishment or maintenance of cell polarity	35	0.444111	0.129051	0.038576	0.129051	1	DOCK8	1	1	0		1	1	0
2139	mRNA transcription by RNA polymerase II	35	0.444111	0.129051	0.038576	0.129051	1	TRIP2	1	1	0		1	1	0
2137	cellular nitrogen compound catabolic process	576	0.443061	0.0664394	0.00368752	0.0664394	4	eIF4G1, TAB182, ZCCHC6, MBD4	0.0680374	0.201474	2	PDE1C, CBP80	0.122887	0.288256	3	PGMU, RPL34, TRAP150
2136	mRNA transcription	44	0.442207	0.141059	0.0482615	0.141059	1	TRIP2	0.0324329	0.149601	1	HSF1	1	1	0
2135	positive regulation of secretion by cell	639	0.441351	0.122611	0.0340154	0.122611	3	GAB2, ERK1 (MAPK3), CLASP1	1	1	0		0.747088	0.769767	1	Myosin XVIIIA
2134	peptidyl-tyrosine modification	229	0.439824	0.113737	0.0270952	0.113737	2	ERK1 (MAPK3), BAZ1B	1	1	0		0.386398	0.497769	1	STAT5B
2133	response to amino acid	337	0.439563	0.138265	0.316951	0.376902	1	Spinophilin	0.0258291	0.138265	2	CPEB4, HSF1	1	1	0
2132	heterocycle catabolic process	581	0.439477	0.0664394	0.003803	0.0664394	4	eIF4G1, TAB182, ZCCHC6, MBD4	0.0690738	0.201482	2	PDE1C, CBP80	0.125223	0.288256	3	PGMU, RPL34, TRAP150
2131	regulation of G2/M transition of mitotic cell cycle	281	0.438322	0.130517	0.0394059	0.130517	2	MBD4, CLASP1	1	1	0		1	1	0
2130	positive regulation of small molecule metabolic process	355	0.437991	0.212529	1	1	0		1	1	0		0.039454	0.212529	3	Amylin, Neurofibromin, Chromogranin A
2129	mitotic cell cycle checkpoint	224	0.437927	0.112851	0.0260112	0.112851	2	TAB182, MBD4	1	1	0		0.0818122	0.254674	2	PRCC, XPC
2122	negative regulation of phosphatidylinositol 3-kinase signaling	19	0.437384	0.212529	1	1	0		1	1	0		0.0395426	0.212529	1	EBP50
2123	negative regulation of neurotransmitter secretion	19	0.437384	0.212529	1	1	0		1	1	0		0.0395426	0.212529	1	Neurofibromin
2124	UV-damage excision repair	19	0.437384	0.212529	1	1	0		1	1	0		0.0395426	0.212529	1	XPC
2125	positive regulation of chromosome separation	19	0.437384	0.212529	1	1	0		1	1	0		0.0395426	0.212529	1	NUMA1
2126	Notch receptor processing, ligand-dependent	19	0.437384	0.212529	1	1	0		1	1	0		0.0395426	0.212529	1	YB-1
2127	regulation of gamma-delta T cell activation	19	0.437384	0.212529	1	1	0		1	1	0		0.0395426	0.212529	1	STAT5B
2128	histone H4 deacetylation	19	0.437384	0.212529	1	1	0		1	1	0		0.0395426	0.212529	1	CoREST
2121	cellular aromatic compound metabolic process	6028	0.437039	0.078518	0.00791778	0.078518	13	Pinin, Myosin Va, eIF4G1, ERK1 (MAPK3), TAB182, ZCCHC6, MBD4, TORC2, HSPC148, Spinophilin, BAF250A, TRIP2, BAZ1B	0.284648	0.39521	6	HSF1, PDE1C, RERE, CBP80, AARSD1, DOT1	0.116332	0.280971	17	YB-1, Menin, Myosin XVIIIA, PGMU, TIF1-gamma, RPL34, RAVER1, SON, SFRS2 (SC-35), Asxl2, STAT5B, SF4, CoREST, PRCC, TRAP150, XPC, SRPK2
2118	negative regulation of T cell apoptotic process	36	0.436603	0.13057	0.0396568	0.13057	1	DOCK8	1	1	0		1	1	0
2119	positive regulation of protein autophosphorylation	36	0.436603	0.13057	0.0396568	0.13057	1	TAB182	1	1	0		1	1	0
2120	regulation of macrophage chemotaxis	36	0.436603	0.13057	0.0396568	0.13057	1	ERK1 (MAPK3)	1	1	0		1	1	0
2116	purine nucleotide catabolic process	54	0.436553	0.162458	1	1	0		0.0396641	0.162458	1	PDE1C	1	1	0
2117	positive regulation of smooth muscle contraction	54	0.436553	0.162458	1	1	0		0.0396641	0.162458	1	Cortactin	1	1	0
2115	activation of MAPK activity	232	0.434254	0.11487	0.0277543	0.11487	2	ERK1 (MAPK3), SPAG9	1	1	0		0.390331	0.500658	1	TAB3
2114	positive regulation of protein polymerization	174	0.434234	0.108684	0.178105	0.261431	1	CLASP1	0.122552	0.260471	1	Cortactin	0.00600777	0.108684	3	NUMA1, SLAIN2, EVL
2113	tRNA aminoacylation for protein translation	55	0.431698	0.164722	1	1	0		0.0403844	0.164722	1	AARSD1	1	1	0
2112	regulation of biological process	15694	0.431489	0.069117	0.00546744	0.069117	24	DOCK8, Pinin, Myosin Va, FXR2, ANKS1, GAB2, eIF4G1, ERK1 (MAPK3), TAB182, ZCCHC6, MBD4, TORC2, CLASP1, PMCA1, Myopodin, Spinophilin, SPAG9, BAF250A, eEF2, HGK(MAP4K4), TRIP2, BAZ1B, ELKS, LRCH2	0.194536	0.320707	14	CPEB4, AF-6, DDEF1, Rap1GAP1, NDRG1, HSF1, PDE1C, Cortactin, RERE, p47, CBP80, DAL1, CRHSP-24, DOT1	0.0139079	0.145653	41	Drebrin, NUMA1, EBP50, SLAIN2, YB-1, Amylin, Menin, Myosin XVIIIA, Beta adducin, TAB3, TIF1-gamma, RPL34, MARK2, LARP1, DAP1, GPSM1, DISP2, EVL, FAM148C, MLCP (reg), ERP5, Neurofibromin, CD2AP, SON, Secretogranin II, RNF187, SFRS2 (SC-35), Asxl2, STAT5B, SLAP-130(ADAP), Rabaptin-5, CoREST, SCN7A, Chromogranin A, PRCC, TRAP150, Dematin, Ca-ATPase3, Smchd1, XPC, SRPK2
2111	central nervous system development	1579	0.431344	0.0751889	0.00710484	0.0751889	6	FXR2, ERK1 (MAPK3), PMCA1, Spinophilin, BAF250A, TRIP2	0.110339	0.251587	3	AF-6, Cortactin, RERE	0.241856	0.391053	5	Drebrin, Menin, EVL, NAV2, Neurofibromin
2110	positive regulation of cell death	1077	0.430996	0.187097	0.709919	0.722054	1	eIF4G1	0.561723	0.625339	1	HSF1	0.0257335	0.187097	6	EBP50, Amylin, Menin, DAP1, Neurofibromin, SRPK2
2107	telomere maintenance via telomere lengthening	37	0.429366	0.133073	0.0407365	0.133073	1	TAB182	1	1	0		1	1	0
2108	cellular response to vitamin D	37	0.429366	0.133073	0.0407365	0.133073	1	PMCA1	1	1	0		1	1	0
2109	negative regulation of microtubule depolymerization	37	0.429366	0.133073	0.0407365	0.133073	1	CLASP1	1	1	0		1	1	0
2106	regulation of ARF protein signal transduction	56	0.426958	0.165776	1	1	0		0.0411042	0.165776	1	DDEF1	1	1	0
2105	positive regulation of endothelial cell proliferation	152	0.425386	0.217705	1	1	0		1	1	0		0.0413467	0.217705	2	Neurofibromin, Secretogranin II
2102	negative regulation of oligodendrocyte differentiation	20	0.42388	0.217705	1	1	0		1	1	0		0.0415807	0.217705	1	Neurofibromin
2103	negative regulation of astrocyte differentiation	20	0.42388	0.217705	1	1	0		1	1	0		0.0415807	0.217705	1	Neurofibromin
2104	positive regulation of adenylate cyclase activity	20	0.42388	0.217705	1	1	0		1	1	0		0.0415807	0.217705	1	Neurofibromin
2101	regulation of hydrolase activity	1792	0.423708	0.0950937	0.326455	0.385999	3	DOCK8, ERK1 (MAPK3), Spinophilin	0.00860971	0.0950937	5	AF-6, DDEF1, Rap1GAP1, HSF1, p47	0.0826314	0.254809	7	Drebrin, Menin, DAP1, GPSM1, MLCP (reg), Neurofibromin, Rabaptin-5
2100	regulation of cellular response to growth factor stimulus	363	0.423113	0.217705	1	1	0		1	1	0		0.0417005	0.217705	3	NUMA1, Menin, TIF1-gamma
2099	aromatic compound catabolic process	605	0.422883	0.0664394	0.00439181	0.0664394	4	eIF4G1, TAB182, ZCCHC6, MBD4	0.0741231	0.210587	2	PDE1C, CBP80	0.136662	0.298184	3	PGMU, RPL34, TRAP150
2095	pigment cell differentiation	38	0.422383	0.133969	0.041815	0.133969	1	Myosin Va	1	1	0		1	1	0
2096	megakaryocyte differentiation	38	0.422383	0.133969	0.041815	0.133969	1	TRIP2	1	1	0		1	1	0
2097	positive regulation of intracellular steroid hormone receptor signaling pathway	38	0.422383	0.133969	0.041815	0.133969	1	TRIP2	1	1	0		1	1	0
2098	regulation of vascular associated smooth muscle cell migration	38	0.422383	0.133969	0.041815	0.133969	1	Myosin Va	1	1	0		1	1	0
2094	female meiotic nuclear division	57	0.422329	0.165776	1	1	0		0.0418235	0.165776	1	HSF1	1	1	0
2093	positive regulation of ossification	153	0.422233	0.217705	1	1	0		1	1	0		0.0418387	0.217705	2	Menin, Asxl2
2092	head development	1303	0.418675	0.093858	0.0137946	0.093858	5	ERK1 (MAPK3), PMCA1, Spinophilin, BAF250A, TRIP2	0.0704842	0.204383	3	AF-6, Cortactin, RERE	0.526963	0.597299	3	Drebrin, Menin, Neurofibromin
2090	tRNA aminoacylation	58	0.417807	0.166306	1	1	0		0.0425423	0.166306	1	AARSD1	1	1	0
2091	cellular response to angiotensin	58	0.417807	0.166306	1	1	0		0.0425423	0.166306	1	HSF1	1	1	0
2089	regulation of purine nucleotide metabolic process	367	0.415916	0.220493	1	1	0		1	1	0		0.0428477	0.220493	3	Amylin, Neurofibromin, Chromogranin A
2081	filopodium assembly	39	0.415641	0.134574	0.0428923	0.134574	1	Spinophilin	1	1	0		1	1	0
2082	regulation of response to extracellular stimulus	39	0.415641	0.134574	0.0428923	0.134574	1	TRIP2	1	1	0		1	1	0
2083	regulation of response to nutrient levels	39	0.415641	0.134574	0.0428923	0.134574	1	TRIP2	1	1	0		1	1	0
2084	regulation of interferon-gamma-mediated signaling pathway	39	0.415641	0.134574	0.0428923	0.134574	1	TRIP2	1	1	0		1	1	0
2085	bone cell development	39	0.415641	0.134574	0.0428923	0.134574	1	TRIP2	1	1	0		1	1	0
2086	regulation of response to interferon-gamma	39	0.415641	0.134574	0.0428923	0.134574	1	TRIP2	1	1	0		1	1	0
2087	2'-deoxyribonucleotide metabolic process	39	0.415641	0.134574	0.0428923	0.134574	1	MBD4	1	1	0		1	1	0
2088	regulation of macrophage migration	39	0.415641	0.134574	0.0428923	0.134574	1	ERK1 (MAPK3)	1	1	0		1	1	0
2080	regulation of cellular metabolic process	8274	0.41471	0.0751889	0.0071025	0.0751889	16	Pinin, FXR2, ANKS1, eIF4G1, ERK1 (MAPK3), TAB182, TORC2, Myopodin, Spinophilin, SPAG9, BAF250A, eEF2, HGK(MAP4K4), TRIP2, BAZ1B, ELKS	0.25373	0.368842	8	CPEB4, HSF1, Cortactin, RERE, p47, CBP80, CRHSP-24, DOT1	0.0737125	0.249697	23	NUMA1, EBP50, YB-1, Amylin, Menin, TAB3, TIF1-gamma, MARK2, LARP1, DAP1, GPSM1, MLCP (reg), Neurofibromin, SON, RNF187, SFRS2 (SC-35), Asxl2, STAT5B, CoREST, Chromogranin A, TRAP150, Dematin, SRPK2
2079	amino acid activation	59	0.413387	0.166765	1	1	0		0.0432606	0.166765	1	AARSD1	1	1	0
2078	organic substance metabolic process	12014	0.41337	0.112212	0.0257426	0.112212	19	Pinin, Myosin Va, ZDHHC5, eIF4G1, ERK1 (MAPK3), TAB182, ZCCHC6, MBD4, TORC2, HSPC148, ALPK3, Spinophilin, SPAG9, BAF250A, eEF2, HGK(MAP4K4), TRIP2, BAZ1B, ELKS	0.758407	0.777387	8	CPEB4, HSF1, PDE1C, RERE, p47, CBP80, AARSD1, DOT1	0.0451038	0.22124	32	YB-1, Amylin, Menin, Myosin XVIIIA, TAB3, PGMU, TIF1-gamma, TGOLN2, RPL34, MARK2, RAVER1, LARP1, FAM62B, MLCP (reg), ERP5, Neurofibromin, CD2AP, SON, Secretogranin II, RNF187, SFRS2 (SC-35), Asxl2, STAT5B, SLAP-130(ADAP), SF4, Dnpep, CoREST, eIF2S2, PRCC, TRAP150, XPC, SRPK2
2077	hematopoietic or lymphoid organ development	1071	0.413246	0.119463	0.0303327	0.119463	4	GAB2, ERK1 (MAPK3), eEF2, TRIP2	1	1	0		0.0756476	0.249697	5	Menin, Beta adducin, STAT5B, CoREST, Dematin
2069	relaxation of cardiac muscle	21	0.411244	0.220493	1	1	0		1	1	0		0.0436146	0.220493	1	Chromogranin A
2070	negative regulation of substrate adhesion-dependent cell spreading	21	0.411244	0.220493	1	1	0		1	1	0		0.0436146	0.220493	1	Dematin
2071	interleukin-15-mediated signaling pathway	21	0.411244	0.220493	1	1	0		1	1	0		0.0436146	0.220493	1	STAT5B
2072	gamma-aminobutyric acid transport	21	0.411244	0.220493	1	1	0		1	1	0		0.0436146	0.220493	1	Neurofibromin
2073	cellular response to interleukin-15	21	0.411244	0.220493	1	1	0		1	1	0		0.0436146	0.220493	1	STAT5B
2074	dosage compensation by inactivation of X chromosome	21	0.411244	0.220493	1	1	0		1	1	0		0.0436146	0.220493	1	Smchd1
2075	Golgi localization	21	0.411244	0.220493	1	1	0		1	1	0		0.0436146	0.220493	1	EBP50
2076	phospholipase C-activating dopamine receptor signaling pathway	21	0.411244	0.220493	1	1	0		1	1	0		0.0436146	0.220493	1	EBP50
2068	negative regulation of cellular protein localization	157	0.40996	0.220493	1	1	0		1	1	0		0.0438286	0.220493	2	Neurofibromin, Dematin
2065	mitotic G2/M transition checkpoint	40	0.409125	0.136564	0.0439685	0.136564	1	MBD4	1	1	0		1	1	0
2066	embryonic hemopoiesis	40	0.409125	0.136564	0.0439685	0.136564	1	TRIP2	1	1	0		1	1	0
2067	embryonic camera-type eye morphogenesis	40	0.409125	0.136564	0.0439685	0.136564	1	BAF250A	1	1	0		1	1	0
2064	cellular response to DNA damage stimulus	977	0.408203	0.107114	0.0225568	0.107114	4	ERK1 (MAPK3), TAB182, MBD4, BAZ1B	0.0345716	0.153455	3	NDRG1, HSF1, DOT1	0.619125	0.663505	2	Menin, XPC
2063	regulation of cellular component biogenesis	1285	0.407614	0.107461	0.172882	0.258083	3	eIF4G1, CLASP1, Myopodin	0.0135941	0.107461	4	DDEF1, Rap1GAP1, HSF1, Cortactin	0.00532905	0.108684	8	Drebrin, NUMA1, SLAIN2, Amylin, Beta adducin, EVL, Chromogranin A, Dematin
2062	negative regulation of mitotic cell cycle phase transition	300	0.406882	0.137328	0.0443472	0.137328	2	TAB182, MBD4	1	1	0		1	1	0
2061	animal organ morphogenesis	1413	0.405848	0.103174	0.0190123	0.103174	5	Myosin Va, ERK1 (MAPK3), BAF250A, TRIP2, BAZ1B	0.663848	0.706236	1	AF-6	0.178668	0.342031	5	EBP50, Menin, EVL, Neurofibromin, Asxl2
2060	nitrogen compound transport	2212	0.404896	0.123037	0.724119	0.736048	2	Myosin Va, ELKS	0.0202767	0.123037	5	HSF1, Cortactin, RERE, CBP80, EHBP1	0.0926263	0.26506	8	EBP50, RPL34, Neurofibromin, Secretogranin II, SFRS2 (SC-35), SLAP-130(ADAP), Rabaptin-5, Dematin
2059	adenylate cyclase-activating G-protein coupled receptor signaling pathway	159	0.40402	0.22124	1	1	0		1	1	0		0.0448367	0.22124	2	EBP50, Chromogranin A
2058	negative regulation of neuron differentiation	386	0.403791	0.149601	0.0693033	0.165527	2	HGK(MAP4K4), TRIP2	0.033177	0.149601	2	DDEF1, Rap1GAP1	1	1	0
2054	thyroid gland development	41	0.402824	0.137946	0.0450435	0.137946	1	ERK1 (MAPK3)	1	1	0		1	1	0
2055	regulation of protein import into nucleus, translocation	41	0.402824	0.137946	0.0450435	0.137946	1	TRIP2	1	1	0		1	1	0
2056	histone phosphorylation	41	0.402824	0.137946	0.0450435	0.137946	1	BAZ1B	1	1	0		1	1	0
2057	protein palmitoylation	41	0.402824	0.137946	0.0450435	0.137946	1	ZDHHC5	1	1	0		1	1	0
2053	regulation of nucleotide metabolic process	375	0.401982	0.22124	1	1	0		1	1	0		0.0451897	0.22124	3	Amylin, Neurofibromin, Chromogranin A
2052	negative regulation of plasma membrane bounded cell projection assembly	42	0.401418	0.149601	1	1	0		0.0309805	0.149601	1	Rap1GAP1	0.0853628	0.257057	1	EVL
2051	neuron projection organization	62	0.400707	0.172357	1	1	0		0.0454124	0.172357	1	Cortactin	1	1	0
2050	response to vitamin	252	0.399828	0.1206	0.0323123	0.1206	2	PMCA1, eEF2	1	1	0		0.415923	0.516076	1	SFRS2 (SC-35)
2040	regulation of establishment of endothelial barrier	22	0.399387	0.22124	1	1	0		1	1	0		0.0456443	0.22124	1	MLCP (reg)
2041	regulation of endothelial cell development	22	0.399387	0.22124	1	1	0		1	1	0		0.0456443	0.22124	1	MLCP (reg)
2042	preganglionic parasympathetic fiber development	22	0.399387	0.22124	1	1	0		1	1	0		0.0456443	0.22124	1	NAV2
2043	negative regulation of sodium ion transmembrane transporter activity	22	0.399387	0.22124	1	1	0		1	1	0		0.0456443	0.22124	1	EBP50
2044	positive regulation of extrinsic apoptotic signaling pathway via death domain receptors	22	0.399387	0.22124	1	1	0		1	1	0		0.0456443	0.22124	1	Neurofibromin
2045	cellular response to interleukin-2	22	0.399387	0.22124	1	1	0		1	1	0		0.0456443	0.22124	1	STAT5B
2046	forebrain morphogenesis	22	0.399387	0.22124	1	1	0		1	1	0		0.0456443	0.22124	1	Neurofibromin
2047	negative regulation of bone resorption	22	0.399387	0.22124	1	1	0		1	1	0		0.0456443	0.22124	1	Amylin
2048	positive regulation of protein kinase A signaling	22	0.399387	0.22124	1	1	0		1	1	0		0.0456443	0.22124	1	Amylin
2049	negative regulation of focal adhesion assembly	22	0.399387	0.22124	1	1	0		1	1	0		0.0456443	0.22124	1	Dematin
2039	regulation of cell cycle G1/S phase transition	253	0.39822	0.1206	0.0325475	0.1206	2	eIF4G1, TAB182	1	1	0		0.417175	0.516723	1	Menin
2034	mononuclear cell differentiation	42	0.396724	0.13944	0.0461173	0.13944	1	TRIP2	1	1	0		1	1	0
2035	monocyte differentiation	42	0.396724	0.13944	0.0461173	0.13944	1	TRIP2	1	1	0		1	1	0
2036	positive regulation of mast cell activation	42	0.396724	0.13944	0.0461173	0.13944	1	GAB2	1	1	0		1	1	0
2037	regulation of neuron projection regeneration	42	0.396724	0.13944	0.0461173	0.13944	1	HGK(MAP4K4)	1	1	0		1	1	0
2038	branching involved in mammary gland duct morphogenesis	42	0.396724	0.13944	0.0461173	0.13944	1	TRIP2	1	1	0		1	1	0
2033	regulation of JNK cascade	254	0.396623	0.1206	0.0327834	0.1206	2	SPAG9, HGK(MAP4K4)	1	1	0		0.418424	0.517967	1	Menin
2032	ovulation cycle	162	0.395344	0.223406	1	1	0		1	1	0		0.046365	0.223406	2	STAT5B, Chromogranin A
2031	regulation of cell cycle G2/M phase transition	309	0.393135	0.14014	0.0467651	0.14014	2	MBD4, CLASP1	1	1	0		1	1	0
2029	negative regulation of dendrite development	64	0.392701	0.173766	1	1	0		0.0468443	0.173766	1	DDEF1	1	1	0
2030	cAMP metabolic process	64	0.392701	0.173766	1	1	0		0.0468443	0.173766	1	PDE1C	1	1	0
2028	response to ammonium ion	310	0.39165	0.14014	0.0470367	0.14014	2	ERK1 (MAPK3), Spinophilin	1	1	0		1	1	0
2027	regulation of cell death	2568	0.391038	0.109167	0.154727	0.245735	5	DOCK8, eIF4G1, HGK(MAP4K4), TRIP2, ELKS	0.117984	0.258744	4	CPEB4, NDRG1, HSF1, Cortactin	0.00642826	0.109167	12	EBP50, YB-1, Amylin, Menin, Myosin XVIIIA, DAP1, Neurofibromin, SON, Secretogranin II, STAT5B, Chromogranin A, SRPK2
2022	regulation of keratinocyte proliferation	43	0.390816	0.14014	0.04719	0.14014	1	TRIP2	1	1	0		1	1	0
2023	cellular response to thyroid hormone stimulus	43	0.390816	0.14014	0.04719	0.14014	1	TRIP2	1	1	0		1	1	0
2024	positive regulation of peptidyl-threonine phosphorylation	43	0.390816	0.14014	0.04719	0.14014	1	TAB182	1	1	0		1	1	0
2025	regulation of microtubule depolymerization	43	0.390816	0.14014	0.04719	0.14014	1	CLASP1	1	1	0		1	1	0
2026	RNA-dependent DNA biosynthetic process	43	0.390816	0.14014	0.04719	0.14014	1	TAB182	1	1	0		1	1	0
2019	cellular response to growth hormone stimulus	33	0.390022	0.125073	0.0364108	0.125073	1	ERK1 (MAPK3)	1	1	0		0.0676942	0.243998	1	STAT5B
2020	establishment of mitotic spindle localization	33	0.390022	0.125073	0.0364108	0.125073	1	CLASP1	1	1	0		0.0676942	0.243998	1	NUMA1
2021	positive regulation of epidermal cell differentiation	33	0.390022	0.125073	0.0364108	0.125073	1	TRIP2	1	1	0		0.0676942	0.243998	1	NUMA1
2018	response to stress	5134	0.389294	0.101303	0.0177076	0.101303	11	DOCK8, eIF4G1, ERK1 (MAPK3), TAB182, MBD4, PMCA1, Spinophilin, SPAG9, eEF2, HGK(MAP4K4), BAZ1B	0.555845	0.621611	4	CPEB4, NDRG1, HSF1, DOT1	0.183654	0.345483	14	Menin, Myosin XVIIIA, TAB3, LARP1, DAP1, EVL, ERP5, Neurofibromin, Secretogranin II, STAT5B, CoREST, Chromogranin A, XPC, SRPK2
2010	dosage compensation	23	0.388231	0.223406	1	1	0		1	1	0		0.0476698	0.223406	1	Smchd1
2011	response to interleukin-2	23	0.388231	0.223406	1	1	0		1	1	0		0.0476698	0.223406	1	STAT5B
2012	response to interleukin-15	23	0.388231	0.223406	1	1	0		1	1	0		0.0476698	0.223406	1	STAT5B
2013	progesterone metabolic process	23	0.388231	0.223406	1	1	0		1	1	0		0.0476698	0.223406	1	STAT5B
2014	negative regulation of sodium ion transmembrane transport	23	0.388231	0.223406	1	1	0		1	1	0		0.0476698	0.223406	1	EBP50
2015	negative regulation of stem cell proliferation	23	0.388231	0.223406	1	1	0		1	1	0		0.0476698	0.223406	1	Neurofibromin
2016	negative regulation of ATPase activity	23	0.388231	0.223406	1	1	0		1	1	0		0.0476698	0.223406	1	Drebrin
2017	regulation of natural killer cell differentiation	23	0.388231	0.223406	1	1	0		1	1	0		0.0476698	0.223406	1	STAT5B
2009	regulation of actin filament organization	364	0.388155	0.117615	0.0625446	0.157948	2	CLASP1, Myopodin	0.240116	0.357628	1	Cortactin	0.00736823	0.117615	4	Drebrin, Beta adducin, EVL, Dematin
2008	hormone-mediated signaling pathway	260	0.387247	0.122678	0.0342132	0.122678	2	BAF250A, TRIP2	1	1	0		0.425863	0.523513	1	TRAP150
2007	organic cyclic compound catabolic process	663	0.386486	0.0721642	0.00606422	0.0721642	4	eIF4G1, TAB182, ZCCHC6, MBD4	0.0868071	0.226875	2	PDE1C, CBP80	0.165705	0.327248	3	PGMU, RPL34, TRAP150
2005	positive regulation of G1/S transition of mitotic cell cycle	44	0.38509	0.141059	0.0482615	0.141059	1	eIF4G1	1	1	0		1	1	0
2006	deoxyribose phosphate metabolic process	44	0.38509	0.141059	0.0482615	0.141059	1	MBD4	1	1	0		1	1	0
2004	response to angiotensin	66	0.385023	0.17449	1	1	0		0.0482743	0.17449	1	HSF1	1	1	0
2003	Schwann cell development	45	0.384828	0.149601	1	1	0		0.0331583	0.149601	1	NDRG1	0.091179	0.262294	1	Neurofibromin
2002	regulation of synapse organization	262	0.384198	0.123773	0.0346952	0.123773	2	FXR2, eIF4G1	1	1	0		0.428322	0.525319	1	Drebrin
2001	positive regulation of cellular component organization	1841	0.382732	0.102739	0.147827	0.240323	4	eIF4G1, ERK1 (MAPK3), CLASP1, Myopodin	0.044045	0.169126	4	DDEF1, Rap1GAP1, HSF1, Cortactin	0.00474256	0.102739	10	Drebrin, NUMA1, SLAIN2, Menin, Myosin XVIIIA, MARK2, EVL, Neurofibromin, Asxl2, Dematin
2000	establishment of spindle orientation	34	0.382721	0.127462	0.037494	0.127462	1	CLASP1	1	1	0		0.0696737	0.246941	1	NUMA1
1999	regulation of apoptotic process	2336	0.381775	0.122975	0.264263	0.332595	4	DOCK8, HGK(MAP4K4), TRIP2, ELKS	0.0902339	0.226875	4	CPEB4, NDRG1, HSF1, Cortactin	0.00874671	0.122975	11	EBP50, YB-1, Amylin, Menin, Myosin XVIIIA, DAP1, Neurofibromin, SON, Secretogranin II, STAT5B, SRPK2
1998	regulation of kinase activity	1253	0.381769	0.142677	0.0495003	0.142677	4	ERK1 (MAPK3), Myopodin, SPAG9, HGK(MAP4K4)	1	1	0		0.0483099	0.223979	6	EBP50, Amylin, Menin, TAB3, MARK2, Neurofibromin
1997	endothelial cell development	67	0.381301	0.17449	1	1	0		0.0489885	0.17449	1	AF-6	1	1	0
1996	glial cell differentiation	272	0.380895	0.113388	0.26453	0.332595	1	ERK1 (MAPK3)	0.0173023	0.113388	2	AF-6, NDRG1	0.440462	0.531912	1	Neurofibromin
1995	organic cyclic compound metabolic process	6328	0.379915	0.0909392	0.0121256	0.0909392	13	Pinin, Myosin Va, eIF4G1, ERK1 (MAPK3), TAB182, ZCCHC6, MBD4, TORC2, HSPC148, Spinophilin, BAF250A, TRIP2, BAZ1B	0.328704	0.429436	6	HSF1, PDE1C, RERE, CBP80, AARSD1, DOT1	0.162813	0.323633	17	YB-1, Menin, Myosin XVIIIA, PGMU, TIF1-gamma, RPL34, RAVER1, SON, SFRS2 (SC-35), Asxl2, STAT5B, SF4, CoREST, PRCC, TRAP150, XPC, SRPK2
1990	androgen metabolic process	45	0.379537	0.142438	0.0493319	0.142438	1	TRIP2	1	1	0		1	1	0
1991	axis elongation	45	0.379537	0.142438	0.0493319	0.142438	1	TRIP2	1	1	0		1	1	0
1992	anterograde axonal transport	45	0.379537	0.142438	0.0493319	0.142438	1	FXR2	1	1	0		1	1	0
1993	intracellular estrogen receptor signaling pathway	45	0.379537	0.142438	0.0493319	0.142438	1	BAF250A	1	1	0		1	1	0
1994	pyrimidine-containing compound catabolic process	45	0.379537	0.142438	0.0493319	0.142438	1	MBD4	1	1	0		1	1	0
1976	cellular monovalent inorganic anion homeostasis	24	0.377709	0.223979	1	1	0		1	1	0		0.0496911	0.223979	1	EBP50
1977	modified amino acid transport	24	0.377709	0.223979	1	1	0		1	1	0		0.0496911	0.223979	1	EBP50
1978	negative regulation of adherens junction organization	24	0.377709	0.223979	1	1	0		1	1	0		0.0496911	0.223979	1	Dematin
1979	cellular response to ether	24	0.377709	0.223979	1	1	0		1	1	0		0.0496911	0.223979	1	LARP1
1980	positive regulation of interleukin-2 biosynthetic process	24	0.377709	0.223979	1	1	0		1	1	0		0.0496911	0.223979	1	STAT5B
1981	regulation of relaxation of muscle	24	0.377709	0.223979	1	1	0		1	1	0		0.0496911	0.223979	1	Chromogranin A
1982	induction of positive chemotaxis	24	0.377709	0.223979	1	1	0		1	1	0		0.0496911	0.223979	1	Secretogranin II
1983	negative regulation of platelet-derived growth factor receptor signaling pathway	24	0.377709	0.223979	1	1	0		1	1	0		0.0496911	0.223979	1	EBP50
1984	establishment of epithelial cell apical/basal polarity	24	0.377709	0.223979	1	1	0		1	1	0		0.0496911	0.223979	1	EBP50
1985	positive regulation of extrinsic apoptotic signaling pathway in absence of ligand	24	0.377709	0.223979	1	1	0		1	1	0		0.0496911	0.223979	1	Neurofibromin
1986	negative regulation of bone remodeling	24	0.377709	0.223979	1	1	0		1	1	0		0.0496911	0.223979	1	Amylin
1987	auditory receptor cell stereocilium organization	24	0.377709	0.223979	1	1	0		1	1	0		0.0496911	0.223979	1	EBP50
1988	nose development	24	0.377709	0.223979	1	1	0		1	1	0		0.0496911	0.223979	1	Smchd1
1989	cellular anion homeostasis	24	0.377709	0.223979	1	1	0		1	1	0		0.0496911	0.223979	1	EBP50
1973	response to copper ion	68	0.377653	0.17449	1	1	0		0.0497022	0.17449	1	HSF1	1	1	0
1974	purine-containing compound catabolic process	68	0.377653	0.17449	1	1	0		0.0497022	0.17449	1	PDE1C	1	1	0
1975	glutamate receptor signaling pathway	68	0.377653	0.17449	1	1	0		0.0497022	0.17449	1	CPEB4	1	1	0
1972	mitotic cell cycle process	877	0.377215	0.169117	0.0739	0.169117	3	TAB182, MBD4, CLASP1	1	1	0		0.0376312	0.21024	5	NUMA1, MLCP (reg), SON, PRCC, XPC
1971	cellular response to acid chemical	484	0.37618	0.174891	1	1	0		0.0499942	0.174891	2	CPEB4, HSF1	1	1	0
1970	nucleocytoplasmic transport	376	0.375214	0.149601	1	1	0		0.0316167	0.149601	2	RERE, CBP80	0.189558	0.350059	2	SFRS2 (SC-35), SLAP-130(ADAP)
1969	positive regulation of secretion	714	0.374547	0.137946	0.0449211	0.137946	3	GAB2, ERK1 (MAPK3), CLASP1	1	1	0		0.785301	0.800382	1	Myosin XVIIIA
1967	positive regulation of telomere maintenance via telomerase	46	0.374147	0.143781	0.0504011	0.143781	1	ERK1 (MAPK3)	1	1	0		1	1	0
1968	mating behavior	46	0.374147	0.143781	0.0504011	0.143781	1	Spinophilin	1	1	0		1	1	0
1966	regulation of cardiac muscle cell apoptotic process	69	0.374076	0.175118	1	1	0		0.0504154	0.175118	1	HSF1	1	1	0
1965	regulation of protein modification process	2520	0.37369	0.103174	0.0185499	0.103174	7	eIF4G1, ERK1 (MAPK3), TAB182, Myopodin, Spinophilin, SPAG9, HGK(MAP4K4)	0.576361	0.63874	2	HSF1, p47	0.0809807	0.254339	9	EBP50, Amylin, Menin, TAB3, MARK2, MLCP (reg), Neurofibromin, Asxl2, Dematin
1964	positive regulation of viral process	170	0.373493	0.225413	1	1	0		1	1	0		0.0505329	0.225413	2	LARP1, SRPK2
1963	negative regulation of epithelial cell proliferation	198	0.373235	0.122816	0.200133	0.282898	1	TRIP2	0.138297	0.275195	1	Rap1GAP1	0.00856181	0.122816	3	Menin, Neurofibromin, Secretogranin II
1962	positive regulation of histone modification	133	0.372297	0.200767	0.139117	0.234347	1	ERK1 (MAPK3)	1	1	0		0.0324367	0.200767	2	Menin, Asxl2
1961	regulation of programmed cell death	2357	0.371397	0.126193	0.269634	0.337245	4	DOCK8, HGK(MAP4K4), TRIP2, ELKS	0.0925916	0.228114	4	CPEB4, NDRG1, HSF1, Cortactin	0.00933222	0.126193	11	EBP50, YB-1, Amylin, Menin, Myosin XVIIIA, DAP1, Neurofibromin, SON, Secretogranin II, STAT5B, SRPK2
1960	cell-substrate junction assembly	70	0.370569	0.17573	1	1	0		0.0511281	0.17573	1	Cortactin	1	1	0
1959	nuclear transport	381	0.370009	0.149601	1	1	0		0.032393	0.149601	2	RERE, CBP80	0.193397	0.352128	2	SFRS2 (SC-35), SLAP-130(ADAP)
1957	deoxyribonucleotide metabolic process	47	0.368914	0.145617	0.0514691	0.145617	1	MBD4	1	1	0		1	1	0
1958	regulation of extracellular matrix organization	47	0.368914	0.145617	0.0514691	0.145617	1	CLASP1	1	1	0		1	1	0
1956	regulation of cell adhesion	1046	0.368851	0.178855	0.329427	0.388962	2	DOCK8, CLASP1	0.550952	0.618955	1	Rap1GAP1	0.0226827	0.178855	6	Drebrin, Menin, MLCP (reg), Neurofibromin, STAT5B, Dematin
1946	negative regulation of protein oligomerization	25	0.367762	0.225413	1	1	0		1	1	0		0.0517081	0.225413	1	Amylin
1947	type B pancreatic cell differentiation	25	0.367762	0.225413	1	1	0		1	1	0		0.0517081	0.225413	1	Menin
1948	renal absorption	25	0.367762	0.225413	1	1	0		1	1	0		0.0517081	0.225413	1	EBP50
1949	mucosal-associated lymphoid tissue development	25	0.367762	0.225413	1	1	0		1	1	0		0.0517081	0.225413	1	STAT5B
1950	Notch receptor processing	25	0.367762	0.225413	1	1	0		1	1	0		0.0517081	0.225413	1	YB-1
1951	Peyer's patch development	25	0.367762	0.225413	1	1	0		1	1	0		0.0517081	0.225413	1	STAT5B
1952	clathrin coat assembly	25	0.367762	0.225413	1	1	0		1	1	0		0.0517081	0.225413	1	Enthoprotin
1953	luteinization	25	0.367762	0.225413	1	1	0		1	1	0		0.0517081	0.225413	1	STAT5B
1954	parasympathetic nervous system development	25	0.367762	0.225413	1	1	0		1	1	0		0.0517081	0.225413	1	NAV2
1955	intra-S DNA damage checkpoint	25	0.367762	0.225413	1	1	0		1	1	0		0.0517081	0.225413	1	XPC
1945	cellular response to stress	2331	0.367199	0.0911581	0.0124207	0.0911581	7	ERK1 (MAPK3), TAB182, MBD4, SPAG9, eEF2, HGK(MAP4K4), BAZ1B	0.0896772	0.226875	4	CPEB4, NDRG1, HSF1, DOT1	0.37327	0.487064	6	Menin, TAB3, DAP1, ERP5, Neurofibromin, XPC
1944	gene silencing by miRNA	71	0.367129	0.177557	1	1	0		0.0518403	0.177557	1	CBP80	1	1	0
1943	posttranscriptional regulation of gene expression	695	0.366563	0.0751889	0.00714836	0.0751889	4	FXR2, eIF4G1, ERK1 (MAPK3), eEF2	0.0141814	0.107461	3	CPEB4, CBP80, CRHSP-24	0.182472	0.344735	3	YB-1, LARP1, TRAP150
1942	respiratory system development	371	0.364701	0.160564	0.064669	0.160564	2	eIF4G1, ERK1 (MAPK3)	1	1	0		0.0440108	0.220886	3	Drebrin, NUMA1, Smchd1
1941	regulation of phosphate metabolic process	2546	0.364341	0.10431	0.0195382	0.10431	7	eIF4G1, ERK1 (MAPK3), TAB182, Myopodin, Spinophilin, SPAG9, HGK(MAP4K4)	0.582234	0.641968	2	HSF1, p47	0.0851595	0.257057	9	EBP50, Amylin, Menin, TAB3, MARK2, MLCP (reg), Neurofibromin, Chromogranin A, Dematin
1935	positive regulation of embryonic development	48	0.363829	0.145875	0.052536	0.145875	1	CLASP1	1	1	0		1	1	0
1936	protein depolymerization	48	0.363829	0.145875	0.052536	0.145875	1	Spinophilin	1	1	0		1	1	0
1937	positive regulation of histone acetylation	48	0.363829	0.145875	0.052536	0.145875	1	ERK1 (MAPK3)	1	1	0		1	1	0
1938	positive regulation of telomerase activity	48	0.363829	0.145875	0.052536	0.145875	1	ERK1 (MAPK3)	1	1	0		1	1	0
1939	positive regulation of telomere maintenance via telomere lengthening	48	0.363829	0.145875	0.052536	0.145875	1	ERK1 (MAPK3)	1	1	0		1	1	0
1940	G2 DNA damage checkpoint	48	0.363829	0.145875	0.052536	0.145875	1	MBD4	1	1	0		1	1	0
1934	positive regulation of cell communication	2445	0.362971	0.195736	0.292387	0.356147	4	ERK1 (MAPK3), SPAG9, HGK(MAP4K4), TRIP2	0.8549	0.860879	1	HSF1	0.0306395	0.195736	10	Drebrin, NUMA1, EBP50, Amylin, Menin, TAB3, Neurofibromin, Asxl2, Chromogranin A, Dematin
1933	regulation of synapse structure or activity	277	0.362469	0.129051	0.0383947	0.129051	2	FXR2, eIF4G1	1	1	0		0.446437	0.537903	1	Drebrin
1932	establishment of organelle localization	580	0.36133	0.205081	0.137442	0.23376	2	Myosin Va, CLASP1	1	1	0		0.0342929	0.205081	4	NUMA1, EBP50, FAM148C, Chromogranin A
1931	cellular biosynthetic process	6003	0.361118	0.106715	0.0212856	0.106715	12	Pinin, Myosin Va, ZDHHC5, eIF4G1, ERK1 (MAPK3), TAB182, MBD4, TORC2, BAF250A, eEF2, TRIP2, BAZ1B	0.281064	0.393009	6	CPEB4, HSF1, PDE1C, RERE, CBP80, AARSD1	0.518677	0.591796	13	YB-1, Menin, PGMU, TIF1-gamma, RPL34, LARP1, SON, SFRS2 (SC-35), Asxl2, STAT5B, CoREST, eIF2S2, TRAP150
1929	regulation of striated muscle cell apoptotic process	73	0.360442	0.181168	1	1	0		0.0532631	0.181168	1	HSF1	1	1	0
1930	negative regulation of muscle cell apoptotic process	73	0.360442	0.181168	1	1	0		0.0532631	0.181168	1	HSF1	1	1	0
1928	immune system development	1146	0.360167	0.127462	0.0375655	0.127462	4	GAB2, ERK1 (MAPK3), eEF2, TRIP2	1	1	0		0.0944964	0.267589	5	Menin, Beta adducin, STAT5B, CoREST, Dematin
1927	positive regulation of signaling	2451	0.359932	0.195736	0.293952	0.357202	4	ERK1 (MAPK3), SPAG9, HGK(MAP4K4), TRIP2	0.855624	0.860879	1	HSF1	0.0310966	0.195736	10	Drebrin, NUMA1, EBP50, Amylin, Menin, TAB3, Neurofibromin, Asxl2, Chromogranin A, Dematin
1926	response to oxygen-containing compound	2813	0.359889	0.120321	0.0319775	0.120321	7	Myosin Va, eIF4G1, ERK1 (MAPK3), MBD4, PMCA1, Spinophilin, eEF2	0.639419	0.686189	2	CPEB4, HSF1	0.558549	0.617737	6	Menin, LARP1, Neurofibromin, SFRS2 (SC-35), STAT5B, Dematin
1925	movement of cell or subcellular component	2137	0.359776	0.078518	0.00783733	0.078518	7	DOCK8, Myosin Va, FXR2, ANKS1, GAB2, ERK1 (MAPK3), Spinophilin	0.211244	0.334808	3	Rap1GAP1, Cortactin, RERE	0.079303	0.252686	8	Myosin XVIIIA, Beta adducin, MARK2, EVL, CD2AP, Secretogranin II, STAT5B, Chromogranin A
1923	positive regulation of leukocyte degranulation	49	0.358886	0.147228	0.0536017	0.147228	1	GAB2	1	1	0		1	1	0
1924	heart trabecula morphogenesis	49	0.358886	0.147228	0.0536017	0.147228	1	TRIP2	1	1	0		1	1	0
1922	Fc-epsilon receptor signaling pathway	280	0.358351	0.129935	0.0391521	0.129935	2	GAB2, ERK1 (MAPK3)	1	1	0		0.449992	0.540346	1	TAB3
1916	negative regulation of protein import	26	0.358341	0.228657	1	1	0		1	1	0		0.053721	0.228657	1	Neurofibromin
1917	negative regulation of protein import into nucleus	26	0.358341	0.228657	1	1	0		1	1	0		0.053721	0.228657	1	Neurofibromin
1918	optic nerve development	26	0.358341	0.228657	1	1	0		1	1	0		0.053721	0.228657	1	NAV2
1919	regulation of amyloid fibril formation	26	0.358341	0.228657	1	1	0		1	1	0		0.053721	0.228657	1	Amylin
1920	natural killer cell differentiation	26	0.358341	0.228657	1	1	0		1	1	0		0.053721	0.228657	1	STAT5B
1921	negative regulation of sodium ion transport	26	0.358341	0.228657	1	1	0		1	1	0		0.053721	0.228657	1	EBP50
1914	signal release from synapse	176	0.358233	0.228657	1	1	0		1	1	0		0.0537446	0.228657	2	FAM148C, Neurofibromin
1915	neurotransmitter secretion	176	0.358233	0.228657	1	1	0		1	1	0		0.0537446	0.228657	2	FAM148C, Neurofibromin
1913	negative regulation of metabolic process	3948	0.358228	0.108684	0.0627447	0.157948	8	FXR2, ANKS1, eIF4G1, TAB182, ZCCHC6, Spinophilin, BAF250A, TRIP2	0.160463	0.297295	5	CPEB4, HSF1, RERE, CBP80, DOT1	0.00605238	0.108684	16	EBP50, YB-1, Amylin, Menin, TAB3, TIF1-gamma, RPL34, LARP1, DAP1, MLCP (reg), Neurofibromin, SFRS2 (SC-35), Asxl2, CoREST, TRAP150, Dematin
1912	regulation of phosphorus metabolic process	2565	0.357677	0.104669	0.020284	0.104669	7	eIF4G1, ERK1 (MAPK3), TAB182, Myopodin, Spinophilin, SPAG9, HGK(MAP4K4)	0.586492	0.644108	2	HSF1, p47	0.0882964	0.260255	9	EBP50, Amylin, Menin, TAB3, MARK2, MLCP (reg), Neurofibromin, Chromogranin A, Dematin
1911	regulation of DNA binding transcription factor activity	643	0.357318	0.123545	0.034557	0.123545	3	ERK1 (MAPK3), TORC2, ELKS	1	1	0		0.155481	0.317274	3	Menin, TAB3, DAP1
1909	cellular response to dsRNA	74	0.357191	0.181338	1	1	0		0.0539738	0.181338	1	CBP80	1	1	0
1910	regulation of transcription regulatory region DNA binding	74	0.357191	0.181338	1	1	0		0.0539738	0.181338	1	DOT1	1	1	0
1907	negative regulation of actin filament bundle assembly	38	0.356189	0.133969	0.041815	0.133969	1	CLASP1	1	1	0		0.077551	0.250441	1	Drebrin
1908	microtubule polymerization	38	0.356189	0.133969	0.041815	0.133969	1	CLASP1	1	1	0		0.077551	0.250441	1	SLAIN2
1906	Schwann cell differentiation	51	0.355756	0.159204	1	1	0		0.0375001	0.159204	1	NDRG1	0.102703	0.274954	1	Neurofibromin
1905	negative regulation of cellular metabolic process	3507	0.355634	0.139615	0.191274	0.276138	6	FXR2, ANKS1, eIF4G1, Spinophilin, BAF250A, TRIP2	0.262066	0.374269	4	CPEB4, HSF1, RERE, DOT1	0.0123179	0.139615	14	EBP50, YB-1, Menin, TAB3, TIF1-gamma, LARP1, DAP1, MLCP (reg), Neurofibromin, SFRS2 (SC-35), Asxl2, CoREST, TRAP150, Dematin
1904	intracellular receptor signaling pathway	271	0.354176	0.126483	0.0368971	0.126483	2	BAF250A, TRIP2	1	1	0		0.112682	0.279632	2	TAB3, TRAP150
1901	animal organ formation	50	0.354078	0.147369	0.0546662	0.147369	1	ERK1 (MAPK3)	1	1	0		1	1	0
1902	lipopolysaccharide-mediated signaling pathway	50	0.354078	0.147369	0.0546662	0.147369	1	ERK1 (MAPK3)	1	1	0		1	1	0
1903	positive regulation of T cell migration	50	0.354078	0.147369	0.0546662	0.147369	1	DOCK8	1	1	0		1	1	0
1900	regulation of double-strand break repair	75	0.353999	0.182218	1	1	0		0.054684	0.182218	1	HSF1	1	1	0
1899	response to ischemia	63	0.35237	0.164915	0.0684011	0.164915	1	eEF2	0.0461286	0.173766	1	CPEB4	1	1	0
1898	positive regulation of developmental process	2073	0.351391	0.192546	0.199569	0.282723	4	eIF4G1, CLASP1, SPAG9, TRIP2	0.802685	0.819355	1	HSF1	0.0287723	0.192546	9	Drebrin, NUMA1, Menin, MARK2, Neurofibromin, Asxl2, STAT5B, CoREST, Dematin
1897	positive regulation of RNA splicing	52	0.351363	0.159204	1	1	0		0.038222	0.159204	1	CBP80	0.10461	0.275541	1	TRAP150
1896	positive regulation of cell-substrate adhesion	179	0.350937	0.233822	1	1	0		1	1	0		0.0553772	0.233822	2	Drebrin, Dematin
1891	calcium-mediated signaling using intracellular calcium source	27	0.3494	0.233822	1	1	0		1	1	0		0.0557297	0.233822	1	Dematin
1892	establishment of mitotic spindle orientation	27	0.3494	0.233822	1	1	0		1	1	0		0.0557297	0.233822	1	NUMA1
1893	embryonic hindlimb morphogenesis	51	0.3494	0.148828	0.0557297	0.148828	1	TRIP2	1	1	0		1	1	0
1894	positive regulation of mitotic sister chromatid segregation	27	0.3494	0.233822	1	1	0		1	1	0		0.0557297	0.233822	1	NUMA1
1895	polarized epithelial cell differentiation	27	0.3494	0.233822	1	1	0		1	1	0		0.0557297	0.233822	1	EBP50
1890	positive regulation of multicellular organism growth	53	0.347086	0.161524	1	1	0		0.0389433	0.161524	1	HSF1	0.106512	0.277115	1	STAT5B
1889	positive regulation of chromatin organization	142	0.346978	0.21006	0.147825	0.240323	1	ERK1 (MAPK3)	1	1	0		0.0365518	0.21006	2	Menin, Asxl2
1888	negative regulation of cell migration	350	0.346892	0.211094	0.326994	0.386363	1	CLASP1	1	1	0		0.0380824	0.211094	3	EBP50, EVL, Neurofibromin
1887	regulation of protein localization to membrane	276	0.346723	0.128899	0.0381434	0.128899	2	Myosin Va, Spinophilin	1	1	0		0.116127	0.280971	2	Drebrin, Dematin
1886	negative regulation of protein phosphorylation	624	0.344996	0.220493	0.508414	0.547523	1	eIF4G1	1	1	0		0.0429907	0.220493	4	EBP50, Menin, Neurofibromin, Dematin
1884	negative regulation of microtubule polymerization or depolymerization	52	0.344845	0.150902	0.0567919	0.150902	1	CLASP1	1	1	0		1	1	0
1885	peptidyl-tyrosine autophosphorylation	52	0.344845	0.150902	0.0567919	0.150902	1	ERK1 (MAPK3)	1	1	0		1	1	0
1883	erythrocyte differentiation	143	0.344328	0.21006	0.148788	0.24066	1	TRIP2	1	1	0		0.0370209	0.21006	2	CoREST, Dematin
1882	DNA-templated transcription, initiation	291	0.343843	0.134235	0.0419786	0.134235	2	ERK1 (MAPK3), TRIP2	1	1	0		0.462836	0.54898	1	TRAP150
1880	posttranscriptional gene silencing by RNA	79	0.34179	0.184777	1	1	0		0.0575196	0.184777	1	CBP80	1	1	0
1881	regulation of autophagy of mitochondrion	79	0.34179	0.184777	1	1	0		0.0575196	0.184777	1	Cortactin	1	1	0
1879	organic substance biosynthetic process	6114	0.341109	0.11087	0.02449	0.11087	12	Pinin, Myosin Va, ZDHHC5, eIF4G1, ERK1 (MAPK3), TAB182, MBD4, TORC2, BAF250A, eEF2, TRIP2, BAZ1B	0.297086	0.407302	6	CPEB4, HSF1, PDE1C, RERE, CBP80, AARSD1	0.548982	0.61277	13	YB-1, Menin, PGMU, TIF1-gamma, RPL34, LARP1, SON, SFRS2 (SC-35), Asxl2, STAT5B, CoREST, eIF2S2, TRAP150
1877	enteroendocrine cell differentiation	28	0.3409	0.239862	1	1	0		1	1	0		0.0577341	0.239862	1	Menin
1878	positive regulation of striated muscle contraction	28	0.3409	0.239862	1	1	0		1	1	0		0.0577341	0.239862	1	Chromogranin A
1876	gene expression	4811	0.340463	0.088625	0.0109414	0.088625	11	Pinin, eIF4G1, ERK1 (MAPK3), ZCCHC6, TORC2, HSPC148, Spinophilin, BAF250A, eEF2, TRIP2, BAZ1B	0.283693	0.394442	5	CPEB4, HSF1, RERE, CBP80, AARSD1	0.0366665	0.21006	16	YB-1, Menin, TIF1-gamma, RPL34, RAVER1, LARP1, SON, SFRS2 (SC-35), Asxl2, STAT5B, SF4, CoREST, eIF2S2, PRCC, TRAP150, SRPK2
1872	protein localization to cytoskeleton	53	0.340408	0.152024	0.057853	0.152024	1	Spinophilin	1	1	0		1	1	0
1873	positive regulation of cellular response to insulin stimulus	53	0.340408	0.152024	0.057853	0.152024	1	Myosin Va	1	1	0		1	1	0
1874	positive regulation of peptidyl-lysine acetylation	53	0.340408	0.152024	0.057853	0.152024	1	ERK1 (MAPK3)	1	1	0		1	1	0
1875	base-excision repair	53	0.340408	0.152024	0.057853	0.152024	1	MBD4	1	1	0		1	1	0
1871	regulation of cell-matrix adhesion	145	0.339118	0.211	0.150709	0.242123	1	CLASP1	1	1	0		0.0379661	0.211	2	Neurofibromin, Dematin
1870	cellular response to endogenous stimulus	1993	0.338539	0.069117	0.00536447	0.069117	7	Myosin Va, ERK1 (MAPK3), PMCA1, Spinophilin, BAF250A, eEF2, TRIP2	0.0562831	0.182595	4	CPEB4, Rap1GAP1, HSF1, CBP80	0.126254	0.289769	7	Drebrin, Menin, LARP1, Neurofibromin, STAT5B, TRAP150, Dematin
1869	cell cycle	1844	0.33848	0.145617	0.0516441	0.145617	5	ERK1 (MAPK3), TAB182, MBD4, CLASP1, Spinophilin	0.762196	0.780457	1	HSF1	0.0390607	0.212529	8	NUMA1, Menin, MLCP (reg), CD2AP, SON, SFRS2 (SC-35), PRCC, XPC
1868	positive regulation of hemopoiesis	357	0.336462	0.214496	0.332343	0.390468	1	TRIP2	1	1	0		0.0400096	0.214496	3	Asxl2, STAT5B, CoREST
1866	phenol-containing compound biosynthetic process	54	0.336085	0.153598	0.058913	0.153598	1	Myosin Va	1	1	0		1	1	0
1867	negative regulation of lymphocyte apoptotic process	54	0.336085	0.153598	0.058913	0.153598	1	DOCK8	1	1	0		1	1	0
1865	negative regulation of nucleobase-containing compound metabolic process	2047	0.334869	0.188878	0.682105	0.696315	2	BAF250A, TRIP2	0.193543	0.320679	3	HSF1, RERE, DOT1	0.0267833	0.188878	9	YB-1, Menin, TIF1-gamma, LARP1, DAP1, SFRS2 (SC-35), Asxl2, CoREST, TRAP150
1864	embryonic skeletal system development	186	0.334715	0.240638	1	1	0		1	1	0		0.0592541	0.240638	2	Menin, Asxl2
1863	cellular response to cadmium ion	68	0.334678	0.168737	0.0736324	0.168737	1	ERK1 (MAPK3)	0.0497022	0.17449	1	HSF1	1	1	0
1862	positive regulation of protein binding	153	0.333498	0.217705	1	1	0		0.108552	0.248734	1	HSF1	0.0418387	0.217705	2	Menin, Beta adducin
1861	positive regulation of cyclase activity	42	0.333217	0.13944	0.0461173	0.13944	1	ERK1 (MAPK3)	1	1	0		0.0853628	0.257057	1	Neurofibromin
1860	posttranscriptional gene silencing	82	0.333175	0.189732	1	1	0		0.0596411	0.189732	1	CBP80	1	1	0
1852	regulation of hair follicle development	29	0.332806	0.240638	1	1	0		1	1	0		0.0597345	0.240638	1	NUMA1
1853	prepulse inhibition	29	0.332806	0.240638	1	1	0		1	1	0		0.0597345	0.240638	1	Drebrin
1854	positive regulation of B cell differentiation	29	0.332806	0.240638	1	1	0		1	1	0		0.0597345	0.240638	1	STAT5B
1855	cell communication by electrical coupling	29	0.332806	0.240638	1	1	0		1	1	0		0.0597345	0.240638	1	Drebrin
1856	regulation of Rac protein signal transduction	29	0.332806	0.240638	1	1	0		1	1	0		0.0597345	0.240638	1	Neurofibromin
1857	2-oxoglutarate metabolic process	29	0.332806	0.240638	1	1	0		1	1	0		0.0597345	0.240638	1	STAT5B
1858	Golgi to endosome transport	29	0.332806	0.240638	1	1	0		1	1	0		0.0597345	0.240638	1	TGOLN2
1859	sympathetic nervous system development	29	0.332806	0.240638	1	1	0		1	1	0		0.0597345	0.240638	1	Neurofibromin
1850	skeletal muscle contraction	55	0.33187	0.154904	0.0599718	0.154904	1	eEF2	1	1	0		1	1	0
1851	embryonic eye morphogenesis	55	0.33187	0.154904	0.0599718	0.154904	1	BAF250A	1	1	0		1	1	0
1849	brain morphogenesis	57	0.331026	0.165776	1	1	0		0.0418235	0.165776	1	AF-6	0.114084	0.279632	1	Neurofibromin
1848	negative regulation of cell projection organization	328	0.330914	0.137974	0.309913	0.372253	1	HGK(MAP4K4)	0.024563	0.137974	2	DDEF1, Rap1GAP1	0.503917	0.580791	1	EVL
1846	positive regulation of neuron death	189	0.328088	0.241933	1	1	0		1	1	0		0.0609439	0.241933	2	Neurofibromin, SRPK2
1847	regulation of viral life cycle	189	0.328088	0.241933	1	1	0		1	1	0		0.0609439	0.241933	2	LARP1, SRPK2
1845	chromosome organization	1428	0.327861	0.10431	0.0198135	0.10431	5	TAB182, TORC2, CLASP1, BAF250A, BAZ1B	0.290167	0.400447	2	RERE, DOT1	0.359145	0.472993	4	Menin, CoREST, Smchd1, XPC
1841	energy homeostasis	56	0.327759	0.156423	0.0610295	0.156423	1	eIF4G1	1	1	0		1	1	0
1842	pyrimidine nucleotide metabolic process	56	0.327759	0.156423	0.0610295	0.156423	1	MBD4	1	1	0		1	1	0
1843	regulation of transcription by RNA polymerase I	56	0.327759	0.156423	0.0610295	0.156423	1	TRIP2	1	1	0		1	1	0
1844	developmental pigmentation	56	0.327759	0.156423	0.0610295	0.156423	1	Myosin Va	1	1	0		1	1	0
1840	biosynthetic process	6191	0.327708	0.113737	0.026924	0.113737	12	Pinin, Myosin Va, ZDHHC5, eIF4G1, ERK1 (MAPK3), TAB182, MBD4, TORC2, BAF250A, eEF2, TRIP2, BAZ1B	0.30836	0.414662	6	CPEB4, HSF1, PDE1C, RERE, CBP80, AARSD1	0.569708	0.624737	13	YB-1, Menin, PGMU, TIF1-gamma, RPL34, LARP1, SON, SFRS2 (SC-35), Asxl2, STAT5B, CoREST, eIF2S2, TRAP150
1839	cellular localization	3034	0.327467	0.125144	0.116009	0.213222	6	Myosin Va, FXR2, CLASP1, Spinophilin, SPAG9, ELKS	0.184023	0.312133	4	Cortactin, RERE, CBP80, DAL1	0.00918821	0.125144	13	Drebrin, NUMA1, EBP50, YB-1, TGOLN2, RPL34, MARK2, FAM62B, FAM148C, Neurofibromin, SFRS2 (SC-35), SLAP-130(ADAP), Chromogranin A
1838	cAMP-mediated signaling	190	0.325919	0.241933	1	1	0		1	1	0		0.0615109	0.241933	2	EBP50, Chromogranin A
1835	auditory receptor cell morphogenesis	30	0.325086	0.241933	1	1	0		1	1	0		0.0617306	0.241933	1	EBP50
1836	adult heart development	30	0.325086	0.241933	1	1	0		1	1	0		0.0617306	0.241933	1	Asxl2
1837	positive regulation of dendritic spine morphogenesis	30	0.325086	0.241933	1	1	0		1	1	0		0.0617306	0.241933	1	Drebrin
1834	negative regulation of tumor necrosis factor production	85	0.324983	0.192114	1	1	0		0.061758	0.192114	1	HSF1	1	1	0
1833	positive regulation of autophagy	151	0.324181	0.217705	0.156449	0.246588	1	ERK1 (MAPK3)	1	1	0		0.040857	0.217705	2	LARP1, GPSM1
1832	negative regulation of phosphate metabolic process	898	0.323965	0.217705	0.267215	0.334722	2	eIF4G1, Spinophilin	1	1	0		0.0409977	0.217705	5	EBP50, Menin, MLCP (reg), Neurofibromin, Dematin
1830	mammary gland duct morphogenesis	57	0.323748	0.157733	0.062086	0.157733	1	TRIP2	1	1	0		1	1	0
1831	positive regulation of lymphocyte migration	57	0.323748	0.157733	0.062086	0.157733	1	DOCK8	1	1	0		1	1	0
1829	lamellipodium organization	59	0.323569	0.166765	1	1	0		0.0432606	0.166765	1	Cortactin	0.117846	0.282696	1	Dematin
1828	negative regulation of phosphorus metabolic process	899	0.32315	0.217705	0.267636	0.334998	2	eIF4G1, Spinophilin	1	1	0		0.0411625	0.217705	5	EBP50, Menin, MLCP (reg), Neurofibromin, Dematin
1827	regulation of nucleobase-containing compound metabolic process	5633	0.321619	0.164369	0.160425	0.249085	9	Pinin, FXR2, eIF4G1, ERK1 (MAPK3), TORC2, BAF250A, TRIP2, BAZ1B, ELKS	0.418087	0.508009	5	HSF1, RERE, CBP80, CRHSP-24, DOT1	0.0184266	0.164369	19	NUMA1, YB-1, Amylin, Menin, TAB3, TIF1-gamma, LARP1, DAP1, MLCP (reg), Neurofibromin, SON, RNF187, SFRS2 (SC-35), Asxl2, STAT5B, CoREST, Chromogranin A, TRAP150, SRPK2
1822	positive regulation of cytokine-mediated signaling pathway	58	0.319833	0.157948	0.0631414	0.157948	1	TRIP2	1	1	0		1	1	0
1823	cellular pigmentation	58	0.319833	0.157948	0.0631414	0.157948	1	Myosin Va	1	1	0		1	1	0
1824	cellular response to vitamin	58	0.319833	0.157948	0.0631414	0.157948	1	PMCA1	1	1	0		1	1	0
1825	regulation of mast cell degranulation	58	0.319833	0.157948	0.0631414	0.157948	1	GAB2	1	1	0		1	1	0
1826	regulation of mast cell activation involved in immune response	58	0.319833	0.157948	0.0631414	0.157948	1	GAB2	1	1	0		1	1	0
1820	negative regulation of tumor necrosis factor superfamily cytokine production	87	0.319739	0.194649	1	1	0		0.0631668	0.194649	1	HSF1	1	1	0
1821	positive regulation of tyrosine phosphorylation of STAT protein	87	0.319739	0.194649	1	1	0		0.0631668	0.194649	1	HSF1	1	1	0
1819	negative regulation of protein serine/threonine kinase activity	193	0.319535	0.241933	1	1	0		1	1	0		0.0632227	0.241933	2	Menin, Neurofibromin
1817	negative regulation of cell adhesion	431	0.319194	0.241933	1	1	0		1	1	0		0.0633157	0.241933	3	Menin, Neurofibromin, Dematin
1818	vesicle organization	431	0.319194	0.241933	1	1	0		1	1	0		0.0633157	0.241933	3	Myosin XVIIIA, FAM148C, CD2AP
1816	cellular response to growth factor stimulus	796	0.318427	0.0899977	0.0113983	0.0899977	4	ERK1 (MAPK3), Spinophilin, eEF2, TRIP2	0.118133	0.258744	2	Rap1GAP1, CBP80	0.238048	0.387262	3	Drebrin, Neurofibromin, STAT5B
1815	negative regulation of cell motility	370	0.318133	0.220493	0.342168	0.399476	1	CLASP1	1	1	0		0.0437186	0.220493	3	EBP50, EVL, Neurofibromin
1810	glycogen catabolic process	31	0.317714	0.241933	1	1	0		1	1	0		0.0637226	0.241933	1	PGMU
1811	cytokine production involved in immune response	31	0.317714	0.241933	1	1	0		1	1	0		0.0637226	0.241933	1	Chromogranin A
1812	regulation of platelet aggregation	31	0.317714	0.241933	1	1	0		1	1	0		0.0637226	0.241933	1	Dematin
1813	sodium ion export across plasma membrane	31	0.317714	0.241933	1	1	0		1	1	0		0.0637226	0.241933	1	SCN7A
1814	regulation of proton transport	31	0.317714	0.241933	1	1	0		1	1	0		0.0637226	0.241933	1	EBP50
1809	positive regulation of protein kinase activity	729	0.316273	0.140189	0.0472907	0.140189	3	ERK1 (MAPK3), SPAG9, HGK(MAP4K4)	1	1	0		0.460326	0.547725	2	TAB3, MARK2
1808	homeostatic process	2414	0.316015	0.140824	0.0476738	0.140824	6	eIF4G1, ERK1 (MAPK3), TAB182, TORC2, PMCA1, TRIP2	0.551871	0.619117	2	AF-6, SLC4A4	0.0283548	0.192546	10	EBP50, Amylin, Menin, PGMU, ERP5, STAT5B, CoREST, SCN7A, Dematin, Ca-ATPase3
1804	positive regulation of cell cycle G1/S phase transition	59	0.31601	0.159627	0.0641956	0.159627	1	eIF4G1	1	1	0		1	1	0
1805	neuron maturation	59	0.31601	0.159627	0.0641956	0.159627	1	ANKS1	1	1	0		1	1	0
1806	regulation of T cell migration	59	0.31601	0.159627	0.0641956	0.159627	1	DOCK8	1	1	0		1	1	0
1807	transcription initiation from RNA polymerase I promoter	59	0.31601	0.159627	0.0641956	0.159627	1	ERK1 (MAPK3)	1	1	0		1	1	0
1803	cerebellar cortex development	89	0.31466	0.197744	1	1	0		0.0645736	0.197744	1	RERE	1	1	0
1802	regulation of biological quality	5350	0.312893	0.102416	0.058495	0.153469	10	DOCK8, Myosin Va, FXR2, eIF4G1, ERK1 (MAPK3), TAB182, TORC2, PMCA1, HGK(MAP4K4), TRIP2	0.0838666	0.224024	7	AF-6, PDE1C, Cortactin, AARSD1, DAL1, CRHSP-24, SLC4A4	0.00463998	0.102416	20	Drebrin, EBP50, YB-1, Amylin, Menin, Beta adducin, PGMU, LARP1, EVL, FAM148C, NAV2, ERP5, Neurofibromin, STAT5B, CoREST, SCN7A, Chromogranin A, TRAP150, Dematin, Ca-ATPase3
1800	response to prostaglandin E	60	0.312276	0.161043	0.0652487	0.161043	1	Spinophilin	1	1	0		1	1	0
1801	regulation of gastrulation	60	0.312276	0.161043	0.0652487	0.161043	1	CLASP1	1	1	0		1	1	0
1793	branched-chain amino acid metabolic process	32	0.310664	0.243998	1	1	0		1	1	0		0.0657105	0.243998	1	STAT5B
1794	glucan catabolic process	32	0.310664	0.243998	1	1	0		1	1	0		0.0657105	0.243998	1	PGMU
1795	negative regulation of cell junction assembly	32	0.310664	0.243998	1	1	0		1	1	0		0.0657105	0.243998	1	Dematin
1796	establishment of apical/basal cell polarity	32	0.310664	0.243998	1	1	0		1	1	0		0.0657105	0.243998	1	EBP50
1797	regulation of postsynaptic membrane organization	32	0.310664	0.243998	1	1	0		1	1	0		0.0657105	0.243998	1	Drebrin
1798	eosinophil chemotaxis	32	0.310664	0.243998	1	1	0		1	1	0		0.0657105	0.243998	1	Secretogranin II
1799	negative regulation of tissue remodeling	32	0.310664	0.243998	1	1	0		1	1	0		0.0657105	0.243998	1	Amylin
1792	autophagosome assembly	76	0.309807	0.179393	0.0819437	0.179393	1	Myopodin	0.0553936	0.182595	1	p47	1	1	0
1791	cell-cell adhesion	660	0.308864	0.225413	0.528418	0.561444	1	Pinin	1	1	0		0.0509591	0.225413	4	Beta adducin, ERP5, CD2AP, VMP1
1789	positive regulation of protein acetylation	61	0.308627	0.162437	0.0663006	0.162437	1	ERK1 (MAPK3)	1	1	0		1	1	0
1790	regulation of intracellular estrogen receptor signaling pathway	61	0.308627	0.162437	0.0663006	0.162437	1	TRIP2	1	1	0		1	1	0
1788	establishment of spindle localization	47	0.308418	0.145617	0.0514691	0.145617	1	CLASP1	1	1	0		0.0950364	0.267589	1	NUMA1
1787	negative regulation of cell cycle phase transition	322	0.307403	0.143781	0.0503422	0.143781	2	TAB182, MBD4	1	1	0		0.497471	0.576907	1	Menin
1786	negative regulation of response to DNA damage stimulus	92	0.30733	0.201474	1	1	0		0.0666801	0.201474	1	HSF1	1	1	0
1785	cellular response to estradiol stimulus	77	0.306953	0.179767	0.0829775	0.179767	1	Spinophilin	0.0561028	0.182595	1	HSF1	1	1	0
1784	osteoblast differentiation	200	0.305302	0.243998	1	1	0		1	1	0		0.0672794	0.243998	2	Menin, Neurofibromin
1783	gliogenesis	336	0.305064	0.138265	0.0543027	0.147369	2	ERK1 (MAPK3), eEF2	0.0256872	0.138265	2	AF-6, NDRG1	0.512386	0.587998	1	Neurofibromin
1779	insulin secretion	62	0.30506	0.163807	0.0673514	0.163807	1	Myosin Va	1	1	0		1	1	0
1780	positive regulation of cytokine production involved in immune response	62	0.30506	0.163807	0.0673514	0.163807	1	ERK1 (MAPK3)	1	1	0		1	1	0
1781	axonal transport	62	0.30506	0.163807	0.0673514	0.163807	1	FXR2	1	1	0		1	1	0
1782	embryonic camera-type eye development	62	0.30506	0.163807	0.0673514	0.163807	1	BAF250A	1	1	0		1	1	0
1777	snRNA transcription	93	0.30496	0.201474	1	1	0		0.0673813	0.201474	1	CBP80	1	1	0
1778	snRNA transcription by RNA polymerase II	93	0.30496	0.201474	1	1	0		0.0673813	0.201474	1	CBP80	1	1	0
1770	response to vitamin E	33	0.303913	0.243998	1	1	0		1	1	0		0.0676942	0.243998	1	SFRS2 (SC-35)
1771	mast cell activation involved in immune response	33	0.303913	0.243998	1	1	0		1	1	0		0.0676942	0.243998	1	Chromogranin A
1772	eosinophil migration	33	0.303913	0.243998	1	1	0		1	1	0		0.0676942	0.243998	1	Secretogranin II
1773	cellular polysaccharide catabolic process	33	0.303913	0.243998	1	1	0		1	1	0		0.0676942	0.243998	1	PGMU
1774	regulation of activin receptor signaling pathway	33	0.303913	0.243998	1	1	0		1	1	0		0.0676942	0.243998	1	Menin
1775	mast cell degranulation	33	0.303913	0.243998	1	1	0		1	1	0		0.0676942	0.243998	1	Chromogranin A
1776	regulation of platelet-derived growth factor receptor signaling pathway	33	0.303913	0.243998	1	1	0		1	1	0		0.0676942	0.243998	1	EBP50
1769	response to inorganic substance	1065	0.302939	0.166765	0.115412	0.212767	3	ERK1 (MAPK3), BAF250A, eEF2	0.042987	0.166765	3	NDRG1, HSF1, PDE1C	0.900958	0.902233	1	Dematin
1768	positive regulation of macromolecule biosynthetic process	2347	0.302512	0.0925701	0.0128717	0.0925701	7	FXR2, ERK1 (MAPK3), TORC2, BAF250A, eEF2, TRIP2, BAZ1B	0.254024	0.368842	3	HSF1, RERE, DOT1	0.119757	0.285347	8	YB-1, Menin, LARP1, MLCP (reg), RNF187, Asxl2, STAT5B, TRAP150
1767	establishment of vesicle localization	327	0.302067	0.145617	0.051744	0.145617	2	Myosin Va, CLASP1	1	1	0		0.502849	0.580791	1	FAM148C
1766	leukocyte chemotaxis	202	0.301399	0.246319	1	1	0		1	1	0		0.0684542	0.246319	2	Secretogranin II, Chromogranin A
1765	cyclic nucleotide metabolic process	95	0.300325	0.201474	1	1	0		0.0687821	0.201474	1	PDE1C	1	1	0
1764	positive regulation of epidermis development	49	0.299503	0.147228	0.0536017	0.147228	1	TRIP2	1	1	0		0.0988776	0.271979	1	NUMA1
1763	erythrocyte homeostasis	162	0.299232	0.223406	0.166874	0.253892	1	TRIP2	1	1	0		0.046365	0.223406	2	CoREST, Dematin
1762	negative regulation of neuron death	372	0.298932	0.149601	0.343667	0.400385	1	eIF4G1	0.0310011	0.149601	2	CPEB4, HSF1	0.548775	0.61277	1	Chromogranin A
1761	columnar/cuboidal epithelial cell differentiation	169	0.298669	0.224915	1	1	0		0.119238	0.259315	1	AF-6	0.0500047	0.224915	2	EBP50, Menin
1758	transcription by RNA polymerase I	64	0.298162	0.165527	0.0694496	0.165527	1	ERK1 (MAPK3)	1	1	0		1	1	0
1759	pigment biosynthetic process	64	0.298162	0.165527	0.0694496	0.165527	1	Myosin Va	1	1	0		1	1	0
1760	hindlimb morphogenesis	64	0.298162	0.165527	0.0694496	0.165527	1	TRIP2	1	1	0		1	1	0
1757	protein-DNA complex subunit organization	331	0.297896	0.146574	0.0528756	0.146574	2	BAF250A, BAZ1B	1	1	0		0.50711	0.58352	1	XPC
1749	adenylate cyclase-activating dopamine receptor signaling pathway	34	0.297442	0.246941	1	1	0		1	1	0		0.0696737	0.246941	1	EBP50
1750	positive regulation of cellular response to transforming growth factor beta stimulus	34	0.297442	0.246941	1	1	0		1	1	0		0.0696737	0.246941	1	Menin
1751	positive regulation of phosphoprotein phosphatase activity	34	0.297442	0.246941	1	1	0		1	1	0		0.0696737	0.246941	1	MLCP (reg)
1752	response to ether	34	0.297442	0.246941	1	1	0		1	1	0		0.0696737	0.246941	1	LARP1
1753	establishment of monopolar cell polarity	34	0.297442	0.246941	1	1	0		1	1	0		0.0696737	0.246941	1	EBP50
1754	positive regulation of fibroblast migration	34	0.297442	0.246941	1	1	0		1	1	0		0.0696737	0.246941	1	Dematin
1755	negative regulation of catecholamine secretion	34	0.297442	0.246941	1	1	0		1	1	0		0.0696737	0.246941	1	Chromogranin A
1756	positive regulation of transforming growth factor beta receptor signaling pathway	34	0.297442	0.246941	1	1	0		1	1	0		0.0696737	0.246941	1	Menin
1748	negative regulation of mitotic cell cycle	425	0.29654	0.179393	0.0818471	0.179393	2	TAB182, MBD4	1	1	0		0.0612321	0.241933	3	EBP50, PRCC, XPC
1747	aromatic compound biosynthetic process	3908	0.296244	0.107114	0.0225671	0.107114	9	Pinin, Myosin Va, ERK1 (MAPK3), TAB182, MBD4, TORC2, BAF250A, TRIP2, BAZ1B	0.333706	0.432191	4	HSF1, PDE1C, RERE, CBP80	0.310566	0.434382	10	YB-1, Menin, PGMU, TIF1-gamma, SON, SFRS2 (SC-35), Asxl2, STAT5B, CoREST, TRAP150
1746	autophagosome organization	81	0.296035	0.18462	0.0871017	0.18462	1	Myopodin	0.0589344	0.188093	1	p47	1	1	0
1745	regulation of developmental growth	515	0.295839	0.182595	1	1	0		0.0558477	0.182595	2	HSF1, Cortactin	0.0957977	0.269019	3	Drebrin, Menin, STAT5B
1744	blood coagulation	426	0.295442	0.179669	0.0821777	0.179669	2	DOCK8, ERK1 (MAPK3)	1	1	0		0.0615771	0.241933	3	EVL, ERP5, CoREST
1743	transmembrane receptor protein tyrosine kinase signaling pathway	696	0.294998	0.134299	0.0421599	0.134299	3	ANKS1, GAB2, ERK1 (MAPK3)	0.410656	0.502656	1	CBP80	0.776682	0.794266	1	STAT5B
1741	vesicle cytoskeletal trafficking	65	0.294825	0.166593	0.070497	0.166593	1	Myosin Va	1	1	0		1	1	0
1742	regulation of T cell apoptotic process	65	0.294825	0.166593	0.070497	0.166593	1	DOCK8	1	1	0		1	1	0
1740	positive regulation of multicellular organismal process	2468	0.294604	0.145875	0.0522078	0.145875	6	GAB2, eIF4G1, ERK1 (MAPK3), CLASP1, SPAG9, TRIP2	0.564456	0.626961	2	HSF1, Cortactin	0.0324186	0.200767	10	Drebrin, NUMA1, Menin, MARK2, Neurofibromin, Asxl2, STAT5B, CoREST, Chromogranin A, Dematin
1739	regulation of signal transduction	4329	0.294231	0.145653	0.200202	0.282898	7	Myosin Va, ANKS1, ERK1 (MAPK3), Spinophilin, SPAG9, HGK(MAP4K4), TRIP2	0.211511	0.334808	5	DDEF1, Rap1GAP1, HSF1, Cortactin, DOT1	0.0145518	0.145653	16	Drebrin, NUMA1, EBP50, YB-1, Amylin, Menin, TAB3, TIF1-gamma, GPSM1, Neurofibromin, CD2AP, Secretogranin II, Asxl2, Rabaptin-5, Chromogranin A, Dematin
1738	vesicle-mediated transport	2478	0.293324	0.143645	0.0530765	0.146642	6	Myosin Va, ERK1 (MAPK3), CLASP1, SPAG9, eEF2, ELKS	0.281505	0.393068	3	DDEF1, Cortactin, EHBP1	0.0133293	0.143645	11	Myosin XVIIIA, PGMU, TGOLN2, FAM62B, Enthoprotin, FAM148C, ERP5, Rabaptin-5, Chromogranin A, Dematin, VMP1
1737	regulation of molecular function	4598	0.29233	0.078518	0.00774354	0.078518	11	DOCK8, Myosin Va, eIF4G1, ERK1 (MAPK3), TORC2, Myopodin, Spinophilin, SPAG9, HGK(MAP4K4), TRIP2, ELKS	0.0411574	0.165776	7	AF-6, DDEF1, Rap1GAP1, HSF1, p47, CBP80, DOT1	0.162641	0.323606	13	Drebrin, EBP50, Amylin, Menin, Beta adducin, TAB3, MARK2, DAP1, GPSM1, MLCP (reg), Neurofibromin, Secretogranin II, Rabaptin-5
1736	coagulation	429	0.292177	0.179954	0.0831718	0.179954	2	DOCK8, ERK1 (MAPK3)	1	1	0		0.0626175	0.241933	3	EVL, ERP5, CoREST
1730	placenta blood vessel development	66	0.291558	0.167168	0.0715433	0.167168	1	BAF250A	1	1	0		1	1	0
1731	response to amphetamine	66	0.291558	0.167168	0.0715433	0.167168	1	Spinophilin	1	1	0		1	1	0
1732	mitotic spindle assembly	66	0.291558	0.167168	0.0715433	0.167168	1	CLASP1	1	1	0		1	1	0
1733	positive regulation of response to cytokine stimulus	66	0.291558	0.167168	0.0715433	0.167168	1	TRIP2	1	1	0		1	1	0
1734	positive regulation of myeloid leukocyte mediated immunity	66	0.291558	0.167168	0.0715433	0.167168	1	GAB2	1	1	0		1	1	0
1735	activation of JUN kinase activity	66	0.291558	0.167168	0.0715433	0.167168	1	SPAG9	1	1	0		1	1	0
1724	regulation of interleukin-2 biosynthetic process	35	0.291231	0.248548	1	1	0		1	1	0		0.0716492	0.248548	1	STAT5B
1725	negative regulation of cyclin-dependent protein serine/threonine kinase activity	35	0.291231	0.248548	1	1	0		1	1	0		0.0716492	0.248548	1	Menin
1726	positive regulation of calcium ion import	35	0.291231	0.248548	1	1	0		1	1	0		0.0716492	0.248548	1	Amylin
1727	nuclear migration	35	0.291231	0.248548	1	1	0		1	1	0		0.0716492	0.248548	1	EBP50
1728	response to UV-B	35	0.291231	0.248548	1	1	0		1	1	0		0.0716492	0.248548	1	XPC
1729	mast cell mediated immunity	35	0.291231	0.248548	1	1	0		1	1	0		0.0716492	0.248548	1	Chromogranin A
1723	regulation of epithelial cell migration	320	0.290104	0.143251	0.0497854	0.143251	2	GAB2, CLASP1	1	1	0		0.147503	0.308825	2	EVL, Neurofibromin
1722	protein trimerization	100	0.289311	0.207133	1	1	0		0.0722755	0.207133	1	HSF1	1	1	0
1721	lung development	321	0.288979	0.143781	0.0500635	0.143781	2	eIF4G1, ERK1 (MAPK3)	1	1	0		0.148236	0.309444	2	Drebrin, NUMA1
1720	hemostasis	432	0.288958	0.181641	0.0841698	0.181641	2	DOCK8, ERK1 (MAPK3)	1	1	0		0.0636662	0.241933	3	EVL, ERP5, CoREST
1719	vesicle localization	340	0.288814	0.148532	0.0554544	0.148532	2	Myosin Va, CLASP1	1	1	0		0.516567	0.59088	1	FAM148C
1717	positive regulation of phosphorus metabolic process	1660	0.28845	0.123903	0.0351841	0.123903	5	eIF4G1, ERK1 (MAPK3), TAB182, SPAG9, HGK(MAP4K4)	0.724104	0.754019	1	HSF1	0.137607	0.298711	6	Amylin, TAB3, MARK2, MLCP (reg), Neurofibromin, Chromogranin A
1718	positive regulation of phosphate metabolic process	1660	0.28845	0.123903	0.0351841	0.123903	5	eIF4G1, ERK1 (MAPK3), TAB182, SPAG9, HGK(MAP4K4)	0.724104	0.754019	1	HSF1	0.137607	0.298711	6	Amylin, TAB3, MARK2, MLCP (reg), Neurofibromin, Chromogranin A
1714	regulation of protein autophosphorylation	67	0.288361	0.168429	0.0725884	0.168429	1	TAB182	1	1	0		1	1	0
1715	cellular response to alkaloid	67	0.288361	0.168429	0.0725884	0.168429	1	Spinophilin	1	1	0		1	1	0
1716	positive regulation of signaling receptor activity	67	0.288361	0.168429	0.0725884	0.168429	1	TRIP2	1	1	0		1	1	0
1713	spliceosomal complex assembly	70	0.288069	0.17573	1	1	0		0.0511281	0.17573	1	CBP80	0.138258	0.298903	1	SRPK2
1712	regulation of transferase activity	1406	0.288064	0.166318	0.0698817	0.166318	4	ERK1 (MAPK3), Myopodin, SPAG9, HGK(MAP4K4)	1	1	0		0.0757443	0.249697	6	EBP50, Amylin, Menin, TAB3, MARK2, Neurofibromin
1711	regulation of autophagy	440	0.287902	0.145653	0.0868495	0.18432	2	eIF4G1, ERK1 (MAPK3)	0.282839	0.393811	1	Cortactin	0.0140323	0.145653	4	TAB3, LARP1, DAP1, GPSM1
1710	cellular response to organic substance	3722	0.287836	0.0985122	0.0167341	0.0985122	9	DOCK8, Myosin Va, GAB2, ERK1 (MAPK3), PMCA1, Spinophilin, BAF250A, eEF2, TRIP2	0.300047	0.4088	4	CPEB4, Rap1GAP1, HSF1, CBP80	0.155573	0.317274	11	Drebrin, Menin, Myosin XVIIIA, TAB3, LARP1, EVL, ERP5, Neurofibromin, STAT5B, TRAP150, Dematin
1709	hemopoiesis	992	0.287771	0.19647	0.098353	0.19647	3	GAB2, eEF2, TRIP2	1	1	0		0.0582858	0.240273	5	Menin, Beta adducin, STAT5B, CoREST, Dematin
1708	regulation of small GTPase mediated signal transduction	479	0.287294	0.17449	1	1	0		0.0490729	0.17449	2	DDEF1, Rap1GAP1	0.270051	0.4101	2	Neurofibromin, CD2AP
1707	regulation of gene expression, epigenetic	361	0.287261	0.148624	0.0616418	0.157508	2	BAF250A, BAZ1B	0.0293338	0.148624	2	CBP80, DOT1	0.537948	0.604586	1	Smchd1
1706	nuclear envelope organization	101	0.287201	0.208524	1	1	0		0.0729727	0.208524	1	p47	1	1	0
1701	smooth muscle tissue development	36	0.285265	0.249697	1	1	0		1	1	0		0.0736206	0.249697	1	Neurofibromin
1702	positive regulation of natural killer cell activation	36	0.285265	0.249697	1	1	0		1	1	0		0.0736206	0.249697	1	STAT5B
1703	establishment or maintenance of monopolar cell polarity	36	0.285265	0.249697	1	1	0		1	1	0		0.0736206	0.249697	1	EBP50
1704	regulation of spindle assembly	36	0.285265	0.249697	1	1	0		1	1	0		0.0736206	0.249697	1	NUMA1
1705	polysaccharide catabolic process	36	0.285265	0.249697	1	1	0		1	1	0		0.0736206	0.249697	1	PGMU
1697	mating	68	0.28523	0.168737	0.0736324	0.168737	1	Spinophilin	1	1	0		1	1	0
1698	regulation of mononuclear cell migration	68	0.28523	0.168737	0.0736324	0.168737	1	ERK1 (MAPK3)	1	1	0		1	1	0
1699	negative regulation of ubiquitin-dependent protein catabolic process	68	0.28523	0.168737	0.0736324	0.168737	1	ANKS1	1	1	0		1	1	0
1700	histone H3 acetylation	68	0.28523	0.168737	0.0736324	0.168737	1	TORC2	1	1	0		1	1	0
1696	gluconeogenesis	53	0.283117	0.152024	0.057853	0.152024	1	TORC2	1	1	0		0.106512	0.277115	1	PGMU
1695	negative regulation of phosphorylation	689	0.282918	0.240224	0.54396	0.574659	1	eIF4G1	1	1	0		0.0579343	0.240224	4	EBP50, Menin, Neurofibromin, Dematin
1694	response to UV	212	0.28288	0.249697	1	1	0		1	1	0		0.0744293	0.249697	2	Menin, XPC
1693	respiratory tube development	327	0.282362	0.145617	0.051744	0.145617	2	eIF4G1, ERK1 (MAPK3)	1	1	0		0.152648	0.315278	2	Drebrin, NUMA1
1691	positive regulation of telomere maintenance	69	0.282162	0.169519	0.0746752	0.169519	1	ERK1 (MAPK3)	1	1	0		1	1	0
1692	trabecula morphogenesis	69	0.282162	0.169519	0.0746752	0.169519	1	TRIP2	1	1	0		1	1	0
1690	multicellular organismal process	10074	0.282035	0.106887	0.0220628	0.106887	17	DOCK8, Myosin Va, FXR2, ANKS1, GAB2, eIF4G1, ERK1 (MAPK3), PMCA1, ALPK3, Spinophilin, SPAG9, BAF250A, eEF2, HGK(MAP4K4), TRIP2, BAZ1B, ELKS	0.319948	0.423867	9	AF-6, DDEF1, Rap1GAP1, NDRG1, HSF1, PDE1C, Cortactin, RERE, DAL1	0.270273	0.410143	24	Drebrin, NUMA1, EBP50, YB-1, Amylin, Menin, Beta adducin, MARK2, GPSM1, EVL, NAV2, ERP5, Neurofibromin, Secretogranin II, Asxl2, STAT5B, CoREST, SCN7A, Chromogranin A, eIF2S2, Dematin, VMP1, Smchd1, SRPK2
1679	auditory receptor cell development	37	0.279527	0.249697	1	1	0		1	1	0		0.0755878	0.249697	1	EBP50
1680	adrenergic receptor signaling pathway	37	0.279527	0.249697	1	1	0		1	1	0		0.0755878	0.249697	1	Chromogranin A
1681	adenylate cyclase-activating adrenergic receptor signaling pathway	37	0.279527	0.249697	1	1	0		1	1	0		0.0755878	0.249697	1	Chromogranin A
1682	positive regulation of blood coagulation	37	0.279527	0.249697	1	1	0		1	1	0		0.0755878	0.249697	1	Dematin
1683	positive regulation of hemostasis	37	0.279527	0.249697	1	1	0		1	1	0		0.0755878	0.249697	1	Dematin
1684	regulation of bone development	37	0.279527	0.249697	1	1	0		1	1	0		0.0755878	0.249697	1	Asxl2
1685	negative regulation of peptidyl-serine phosphorylation	37	0.279527	0.249697	1	1	0		1	1	0		0.0755878	0.249697	1	Dematin
1686	neurological system process involved in regulation of systemic arterial blood pressure	37	0.279527	0.249697	1	1	0		1	1	0		0.0755878	0.249697	1	NAV2
1687	leukocyte tethering or rolling	37	0.279527	0.249697	1	1	0		1	1	0		0.0755878	0.249697	1	Beta adducin
1688	negative regulation of neurotransmitter transport	37	0.279527	0.249697	1	1	0		1	1	0		0.0755878	0.249697	1	Neurofibromin
1689	export across plasma membrane	37	0.279527	0.249697	1	1	0		1	1	0		0.0755878	0.249697	1	SCN7A
1678	regulation of cell division	214	0.279366	0.249697	1	1	0		1	1	0		0.075644	0.249697	2	YB-1, Menin
1677	spindle localization	54	0.279291	0.153598	0.058913	0.153598	1	CLASP1	1	1	0		0.108411	0.27762	1	NUMA1
1675	behavioral fear response	70	0.279157	0.17104	0.075717	0.17104	1	eIF4G1	1	1	0		1	1	0
1676	reproductive behavior	70	0.279157	0.17104	0.075717	0.17104	1	Spinophilin	1	1	0		1	1	0
1674	positive regulation of binding	289	0.278172	0.119884	0.278602	0.345351	1	eIF4G1	0.0193912	0.119884	2	HSF1, CBP80	0.0233979	0.179977	3	Menin, Beta adducin, GPSM1
1673	regulation of telomere maintenance via telomerase	71	0.276212	0.172342	0.0767576	0.172342	1	ERK1 (MAPK3)	1	1	0		1	1	0
1672	regulation of endothelial cell proliferation	216	0.275911	0.250441	1	1	0		1	1	0		0.0768652	0.250441	2	Neurofibromin, Secretogranin II
1671	regulation of keratinocyte differentiation	55	0.275563	0.154904	0.0599718	0.154904	1	TRIP2	1	1	0		0.110306	0.27945	1	NUMA1
1670	regulation of tyrosine phosphorylation of STAT protein	107	0.275129	0.21476	1	1	0		0.0771454	0.21476	1	HSF1	1	1	0
1665	sulfur compound transport	38	0.274004	0.250441	1	1	0		1	1	0		0.077551	0.250441	1	EBP50
1666	osteoblast development	38	0.274004	0.250441	1	1	0		1	1	0		0.077551	0.250441	1	Menin
1667	relaxation of muscle	38	0.274004	0.250441	1	1	0		1	1	0		0.077551	0.250441	1	Chromogranin A
1668	positive regulation of lyase activity	38	0.274004	0.250441	1	1	0		1	1	0		0.077551	0.250441	1	Neurofibromin
1669	glutamate secretion	38	0.274004	0.250441	1	1	0		1	1	0		0.077551	0.250441	1	Neurofibromin
1663	response to exogenous dsRNA	72	0.273325	0.17374	0.077797	0.17374	1	ERK1 (MAPK3)	1	1	0		1	1	0
1664	behavioral defense response	72	0.273325	0.17374	0.077797	0.17374	1	eIF4G1	1	1	0		1	1	0
1662	glucose metabolic process	175	0.273226	0.228657	0.179035	0.262102	1	TORC2	1	1	0		0.0532043	0.228657	2	Amylin, PGMU
1661	endothelial cell differentiation	108	0.273209	0.215538	1	1	0		0.0778391	0.215538	1	AF-6	1	1	0
1660	monocarboxylic acid transport	218	0.272514	0.251579	1	1	0		1	1	0		0.0780926	0.251579	2	EBP50, Neurofibromin
1659	positive regulation of protein modification process	1706	0.271679	0.129503	0.0389324	0.129503	5	eIF4G1, ERK1 (MAPK3), TAB182, SPAG9, HGK(MAP4K4)	0.734133	0.760435	1	HSF1	0.15086	0.312767	6	Amylin, Menin, TAB3, MARK2, MLCP (reg), Asxl2
1658	peptidyl-amino acid modification	1185	0.271314	0.133969	0.0416943	0.133969	4	ERK1 (MAPK3), TORC2, eEF2, BAZ1B	0.597375	0.65102	1	DOT1	0.46287	0.54898	3	Menin, MARK2, STAT5B
1657	negative regulation of hemopoiesis	219	0.270837	0.252686	1	1	0		1	1	0		0.0787087	0.252686	2	Neurofibromin, STAT5B
1656	regulation of cellular process	14897	0.269391	0.0787211	0.00801406	0.0787211	23	DOCK8, Pinin, Myosin Va, FXR2, ANKS1, GAB2, eIF4G1, ERK1 (MAPK3), TAB182, MBD4, TORC2, CLASP1, PMCA1, Myopodin, Spinophilin, SPAG9, BAF250A, eEF2, HGK(MAP4K4), TRIP2, BAZ1B, ELKS, LRCH2	0.125076	0.262963	14	CPEB4, AF-6, DDEF1, Rap1GAP1, NDRG1, HSF1, PDE1C, Cortactin, RERE, p47, CBP80, DAL1, CRHSP-24, DOT1	0.0759121	0.249862	37	Drebrin, NUMA1, EBP50, SLAIN2, YB-1, Amylin, Menin, Myosin XVIIIA, Beta adducin, TAB3, TIF1-gamma, MARK2, LARP1, DAP1, GPSM1, DISP2, EVL, FAM148C, MLCP (reg), ERP5, Neurofibromin, CD2AP, SON, Secretogranin II, RNF187, SFRS2 (SC-35), Asxl2, STAT5B, SLAP-130(ADAP), Rabaptin-5, CoREST, Chromogranin A, PRCC, TRAP150, Dematin, XPC, SRPK2
1655	termination of RNA polymerase II transcription	77	0.269333	0.182595	1	1	0		0.0561028	0.182595	1	CBP80	0.151006	0.312767	1	SFRS2 (SC-35)
1654	cyclic-nucleotide-mediated signaling	220	0.269174	0.252686	1	1	0		1	1	0		0.0793264	0.252686	2	EBP50, Chromogranin A
1650	membrane protein intracellular domain proteolysis	39	0.268683	0.252686	1	1	0		1	1	0		0.07951	0.252686	1	YB-1
1651	TOR signaling	39	0.268683	0.252686	1	1	0		1	1	0		0.07951	0.252686	1	LARP1
1652	negative regulation of neural precursor cell proliferation	39	0.268683	0.252686	1	1	0		1	1	0		0.07951	0.252686	1	Neurofibromin
1653	extrinsic apoptotic signaling pathway via death domain receptors	39	0.268683	0.252686	1	1	0		1	1	0		0.07951	0.252686	1	Neurofibromin
1649	response to corticosterone	74	0.267718	0.177661	0.0798726	0.177661	1	PMCA1	1	1	0		1	1	0
1648	regulation of cellular response to heat	93	0.267367	0.197549	0.0993674	0.197549	1	ERK1 (MAPK3)	0.0673813	0.201474	1	HSF1	1	1	0
1647	embryonic organ morphogenesis	454	0.266693	0.190171	0.0916015	0.190171	2	ERK1 (MAPK3), BAF250A	1	1	0		0.0716055	0.248548	3	EBP50, Menin, Asxl2
1646	positive regulation of MAPK cascade	814	0.266072	0.157733	0.0618716	0.157733	3	ERK1 (MAPK3), SPAG9, HGK(MAP4K4)	1	1	0		0.518859	0.591796	2	Amylin, TAB3
1645	response to ethanol	365	0.265595	0.157948	0.0628466	0.157948	2	eIF4G1, eEF2	1	1	0		0.541914	0.607115	1	STAT5B
1644	negative regulation of insulin secretion	94	0.265215	0.197914	0.100382	0.197914	1	HGK(MAP4K4)	0.0680819	0.201474	1	PDE1C	1	1	0
1641	osteoclast differentiation	75	0.264994	0.179009	0.0809087	0.179009	1	GAB2	1	1	0		1	1	0
1642	positive regulation of protein import into nucleus	75	0.264994	0.179009	0.0809087	0.179009	1	TRIP2	1	1	0		1	1	0
1643	regulation of granulocyte chemotaxis	75	0.264994	0.179009	0.0809087	0.179009	1	ERK1 (MAPK3)	1	1	0		1	1	0
1640	positive regulation of erythrocyte differentiation	58	0.264936	0.157948	0.0631414	0.157948	1	TRIP2	1	1	0		0.115967	0.280971	1	STAT5B
1633	regulation of hair cycle	40	0.263552	0.254339	1	1	0		1	1	0		0.081465	0.254339	1	NUMA1
1634	regulation of transforming growth factor beta production	40	0.263552	0.254339	1	1	0		1	1	0		0.081465	0.254339	1	CD2AP
1635	negative regulation of nucleocytoplasmic transport	40	0.263552	0.254339	1	1	0		1	1	0		0.081465	0.254339	1	Neurofibromin
1636	nucleotide-excision repair, DNA duplex unwinding	40	0.263552	0.254339	1	1	0		1	1	0		0.081465	0.254339	1	XPC
1637	negative regulation of endothelial cell apoptotic process	40	0.263552	0.254339	1	1	0		1	1	0		0.081465	0.254339	1	Secretogranin II
1638	positive regulation of positive chemotaxis	40	0.263552	0.254339	1	1	0		1	1	0		0.081465	0.254339	1	Secretogranin II
1639	regulation of protein homooligomerization	40	0.263552	0.254339	1	1	0		1	1	0		0.081465	0.254339	1	Amylin
1632	organic cyclic compound biosynthetic process	4099	0.263419	0.119463	0.0300121	0.119463	9	Pinin, Myosin Va, ERK1 (MAPK3), TAB182, MBD4, TORC2, BAF250A, TRIP2, BAZ1B	0.368746	0.46591	4	HSF1, PDE1C, RERE, CBP80	0.367596	0.481889	10	YB-1, Menin, PGMU, TIF1-gamma, SON, SFRS2 (SC-35), Asxl2, STAT5B, CoREST, TRAP150
1631	cellular response to peptide	612	0.262664	0.119463	0.030479	0.119463	3	Myosin Va, ERK1 (MAPK3), Spinophilin	0.3713	0.468534	1	HSF1	0.373814	0.487174	2	Menin, STAT5B
1629	response to immobilization stress	76	0.262322	0.179393	0.0819437	0.179393	1	Spinophilin	1	1	0		1	1	0
1630	regulation of G0 to G1 transition	76	0.262322	0.179393	0.0819437	0.179393	1	TRIP2	1	1	0		1	1	0
1628	dendrite morphogenesis	114	0.2622	0.222645	1	1	0		0.0819912	0.222645	1	RERE	1	1	0
1627	tissue development	2586	0.260822	0.157948	0.0630439	0.157948	6	Myosin Va, ERK1 (MAPK3), ALPK3, BAF250A, eEF2, TRIP2	0.871037	0.874596	1	AF-6	0.653397	0.691852	5	NUMA1, EBP50, Menin, Neurofibromin, STAT5B
1621	musculoskeletal movement	77	0.259699	0.179767	0.0829775	0.179767	1	eEF2	1	1	0		1	1	0
1622	regulation of mast cell activation	77	0.259699	0.179767	0.0829775	0.179767	1	GAB2	1	1	0		1	1	0
1623	negative regulation of phosphoprotein phosphatase activity	77	0.259699	0.179767	0.0829775	0.179767	1	Spinophilin	1	1	0		1	1	0
1624	fear response	77	0.259699	0.179767	0.0829775	0.179767	1	eIF4G1	1	1	0		1	1	0
1625	multicellular organismal movement	77	0.259699	0.179767	0.0829775	0.179767	1	eEF2	1	1	0		1	1	0
1626	response to thyroid hormone	77	0.259699	0.179767	0.0829775	0.179767	1	TRIP2	1	1	0		1	1	0
1620	neuroepithelial cell differentiation	81	0.259683	0.188093	1	1	0		0.0589344	0.188093	1	AF-6	0.158208	0.318667	1	EBP50
1619	negative regulation of intracellular signal transduction	781	0.258932	0.254809	1	1	0		1	1	0		0.0832834	0.254809	4	EBP50, Menin, Neurofibromin, CD2AP
1618	postsynapse organization	116	0.258712	0.223308	1	1	0		0.0833713	0.223308	1	Cortactin	1	1	0
1610	monovalent inorganic anion homeostasis	41	0.258601	0.254809	1	1	0		1	1	0		0.0834159	0.254809	1	EBP50
1611	glycogen biosynthetic process	41	0.258601	0.254809	1	1	0		1	1	0		0.0834159	0.254809	1	PGMU
1612	positive regulation of chromosome segregation	41	0.258601	0.254809	1	1	0		1	1	0		0.0834159	0.254809	1	NUMA1
1613	nucleotide-excision repair, DNA damage recognition	41	0.258601	0.254809	1	1	0		1	1	0		0.0834159	0.254809	1	XPC
1614	MyD88-dependent toll-like receptor signaling pathway	41	0.258601	0.254809	1	1	0		1	1	0		0.0834159	0.254809	1	TAB3
1615	positive regulation of activated T cell proliferation	41	0.258601	0.254809	1	1	0		1	1	0		0.0834159	0.254809	1	STAT5B
1616	glucan biosynthetic process	41	0.258601	0.254809	1	1	0		1	1	0		0.0834159	0.254809	1	PGMU
1617	regulation of positive chemotaxis	41	0.258601	0.254809	1	1	0		1	1	0		0.0834159	0.254809	1	Secretogranin II
1608	erythrocyte development	60	0.258277	0.161043	0.0652487	0.161043	1	TRIP2	1	1	0		0.119721	0.285347	1	Dematin
1609	hexose biosynthetic process	60	0.258277	0.161043	0.0652487	0.161043	1	TORC2	1	1	0		0.119721	0.285347	1	PGMU
1607	covalent chromatin modification	621	0.258004	0.120321	0.0316347	0.120321	3	TORC2, BAF250A, BAZ1B	0.375633	0.472183	1	DOT1	0.380673	0.493086	2	Menin, CoREST
1606	nucleus organization	192	0.257445	0.241933	1	1	0		0.134386	0.2707	1	p47	0.0626503	0.241933	2	NUMA1, SRPK2
1605	positive regulation of neuron projection development	486	0.257371	0.255585	1	1	0		1	1	0		0.0839107	0.255585	3	Drebrin, MARK2, Neurofibromin
1604	regulation of gene expression	6217	0.256849	0.11487	0.0277866	0.11487	12	Pinin, FXR2, eIF4G1, ERK1 (MAPK3), TAB182, ZCCHC6, TORC2, BAF250A, eEF2, TRIP2, BAZ1B, ELKS	0.312194	0.417533	6	CPEB4, HSF1, RERE, CBP80, CRHSP-24, DOT1	0.0249116	0.186084	20	NUMA1, YB-1, Amylin, Menin, TAB3, TIF1-gamma, RPL34, LARP1, DAP1, MLCP (reg), Neurofibromin, SON, RNF187, SFRS2 (SC-35), Asxl2, STAT5B, CoREST, TRAP150, Smchd1, SRPK2
1603	intracellular protein transport	1122	0.25646	0.17449	0.724883	0.736375	1	Myosin Va	0.0489515	0.17449	3	Cortactin, RERE, CBP80	0.427272	0.524942	3	RPL34, SFRS2 (SC-35), SLAP-130(ADAP)
1602	Fc receptor signaling pathway	376	0.256222	0.162437	0.0662014	0.162437	2	GAB2, ERK1 (MAPK3)	1	1	0		0.55265	0.614602	1	TAB3
1601	positive regulation of molecular function	2472	0.255191	0.0664394	0.00455979	0.0664394	8	DOCK8, eIF4G1, ERK1 (MAPK3), TORC2, SPAG9, HGK(MAP4K4), TRIP2, ELKS	0.0312717	0.149601	5	AF-6, DDEF1, Rap1GAP1, HSF1, CBP80	0.0736103	0.249697	9	Menin, Beta adducin, TAB3, MARK2, DAP1, GPSM1, MLCP (reg), Neurofibromin, Rabaptin-5
1600	positive regulation of muscle contraction	83	0.255111	0.191359	1	1	0		0.0603472	0.191359	1	Cortactin	0.161786	0.322206	1	Chromogranin A
1599	DNA damage checkpoint	202	0.25481	0.10674	0.0214634	0.10674	2	TAB182, MBD4	0.140896	0.277556	1	DOT1	0.349868	0.466271	1	XPC
1598	positive regulation of kinase activity	836	0.254741	0.16231	0.0659569	0.16231	3	ERK1 (MAPK3), SPAG9, HGK(MAP4K4)	1	1	0		0.533336	0.601684	2	TAB3, MARK2
1596	cellular response to catecholamine stimulus	79	0.254597	0.182108	0.0850418	0.182108	1	ERK1 (MAPK3)	1	1	0		1	1	0
1597	T cell proliferation	79	0.254597	0.182108	0.0850418	0.182108	1	DOCK8	1	1	0		1	1	0
1595	small molecule biosynthetic process	769	0.254414	0.147334	0.0539107	0.147334	3	Myosin Va, MBD4, TORC2	0.442958	0.526236	1	PDE1C	0.809667	0.820097	1	PGMU
1594	positive regulation of cysteine-type endopeptidase activity involved in apoptotic process	194	0.254266	0.241933	1	1	0		0.135692	0.272214	1	HSF1	0.0637969	0.241933	2	Menin, DAP1
1590	positive regulation of natural killer cell mediated cytotoxicity	42	0.253819	0.257057	1	1	0		1	1	0		0.0853628	0.257057	1	STAT5B
1591	positive regulation of coagulation	42	0.253819	0.257057	1	1	0		1	1	0		0.0853628	0.257057	1	Dematin
1592	regulation of homotypic cell-cell adhesion	42	0.253819	0.257057	1	1	0		1	1	0		0.0853628	0.257057	1	Dematin
1593	negative regulation of glial cell differentiation	42	0.253819	0.257057	1	1	0		1	1	0		0.0853628	0.257057	1	Neurofibromin
1588	regulation of intracellular pH	119	0.253638	0.226875	1	1	0		0.0854377	0.226875	1	SLC4A4	1	1	0
1589	response to testosterone	119	0.253638	0.226875	1	1	0		0.0854377	0.226875	1	HSF1	1	1	0
1587	regulation of cell differentiation	2674	0.253349	0.123049	0.0719669	0.167923	6	FXR2, eIF4G1, CLASP1, SPAG9, HGK(MAP4K4), TRIP2	0.131863	0.267812	4	AF-6, DDEF1, Rap1GAP1, Cortactin	0.00881982	0.123049	12	Drebrin, NUMA1, YB-1, Amylin, Menin, MARK2, MLCP (reg), Neurofibromin, Asxl2, STAT5B, CoREST, Dematin
1586	sodium ion transport	195	0.252697	0.243607	1	1	0		0.136344	0.272411	1	SLC4A4	0.0643729	0.243607	2	EBP50, SCN7A
1582	lung morphogenesis	80	0.252115	0.182904	0.0860723	0.182904	1	ERK1 (MAPK3)	1	1	0		1	1	0
1583	mammary gland morphogenesis	80	0.252115	0.182904	0.0860723	0.182904	1	TRIP2	1	1	0		1	1	0
1584	regulation of telomere maintenance via telomere lengthening	80	0.252115	0.182904	0.0860723	0.182904	1	ERK1 (MAPK3)	1	1	0		1	1	0
1585	regulation of lymphocyte migration	80	0.252115	0.182904	0.0860723	0.182904	1	DOCK8	1	1	0		1	1	0
1581	gene silencing by RNA	120	0.251987	0.226875	1	1	0		0.0861256	0.226875	1	CBP80	1	1	0
1580	anatomical structure maturation	205	0.251825	0.106887	0.0220618	0.106887	2	Myosin Va, ANKS1	0.142839	0.278593	1	RERE	0.35403	0.469241	1	Neurofibromin
1579	tube development	1351	0.251705	0.157733	0.0621084	0.157733	4	eIF4G1, ERK1 (MAPK3), BAF250A, TRIP2	1	1	0		0.156967	0.318222	5	Drebrin, NUMA1, Neurofibromin, Secretogranin II, SRPK2
1578	histone lysine methylation	85	0.250695	0.192114	1	1	0		0.061758	0.192114	1	DOT1	0.165349	0.32685	1	Menin
1577	heart morphogenesis	383	0.2505	0.164915	0.0683676	0.164915	2	TRIP2, BAZ1B	1	1	0		0.559352	0.617737	1	Asxl2
1576	regulation of smooth muscle contraction	121	0.250356	0.226875	1	1	0		0.0868129	0.226875	1	Cortactin	1	1	0
1575	positive regulation of DNA binding transcription factor activity	384	0.249698	0.165213	0.068679	0.165213	2	TORC2, ELKS	1	1	0		0.560302	0.618254	1	TAB3
1574	nucleobase-containing compound metabolic process	5730	0.249657	0.0955041	0.01479	0.0955041	12	Pinin, eIF4G1, ERK1 (MAPK3), TAB182, ZCCHC6, MBD4, TORC2, HSPC148, Spinophilin, BAF250A, TRIP2, BAZ1B	0.242976	0.360249	6	HSF1, PDE1C, RERE, CBP80, AARSD1, DOT1	0.0796265	0.252686	17	YB-1, Menin, Myosin XVIIIA, PGMU, TIF1-gamma, RPL34, RAVER1, SON, SFRS2 (SC-35), Asxl2, STAT5B, SF4, CoREST, PRCC, TRAP150, XPC, SRPK2
1571	nucleotide-binding oligomerization domain containing signaling pathway	43	0.249198	0.259957	1	1	0		1	1	0		0.0873056	0.259957	1	TAB3
1572	mismatch repair	43	0.249198	0.259957	1	1	0		1	1	0		0.0873056	0.259957	1	XPC
1573	leukocyte adhesion to vascular endothelial cell	43	0.249198	0.259957	1	1	0		1	1	0		0.0873056	0.259957	1	Beta adducin
1570	microtubule polymerization or depolymerization	63	0.248864	0.164915	0.0684011	0.164915	1	CLASP1	1	1	0		0.125323	0.288256	1	SLAIN2
1569	positive regulation of immune effector process	361	0.24869	0.157508	0.0616418	0.157508	2	GAB2, ERK1 (MAPK3)	1	1	0		0.178114	0.341278	2	Myosin XVIIIA, STAT5B
1565	cellular response to monoamine stimulus	82	0.247281	0.185151	0.0881299	0.185151	1	ERK1 (MAPK3)	1	1	0		1	1	0
1566	negative regulation of smooth muscle cell proliferation	82	0.247281	0.185151	0.0881299	0.185151	1	PMCA1	1	1	0		1	1	0
1567	positive regulation of response to biotic stimulus	82	0.247281	0.185151	0.0881299	0.185151	1	ERK1 (MAPK3)	1	1	0		1	1	0
1568	regulation of leukocyte degranulation	82	0.247281	0.185151	0.0881299	0.185151	1	GAB2	1	1	0		1	1	0
1564	fibroblast growth factor receptor signaling pathway	103	0.247219	0.206772	0.109467	0.206772	1	ERK1 (MAPK3)	0.0743655	0.210667	1	CBP80	1	1	0
1563	regulation of nucleocytoplasmic transport	190	0.247092	0.241933	0.192854	0.277218	1	TRIP2	1	1	0		0.0615109	0.241933	2	MLCP (reg), Neurofibromin
1562	regulation of leukocyte differentiation	497	0.246797	0.260255	1	1	0		1	1	0		0.0883397	0.260255	3	Neurofibromin, Asxl2, STAT5B
1561	regulation of muscle cell apoptotic process	124	0.245577	0.226875	1	1	0		0.0888721	0.226875	1	HSF1	1	1	0
1559	hormone biosynthetic process	83	0.244927	0.186491	0.0891571	0.186491	1	TRIP2	1	1	0		1	1	0
1560	cytoplasmic translation	83	0.244927	0.186491	0.0891571	0.186491	1	eIF4G1	1	1	0		1	1	0
1554	positive regulation of circadian rhythm	44	0.244729	0.260255	1	1	0		1	1	0		0.0892443	0.260255	1	TRAP150
1555	nucleotide-binding domain, leucine rich repeat containing receptor signaling pathway	44	0.244729	0.260255	1	1	0		1	1	0		0.0892443	0.260255	1	TAB3
1556	positive regulation of BMP signaling pathway	44	0.244729	0.260255	1	1	0		1	1	0		0.0892443	0.260255	1	NUMA1
1557	actin nucleation	44	0.244729	0.260255	1	1	0		1	1	0		0.0892443	0.260255	1	EVL
1558	nucleus localization	44	0.244729	0.260255	1	1	0		1	1	0		0.0892443	0.260255	1	EBP50
1553	transcription elongation from RNA polymerase II promoter	125	0.24402	0.226875	1	1	0		0.0895575	0.226875	1	CBP80	1	1	0
1552	response to nutrient levels	994	0.243889	0.110721	0.0238589	0.110721	4	eIF4G1, ERK1 (MAPK3), PMCA1, eEF2	0.169153	0.30469	2	CPEB4, HSF1	0.353044	0.468777	3	LARP1, DAP1, SFRS2 (SC-35)
1551	negative regulation of peptide hormone secretion	105	0.243524	0.208905	0.111474	0.208905	1	HGK(MAP4K4)	0.0757565	0.213377	1	PDE1C	1	1	0
1549	STAT cascade	65	0.242941	0.166593	0.070497	0.166593	1	ERK1 (MAPK3)	1	1	0		0.129038	0.292055	1	STAT5B
1550	JAK-STAT cascade	65	0.242941	0.166593	0.070497	0.166593	1	ERK1 (MAPK3)	1	1	0		0.129038	0.292055	1	STAT5B
1548	regulation of myeloid leukocyte differentiation	237	0.2429	0.2619	1	1	0		1	1	0		0.0900552	0.2619	2	Neurofibromin, Asxl2
1545	positive regulation of protein import	84	0.242614	0.187806	0.0901831	0.187806	1	TRIP2	1	1	0		1	1	0
1546	negative regulation of protein dephosphorylation	84	0.242614	0.187806	0.0901831	0.187806	1	Spinophilin	1	1	0		1	1	0
1547	negative regulation of leukocyte apoptotic process	84	0.242614	0.187806	0.0901831	0.187806	1	DOCK8	1	1	0		1	1	0
1544	cellular response to hydrogen peroxide	126	0.242482	0.226875	1	1	0		0.0902424	0.226875	1	HSF1	1	1	0
1543	regulation of multicellular organismal process	4275	0.242345	0.129051	0.0383323	0.129051	9	FXR2, GAB2, eIF4G1, ERK1 (MAPK3), CLASP1, PMCA1, SPAG9, HGK(MAP4K4), TRIP2	0.203914	0.328065	5	AF-6, DDEF1, Rap1GAP1, HSF1, Cortactin	0.0129604	0.141102	16	Drebrin, NUMA1, EBP50, Amylin, Menin, MARK2, EVL, MLCP (reg), Neurofibromin, CD2AP, Asxl2, STAT5B, CoREST, Chromogranin A, Dematin, Ca-ATPase3
1542	DNA integrity checkpoint	216	0.241386	0.110846	0.0243152	0.110846	2	TAB182, MBD4	0.149931	0.287256	1	DOT1	0.369068	0.483363	1	XPC
1541	ncRNA transcription	127	0.240961	0.227433	1	1	0		0.0909268	0.227433	1	CBP80	1	1	0
1534	regulation of protein kinase A signaling	45	0.240404	0.262294	1	1	0		1	1	0		0.091179	0.262294	1	Amylin
1535	phosphatidylinositol 3-kinase signaling	45	0.240404	0.262294	1	1	0		1	1	0		0.091179	0.262294	1	Neurofibromin
1536	positive regulation of natural killer cell mediated immunity	45	0.240404	0.262294	1	1	0		1	1	0		0.091179	0.262294	1	STAT5B
1537	negative regulation of behavior	45	0.240404	0.262294	1	1	0		1	1	0		0.091179	0.262294	1	Drebrin
1538	negative regulation of JNK cascade	45	0.240404	0.262294	1	1	0		1	1	0		0.091179	0.262294	1	Menin
1539	regulation of ruffle assembly	45	0.240404	0.262294	1	1	0		1	1	0		0.091179	0.262294	1	EVL
1540	lung epithelial cell differentiation	45	0.240404	0.262294	1	1	0		1	1	0		0.091179	0.262294	1	NUMA1
1533	response to prostaglandin	85	0.24034	0.189704	0.091208	0.189704	1	Spinophilin	1	1	0		1	1	0
1532	regulation of hemopoiesis	744	0.240252	0.249697	0.572092	0.597933	1	TRIP2	1	1	0		0.0725091	0.249697	4	Neurofibromin, Asxl2, STAT5B, CoREST
1531	regulation of telomerase activity	66	0.240077	0.167168	0.0715433	0.167168	1	ERK1 (MAPK3)	1	1	0		0.13089	0.292852	1	Menin
1530	immune system process	3965	0.239557	0.243998	0.466222	0.507333	5	DOCK8, GAB2, ERK1 (MAPK3), eEF2, TRIP2	0.960987	0.960987	1	NDRG1	0.066628	0.243998	13	Menin, Myosin XVIIIA, Beta adducin, TAB3, PGMU, EVL, Secretogranin II, STAT5B, SLAP-130(ADAP), CoREST, Chromogranin A, Dematin, SRPK2
1529	endothelium development	128	0.239457	0.227953	1	1	0		0.0916107	0.227953	1	AF-6	1	1	0
1527	cellular response to environmental stimulus	533	0.23868	0.106715	0.0213302	0.106715	3	ERK1 (MAPK3), TAB182, Spinophilin	0.332033	0.43116	1	HSF1	0.103508	0.275541	3	Drebrin, PGMU, XPC
1528	cellular response to abiotic stimulus	533	0.23868	0.106715	0.0213302	0.106715	3	ERK1 (MAPK3), TAB182, Spinophilin	0.332033	0.43116	1	HSF1	0.103508	0.275541	3	Drebrin, PGMU, XPC
1526	rhythmic process	506	0.238529	0.264045	1	1	0		1	1	0		0.0920365	0.264045	3	STAT5B, Chromogranin A, TRAP150
1525	mRNA 3'-end processing	91	0.238301	0.200795	1	1	0		0.0659785	0.200795	1	CBP80	0.17595	0.339893	1	SFRS2 (SC-35)
1520	face development	86	0.238105	0.190171	0.0922318	0.190171	1	ERK1 (MAPK3)	1	1	0		1	1	0
1521	response to catecholamine	86	0.238105	0.190171	0.0922318	0.190171	1	ERK1 (MAPK3)	1	1	0		1	1	0
1522	ventricular cardiac muscle tissue morphogenesis	86	0.238105	0.190171	0.0922318	0.190171	1	TRIP2	1	1	0		1	1	0
1523	secondary metabolic process	86	0.238105	0.190171	0.0922318	0.190171	1	Myosin Va	1	1	0		1	1	0
1524	skeletal muscle cell differentiation	86	0.238105	0.190171	0.0922318	0.190171	1	eEF2	1	1	0		1	1	0
1518	positive regulation of JAK-STAT cascade	129	0.23797	0.227953	1	1	0		0.0922942	0.227953	1	HSF1	1	1	0
1519	snRNA metabolic process	129	0.23797	0.227953	1	1	0		0.0922942	0.227953	1	CBP80	1	1	0
1517	negative regulation of nitrogen compound metabolic process	3295	0.237635	0.158885	0.155267	0.246015	6	FXR2, ANKS1, eIF4G1, Spinophilin, BAF250A, TRIP2	0.225982	0.344827	4	CPEB4, HSF1, RERE, DOT1	0.0177075	0.158885	13	EBP50, YB-1, Amylin, Menin, TIF1-gamma, LARP1, DAP1, Neurofibromin, SFRS2 (SC-35), Asxl2, CoREST, TRAP150, Dematin
1516	myeloid cell homeostasis	196	0.23763	0.243998	0.198319	0.281256	1	TRIP2	1	1	0		0.0649507	0.243998	2	CoREST, Dematin
1513	interleukin-7-mediated signaling pathway	46	0.236216	0.265331	1	1	0		1	1	0		0.0931097	0.265331	1	STAT5B
1514	C21-steroid hormone metabolic process	46	0.236216	0.265331	1	1	0		1	1	0		0.0931097	0.265331	1	STAT5B
1515	negative regulation of cyclin-dependent protein kinase activity	46	0.236216	0.265331	1	1	0		1	1	0		0.0931097	0.265331	1	Menin
1512	exocytosis	1028	0.234715	0.243998	0.321897	0.381966	2	Myosin Va, eEF2	1	1	0		0.0658769	0.243998	5	PGMU, FAM148C, Chromogranin A, Dematin, VMP1
1511	regulation of mRNA stability	211	0.23463	0.10883	0.0232795	0.10883	2	FXR2, eIF4G1	0.146714	0.28334	1	CRHSP-24	0.010174	0.12882	3	YB-1, LARP1, TRAP150
1510	regulation of protein localization to nucleus	198	0.234589	0.243998	0.200133	0.282898	1	TRIP2	1	1	0		0.0661115	0.243998	2	Neurofibromin, CD2AP
1507	thymus development	88	0.233745	0.192953	0.0942761	0.192953	1	ERK1 (MAPK3)	1	1	0		1	1	0
1508	DNA damage response, signal transduction by p53 class mediator resulting in cell cycle arrest	88	0.233745	0.192953	0.0942761	0.192953	1	TAB182	1	1	0		1	1	0
1509	positive regulation of regulated secretory pathway	88	0.233745	0.192953	0.0942761	0.192953	1	GAB2	1	1	0		1	1	0
1506	peptide transport	1846	0.2337	0.169902	0.624515	0.643837	2	Myosin Va, ELKS	0.04442	0.169902	4	Cortactin, RERE, CBP80, EHBP1	0.0933247	0.265588	7	EBP50, RPL34, Secretogranin II, SFRS2 (SC-35), SLAP-130(ADAP), Rabaptin-5, Dematin
1504	positive regulation of intracellular transport	407	0.232193	0.17104	0.075972	0.17104	2	GAB2, TRIP2	1	1	0		0.581594	0.635147	1	NUMA1
1505	microtubule-based movement	407	0.232193	0.17104	0.075972	0.17104	2	Myosin Va, FXR2	1	1	0		0.581594	0.635147	1	Myosin XVIIIA
1503	positive regulation of STAT cascade	133	0.232185	0.231207	1	1	0		0.0950232	0.231207	1	HSF1	1	1	0
1498	cellular response to interleukin-7	47	0.232158	0.267589	1	1	0		1	1	0		0.0950364	0.267589	1	STAT5B
1499	lung cell differentiation	47	0.232158	0.267589	1	1	0		1	1	0		0.0950364	0.267589	1	NUMA1
1500	response to interleukin-7	47	0.232158	0.267589	1	1	0		1	1	0		0.0950364	0.267589	1	STAT5B
1501	negative regulation of protein localization to membrane	47	0.232158	0.267589	1	1	0		1	1	0		0.0950364	0.267589	1	Dematin
1502	MyD88-independent toll-like receptor signaling pathway	47	0.232158	0.267589	1	1	0		1	1	0		0.0950364	0.267589	1	TAB3
1496	monosaccharide biosynthetic process	69	0.23185	0.169519	0.0746752	0.169519	1	TORC2	1	1	0		0.136422	0.297967	1	PGMU
1497	cellular response to amino acid starvation	69	0.23185	0.169519	0.0746752	0.169519	1	ERK1 (MAPK3)	1	1	0		0.136422	0.297967	1	DAP1
1495	wound healing	726	0.231702	0.243998	0.195494	0.279464	2	DOCK8, ERK1 (MAPK3)	1	1	0		0.0675472	0.243998	4	EVL, ERP5, Neurofibromin, CoREST
1489	signal transduction involved in mitotic DNA integrity checkpoint	89	0.231619	0.193615	0.0952966	0.193615	1	TAB182	1	1	0		1	1	0
1490	signal transduction involved in mitotic cell cycle checkpoint	89	0.231619	0.193615	0.0952966	0.193615	1	TAB182	1	1	0		1	1	0
1491	neural retina development	89	0.231619	0.193615	0.0952966	0.193615	1	PMCA1	1	1	0		1	1	0
1492	signal transduction involved in mitotic G1 DNA damage checkpoint	89	0.231619	0.193615	0.0952966	0.193615	1	TAB182	1	1	0		1	1	0
1493	intracellular signal transduction involved in G1 DNA damage checkpoint	89	0.231619	0.193615	0.0952966	0.193615	1	TAB182	1	1	0		1	1	0
1494	signal transduction involved in mitotic DNA damage checkpoint	89	0.231619	0.193615	0.0952966	0.193615	1	TAB182	1	1	0		1	1	0
1488	positive regulation of organelle assembly	95	0.230681	0.201474	1	1	0		0.0687821	0.201474	1	DDEF1	0.182944	0.344735	1	NUMA1
1483	DNA alkylation	90	0.229527	0.19411	0.0963159	0.19411	1	MBD4	1	1	0		1	1	0
1484	peptide hormone secretion	90	0.229527	0.19411	0.0963159	0.19411	1	Myosin Va	1	1	0		1	1	0
1485	regulation of histone acetylation	90	0.229527	0.19411	0.0963159	0.19411	1	ERK1 (MAPK3)	1	1	0		1	1	0
1486	response to vitamin D	90	0.229527	0.19411	0.0963159	0.19411	1	PMCA1	1	1	0		1	1	0
1487	DNA methylation	90	0.229527	0.19411	0.0963159	0.19411	1	MBD4	1	1	0		1	1	0
1479	calcium ion-regulated exocytosis of neurotransmitter	48	0.228223	0.269429	1	1	0		1	1	0		0.096959	0.269429	1	FAM148C
1480	negative regulation of DNA biosynthetic process	48	0.228223	0.269429	1	1	0		1	1	0		0.096959	0.269429	1	Menin
1481	beta-catenin-TCF complex assembly	48	0.228223	0.269429	1	1	0		1	1	0		0.096959	0.269429	1	Menin
1482	lamellipodium assembly	48	0.228223	0.269429	1	1	0		1	1	0		0.096959	0.269429	1	Dematin
1478	positive regulation of cellular biosynthetic process	2568	0.228159	0.104669	0.0204036	0.104669	7	FXR2, ERK1 (MAPK3), TORC2, BAF250A, eEF2, TRIP2, BAZ1B	0.300631	0.4088	3	HSF1, RERE, DOT1	0.0887982	0.260255	9	YB-1, Menin, LARP1, MLCP (reg), Neurofibromin, RNF187, Asxl2, STAT5B, TRAP150
1477	protein transport	1808	0.228126	0.165776	0.612821	0.634531	2	Myosin Va, ELKS	0.041617	0.165776	4	Cortactin, RERE, CBP80, EHBP1	0.182247	0.344735	6	RPL34, Secretogranin II, SFRS2 (SC-35), SLAP-130(ADAP), Rabaptin-5, Dematin
1476	cell-cell junction assembly	136	0.22801	0.233288	1	1	0		0.0970648	0.233288	1	DAL1	1	1	0
1475	response to reactive oxygen species	381	0.227875	0.164287	0.0677463	0.164287	2	ERK1 (MAPK3), eEF2	0.249876	0.367158	1	HSF1	1	1	0
1474	cellular response to heat	97	0.227044	0.204106	1	1	0		0.0701809	0.204106	1	HSF1	0.186419	0.347534	1	Neurofibromin
1473	negative regulation of signal transduction	1809	0.226927	0.258355	1	1	0		0.755356	0.775068	1	Cortactin	0.0859154	0.258355	7	EBP50, YB-1, Menin, TIF1-gamma, Neurofibromin, CD2AP, Secretogranin II
1472	amide transport	1874	0.226725	0.173766	0.632966	0.652147	2	Myosin Va, ELKS	0.0465545	0.173766	4	Cortactin, RERE, CBP80, EHBP1	0.0991693	0.272363	7	EBP50, RPL34, Secretogranin II, SFRS2 (SC-35), SLAP-130(ADAP), Rabaptin-5, Dematin
1471	response to growth hormone	71	0.226649	0.172342	0.0767576	0.172342	1	ERK1 (MAPK3)	1	1	0		0.140091	0.299812	1	STAT5B
1470	regulation of DNA repair	137	0.226648	0.234348	1	1	0		0.0977444	0.234348	1	HSF1	1	1	0
1468	pigment metabolic process	92	0.225443	0.19647	0.0983513	0.19647	1	Myosin Va	1	1	0		1	1	0
1469	response to monoamine	92	0.225443	0.19647	0.0983513	0.19647	1	ERK1 (MAPK3)	1	1	0		1	1	0
1467	negative regulation of cell differentiation	1090	0.225234	0.188878	0.347755	0.403907	2	HGK(MAP4K4), TRIP2	0.195202	0.320707	2	DDEF1, Rap1GAP1	0.0270914	0.188878	6	YB-1, Amylin, Menin, Neurofibromin, STAT5B, Dematin
1466	myeloid cell differentiation	389	0.225095	0.166593	0.0702433	0.166593	2	GAB2, TRIP2	1	1	0		0.19956	0.355723	2	CoREST, Dematin
1465	DNA damage response, signal transduction by p53 class mediator	116	0.224886	0.218624	0.122434	0.218624	1	TAB182	0.0833713	0.223308	1	NDRG1	1	1	0
1461	nucleotide-excision repair, preincision complex assembly	49	0.224406	0.271979	1	1	0		1	1	0		0.0988776	0.271979	1	XPC
1462	citrate metabolic process	49	0.224406	0.271979	1	1	0		1	1	0		0.0988776	0.271979	1	STAT5B
1463	regulation of actin cytoskeleton reorganization	49	0.224406	0.271979	1	1	0		1	1	0		0.0988776	0.271979	1	CD2AP
1464	negative regulation of fibroblast proliferation	49	0.224406	0.271979	1	1	0		1	1	0		0.0988776	0.271979	1	Neurofibromin
1460	peptidyl-lysine methylation	99	0.223516	0.206353	1	1	0		0.0715778	0.206353	1	DOT1	0.18988	0.350059	1	Menin
1459	negative regulation of neurogenesis	475	0.223325	0.17449	0.0988726	0.197036	2	HGK(MAP4K4), TRIP2	0.0483405	0.17449	2	DDEF1, Rap1GAP1	0.638806	0.679792	1	Neurofibromin
1457	regulation of cell shape	216	0.222772	0.250441	1	1	0		0.149931	0.287256	1	DAL1	0.0768652	0.250441	2	EBP50, Dematin
1458	positive regulation of cysteine-type endopeptidase activity	216	0.222772	0.250441	1	1	0		0.149931	0.287256	1	HSF1	0.0768652	0.250441	2	Menin, DAP1
1456	positive regulation of cell morphogenesis involved in differentiation	252	0.222496	0.272936	1	1	0		1	1	0		0.0998582	0.272936	2	Drebrin, Dematin
1455	actin cytoskeleton reorganization	100	0.221791	0.207133	1	1	0		0.0722755	0.207133	1	Cortactin	0.191605	0.350972	1	Dematin
1453	neuromuscular process controlling balance	94	0.221486	0.197914	0.100382	0.197914	1	Myosin Va	1	1	0		1	1	0
1454	response to cold	94	0.221486	0.197914	0.100382	0.197914	1	PMCA1	1	1	0		1	1	0
1452	negative regulation of DNA binding transcription factor activity	253	0.221218	0.272936	1	1	0		1	1	0		0.100522	0.272936	2	Menin, DAP1
1451	DNA metabolic process	1070	0.221139	0.119463	0.0302425	0.119463	4	TAB182, MBD4, TRIP2, BAZ1B	0.189723	0.316634	2	HSF1, DOT1	0.39735	0.503928	3	Menin, Myosin XVIIIA, XPC
1444	regulation of mitotic spindle organization	50	0.220702	0.272936	1	1	0		1	1	0		0.100792	0.272936	1	NUMA1
1445	cytoplasmic pattern recognition receptor signaling pathway	50	0.220702	0.272936	1	1	0		1	1	0		0.100792	0.272936	1	TAB3
1446	startle response	50	0.220702	0.272936	1	1	0		1	1	0		0.100792	0.272936	1	Drebrin
1447	astrocyte development	50	0.220702	0.272936	1	1	0		1	1	0		0.100792	0.272936	1	Neurofibromin
1448	negative regulation of protein localization to nucleus	50	0.220702	0.272936	1	1	0		1	1	0		0.100792	0.272936	1	Neurofibromin
1449	global genome nucleotide-excision repair	50	0.220702	0.272936	1	1	0		1	1	0		0.100792	0.272936	1	XPC
1450	regulation of astrocyte differentiation	50	0.220702	0.272936	1	1	0		1	1	0		0.100792	0.272936	1	Neurofibromin
1443	heterocycle metabolic process	5962	0.220131	0.104669	0.0201887	0.104669	12	Pinin, eIF4G1, ERK1 (MAPK3), TAB182, ZCCHC6, MBD4, TORC2, HSPC148, Spinophilin, BAF250A, TRIP2, BAZ1B	0.275219	0.386486	6	HSF1, PDE1C, RERE, CBP80, AARSD1, DOT1	0.107397	0.277549	17	YB-1, Menin, Myosin XVIIIA, PGMU, TIF1-gamma, RPL34, RAVER1, SON, SFRS2 (SC-35), Asxl2, STAT5B, SF4, CoREST, PRCC, TRAP150, XPC, SRPK2
1441	negative regulation of proteolysis involved in cellular protein catabolic process	95	0.219554	0.198971	0.101396	0.198971	1	ANKS1	1	1	0		1	1	0
1442	positive regulation of smooth muscle cell migration	95	0.219554	0.198971	0.101396	0.198971	1	Myosin Va	1	1	0		1	1	0
1440	positive regulation of biosynthetic process	2615	0.21875	0.106961	0.0223443	0.106961	7	FXR2, ERK1 (MAPK3), TORC2, BAF250A, eEF2, TRIP2, BAZ1B	0.310678	0.41617	3	HSF1, RERE, DOT1	0.0968877	0.269429	9	YB-1, Menin, LARP1, MLCP (reg), Neurofibromin, RNF187, Asxl2, STAT5B, TRAP150
1439	regulation of chromosome organization	462	0.218525	0.249697	0.407828	0.45478	1	ERK1 (MAPK3)	1	1	0		0.0745992	0.249697	3	NUMA1, Menin, Asxl2
1438	response to gamma radiation	102	0.218417	0.209904	1	1	0		0.0736693	0.209904	1	HSF1	0.195044	0.352707	1	Menin
1437	regulation of RNA stability	223	0.218403	0.112212	0.0257966	0.112212	2	FXR2, eIF4G1	0.154415	0.291904	1	CRHSP-24	0.0118088	0.139615	3	YB-1, LARP1, TRAP150
1436	response to morphine	96	0.217651	0.200504	0.102409	0.200504	1	Spinophilin	1	1	0		1	1	0
1435	response to cadmium ion	121	0.217245	0.224317	0.127373	0.224317	1	ERK1 (MAPK3)	0.0868129	0.226875	1	HSF1	1	1	0
1434	cellular protein-containing complex assembly	1164	0.217243	0.181338	0.738177	0.748056	1	CLASP1	0.0536007	0.181338	3	HSF1, Cortactin, CBP80	0.232617	0.384915	4	SLAIN2, Enthoprotin, XPC, SRPK2
1430	cellular carbohydrate catabolic process	51	0.217104	0.274954	1	1	0		1	1	0		0.102703	0.274954	1	PGMU
1431	regulation of the force of heart contraction	51	0.217104	0.274954	1	1	0		1	1	0		0.102703	0.274954	1	Chromogranin A
1432	decidualization	51	0.217104	0.274954	1	1	0		1	1	0		0.102703	0.274954	1	Menin
1433	positive regulation of osteoclast differentiation	51	0.217104	0.274954	1	1	0		1	1	0		0.102703	0.274954	1	Asxl2
1429	regulation of MAPK cascade	1117	0.216606	0.224598	0.128225	0.224598	3	ERK1 (MAPK3), SPAG9, HGK(MAP4K4)	1	1	0		0.086939	0.259957	5	EBP50, Amylin, Menin, TAB3, Neurofibromin
1428	DNA-templated transcription, elongation	145	0.216251	0.243774	1	1	0		0.103164	0.243774	1	CBP80	1	1	0
1426	positive regulation of DNA biosynthetic process	97	0.215778	0.201871	0.103421	0.201871	1	ERK1 (MAPK3)	1	1	0		1	1	0
1427	mammary gland epithelium development	97	0.215778	0.201871	0.103421	0.201871	1	TRIP2	1	1	0		1	1	0
1425	response to dsRNA	122	0.215773	0.224598	0.128358	0.224598	1	ERK1 (MAPK3)	0.0874998	0.226875	1	CBP80	1	1	0
1424	epithelial tube morphogenesis	489	0.215063	0.202279	0.10381	0.202279	2	BAF250A, TRIP2	1	1	0		1	1	0
1423	chromatin remodeling	248	0.21486	0.120321	0.0313783	0.120321	2	BAF250A, BAZ1B	0.170247	0.304833	1	RERE	0.410891	0.513734	1	Menin
1422	response to isoquinoline alkaloid	98	0.213932	0.202776	0.104431	0.202776	1	Spinophilin	1	1	0		1	1	0
1415	cofactor transport	52	0.213609	0.275541	1	1	0		1	1	0		0.10461	0.275541	1	EBP50
1416	positive chemotaxis	52	0.213609	0.275541	1	1	0		1	1	0		0.10461	0.275541	1	Secretogranin II
1417	negative regulation of insulin receptor signaling pathway	52	0.213609	0.275541	1	1	0		1	1	0		0.10461	0.275541	1	YB-1
1418	sodium ion homeostasis	52	0.213609	0.275541	1	1	0		1	1	0		0.10461	0.275541	1	SCN7A
1419	regulation of excretion	52	0.213609	0.275541	1	1	0		1	1	0		0.10461	0.275541	1	EBP50
1420	regulation of endothelial cell differentiation	52	0.213609	0.275541	1	1	0		1	1	0		0.10461	0.275541	1	MLCP (reg)
1421	neuronal action potential	52	0.213609	0.275541	1	1	0		1	1	0		0.10461	0.275541	1	SCN7A
1414	positive regulation of cell cycle	584	0.212338	0.113737	0.0270317	0.113737	3	eIF4G1, TAB182, TRIP2	0.357639	0.455388	1	HSF1	0.126633	0.290326	3	NUMA1, STAT5B, SRPK2
1412	ventricular cardiac muscle tissue development	99	0.212114	0.203351	0.105441	0.203351	1	TRIP2	1	1	0		1	1	0
1413	response to amine	99	0.212114	0.203351	0.105441	0.203351	1	Spinophilin	1	1	0		1	1	0
1411	peripheral nervous system development	106	0.211952	0.214107	1	1	0		0.0764512	0.214107	1	NDRG1	0.201879	0.35686	1	Neurofibromin
1410	sensory organ morphogenesis	407	0.211556	0.17104	0.075972	0.17104	2	ERK1 (MAPK3), BAF250A	1	1	0		0.213515	0.370663	2	EBP50, Neurofibromin
1409	regulation of histone modification	215	0.210811	0.250441	0.21539	0.295099	1	ERK1 (MAPK3)	1	1	0		0.0762538	0.250441	2	Menin, Asxl2
1408	regulation of cell development	1427	0.210434	0.10431	0.0197594	0.10431	5	FXR2, eIF4G1, SPAG9, HGK(MAP4K4), TRIP2	0.0193377	0.119884	4	AF-6, DDEF1, Rap1GAP1, Cortactin	0.183726	0.345483	5	Drebrin, MARK2, MLCP (reg), Neurofibromin, Dematin
1407	histone methylation	107	0.210392	0.21476	1	1	0		0.0771454	0.21476	1	DOT1	0.203579	0.358373	1	Menin
1403	regulation of myeloid leukocyte mediated immunity	100	0.210323	0.204313	0.106449	0.204313	1	GAB2	1	1	0		1	1	0
1404	arachidonic acid metabolic process	100	0.210323	0.204313	0.106449	0.204313	1	ERK1 (MAPK3)	1	1	0		1	1	0
1405	regulation of lymphocyte apoptotic process	100	0.210323	0.204313	0.106449	0.204313	1	DOCK8	1	1	0		1	1	0
1406	negative regulation of wound healing	100	0.210323	0.204313	0.106449	0.204313	1	CLASP1	1	1	0		1	1	0
1398	eating behavior	53	0.210211	0.277115	1	1	0		1	1	0		0.106512	0.277115	1	Amylin
1399	regulation of B cell differentiation	53	0.210211	0.277115	1	1	0		1	1	0		0.106512	0.277115	1	STAT5B
1400	regulation of spindle organization	53	0.210211	0.277115	1	1	0		1	1	0		0.106512	0.277115	1	NUMA1
1401	inner ear receptor cell stereocilium organization	53	0.210211	0.277115	1	1	0		1	1	0		0.106512	0.277115	1	EBP50
1402	positive regulation of phosphatase activity	53	0.210211	0.277115	1	1	0		1	1	0		0.106512	0.277115	1	MLCP (reg)
1396	telomere organization	126	0.210055	0.226875	0.132285	0.228617	1	TAB182	0.0902424	0.226875	1	DOT1	1	1	0
1397	regulation of translational initiation	126	0.210055	0.226875	0.132285	0.228617	1	eIF4G1	0.0902424	0.226875	1	CBP80	1	1	0
1395	response to hypoxia	620	0.21002	0.21476	1	1	0		0.0773397	0.21476	2	NDRG1, HSF1	0.379912	0.492702	2	Neurofibromin, STAT5B
1394	negative regulation of nervous system development	506	0.209563	0.181338	0.109898	0.207351	2	HGK(MAP4K4), TRIP2	0.0541237	0.181338	2	DDEF1, Rap1GAP1	0.662271	0.698808	1	Neurofibromin
1393	endocytosis	953	0.209149	0.225413	0.664516	0.679609	1	ERK1 (MAPK3)	0.15825	0.296305	2	Cortactin, EHBP1	0.0506697	0.225413	5	FAM62B, Enthoprotin, FAM148C, ERP5, Rabaptin-5
1392	cellular protein localization	1911	0.20859	0.17449	0.643921	0.661388	2	Myosin Va, Spinophilin	0.0494654	0.17449	4	Cortactin, RERE, CBP80, DAL1	0.216454	0.37372	6	Drebrin, EBP50, YB-1, RPL34, SFRS2 (SC-35), SLAP-130(ADAP)
1390	neural crest cell development	101	0.208558	0.205065	0.107456	0.205065	1	ERK1 (MAPK3)	1	1	0		1	1	0
1391	lens development in camera-type eye	101	0.208558	0.205065	0.107456	0.205065	1	TRIP2	1	1	0		1	1	0
1388	regulation of cell-substrate junction assembly	79	0.207822	0.182108	0.0850418	0.182108	1	CLASP1	1	1	0		0.154615	0.316841	1	Dematin
1389	regulation of focal adhesion assembly	79	0.207822	0.182108	0.0850418	0.182108	1	CLASP1	1	1	0		0.154615	0.316841	1	Dematin
1387	regulation of hormone levels	873	0.207681	0.168737	0.0731065	0.168737	3	Myosin Va, HGK(MAP4K4), TRIP2	0.4861	0.56216	1	PDE1C	0.848557	0.855406	1	STAT5B
1384	regulation of long-term neuronal synaptic plasticity	54	0.206907	0.27762	1	1	0		1	1	0		0.108411	0.27762	1	Neurofibromin
1385	regulation of synaptic transmission, GABAergic	54	0.206907	0.27762	1	1	0		1	1	0		0.108411	0.27762	1	Neurofibromin
1386	protein K48-linked ubiquitination	54	0.206907	0.27762	1	1	0		1	1	0		0.108411	0.27762	1	RNF187
1382	mitotic G1/S transition checkpoint	102	0.206819	0.205573	0.108462	0.205573	1	TAB182	1	1	0		1	1	0
1383	mitotic G1 DNA damage checkpoint	102	0.206819	0.205573	0.108462	0.205573	1	TAB182	1	1	0		1	1	0
1381	positive regulation of transferase activity	945	0.206584	0.185151	0.0879854	0.185151	3	ERK1 (MAPK3), SPAG9, HGK(MAP4K4)	1	1	0		0.600734	0.648048	2	TAB3, MARK2
1380	cellular macromolecule localization	1924	0.206281	0.175118	0.647712	0.664352	2	Myosin Va, Spinophilin	0.0505125	0.175118	4	Cortactin, RERE, CBP80, DAL1	0.220932	0.377344	6	Drebrin, EBP50, YB-1, RPL34, SFRS2 (SC-35), SLAP-130(ADAP)
1379	establishment of protein localization	1925	0.206105	0.175118	0.648002	0.664352	2	Myosin Va, ELKS	0.0505936	0.175118	4	Cortactin, RERE, CBP80, EHBP1	0.221278	0.377631	6	RPL34, Secretogranin II, SFRS2 (SC-35), SLAP-130(ADAP), Rabaptin-5, Dematin
1378	cellular response to nutrient	129	0.205941	0.227953	0.13522	0.231527	1	PMCA1	0.0922942	0.227953	1	HSF1	1	1	0
1377	regulation of epidermal cell differentiation	80	0.205667	0.182904	0.0860723	0.182904	1	TRIP2	1	1	0		0.156413	0.317462	1	NUMA1
1376	fatty acid metabolic process	447	0.20558	0.186491	0.0892157	0.186491	2	Myosin Va, ERK1 (MAPK3)	1	1	0		0.616243	0.661417	1	STAT5B
1375	sensory perception of sound	266	0.205447	0.278144	1	1	0		1	1	0		0.109266	0.278144	2	EBP50, NAV2
1374	regulation of peptidyl-lysine acetylation	103	0.205105	0.206772	0.109467	0.206772	1	ERK1 (MAPK3)	1	1	0		1	1	0
1373	cell migration	1317	0.204801	0.152024	0.057553	0.152024	4	DOCK8, ANKS1, GAB2, Spinophilin	0.25869	0.371608	2	Cortactin, RERE	0.0204401	0.174892	7	Myosin XVIIIA, Beta adducin, MARK2, CD2AP, Secretogranin II, STAT5B, Chromogranin A
1372	regulation of cellular pH	130	0.204601	0.228491	0.136196	0.232482	1	ERK1 (MAPK3)	0.0929772	0.228491	1	SLC4A4	1	1	0
1371	ncRNA metabolic process	713	0.204552	0.234973	1	1	0		0.098244	0.234973	2	CBP80, AARSD1	0.784831	0.800287	1	RPL34
1370	neural precursor cell proliferation	111	0.204363	0.218904	1	1	0		0.0799174	0.218904	1	RERE	0.210342	0.367234	1	Drebrin
1369	brain development	1242	0.204269	0.141059	0.0481852	0.141059	4	PMCA1, Spinophilin, BAF250A, TRIP2	0.0627964	0.194649	3	AF-6, Cortactin, RERE	0.494299	0.574697	3	Drebrin, Menin, Neurofibromin
1368	negative regulation of binding	263	0.204053	0.123903	0.0349372	0.123903	2	ERK1 (MAPK3), SPAG9	0.179612	0.312133	1	Rap1GAP1	0.429547	0.526518	1	GPSM1
1367	embryonic morphogenesis	899	0.204044	0.174707	0.078335	0.174707	3	ERK1 (MAPK3), BAF250A, TRIP2	1	1	0		0.297406	0.425783	3	EBP50, Menin, Asxl2
1366	regulation of protein localization	1511	0.203928	0.111322	0.0246566	0.111322	5	Myosin Va, ERK1 (MAPK3), Spinophilin, HGK(MAP4K4), TRIP2	0.313701	0.418682	2	AF-6, PDE1C	0.0989013	0.271979	6	Drebrin, NUMA1, Myosin XVIIIA, Neurofibromin, CD2AP, Dematin
1363	tricarboxylic acid metabolic process	55	0.203693	0.27945	1	1	0		1	1	0		0.110306	0.27945	1	STAT5B
1364	negative regulation of organ growth	55	0.203693	0.27945	1	1	0		1	1	0		0.110306	0.27945	1	Menin
1365	positive regulation of G-protein coupled receptor protein signaling pathway	55	0.203693	0.27945	1	1	0		1	1	0		0.110306	0.27945	1	Chromogranin A
1360	cell-cell recognition	104	0.203416	0.207726	0.110471	0.207726	1	DOCK8	1	1	0		1	1	0
1361	G1 DNA damage checkpoint	104	0.203416	0.207726	0.110471	0.207726	1	TAB182	1	1	0		1	1	0
1362	pyrimidine-containing compound metabolic process	104	0.203416	0.207726	0.110471	0.207726	1	MBD4	1	1	0		1	1	0
1359	platelet activation	222	0.201986	0.254339	0.221591	0.300628	1	ERK1 (MAPK3)	1	1	0		0.0805662	0.254339	2	EVL, ERP5
1358	chromatin silencing	132	0.201966	0.230691	0.138144	0.23376	1	BAF250A	0.0943417	0.230691	1	DOT1	1	1	0
1357	cardiac muscle cell development	105	0.20175	0.208905	0.111474	0.208905	1	ALPK3	1	1	0		1	1	0
1356	astrocyte differentiation	82	0.201475	0.185151	0.0881299	0.185151	1	ERK1 (MAPK3)	1	1	0		0.159999	0.321056	1	Neurofibromin
1355	regulation of mRNA catabolic process	237	0.201373	0.117014	0.0288673	0.117014	2	FXR2, eIF4G1	0.163316	0.297295	1	CRHSP-24	0.0138971	0.145653	3	YB-1, LARP1, TRAP150
1354	membrane fusion	234	0.201019	0.260255	1	1	0		0.161416	0.297295	1	p47	0.0881313	0.260255	2	FAM148C, Rabaptin-5
1343	autophagy of mitochondrion	56	0.200564	0.279632	1	1	0		1	1	0		0.112197	0.279632	1	MARK2
1344	negative regulation of striated muscle cell differentiation	56	0.200564	0.279632	1	1	0		1	1	0		0.112197	0.279632	1	YB-1
1345	regulation of neuroblast proliferation	56	0.200564	0.279632	1	1	0		1	1	0		0.112197	0.279632	1	Neurofibromin
1346	negative regulation of stress-activated protein kinase signaling cascade	56	0.200564	0.279632	1	1	0		1	1	0		0.112197	0.279632	1	Menin
1347	mitochondrion disassembly	56	0.200564	0.279632	1	1	0		1	1	0		0.112197	0.279632	1	MARK2
1348	negative regulation of stress-activated MAPK cascade	56	0.200564	0.279632	1	1	0		1	1	0		0.112197	0.279632	1	Menin
1349	inner ear auditory receptor cell differentiation	56	0.200564	0.279632	1	1	0		1	1	0		0.112197	0.279632	1	EBP50
1350	positive regulation of bone mineralization	56	0.200564	0.279632	1	1	0		1	1	0		0.112197	0.279632	1	Asxl2
1351	glycolytic process	56	0.200564	0.279632	1	1	0		1	1	0		0.112197	0.279632	1	PGMU
1352	response to interleukin-4	56	0.200564	0.279632	1	1	0		1	1	0		0.112197	0.279632	1	STAT5B
1353	mitochondrion localization	56	0.200564	0.279632	1	1	0		1	1	0		0.112197	0.279632	1	MARK2
1342	cellular homeostasis	1331	0.200465	0.241933	0.445002	0.487851	2	ERK1 (MAPK3), PMCA1	0.641235	0.686942	1	SLC4A4	0.0613612	0.241933	6	EBP50, Amylin, Menin, PGMU, ERP5, Ca-ATPase3
1338	signal transduction involved in DNA damage checkpoint	106	0.200108	0.209369	0.112476	0.209369	1	TAB182	1	1	0		1	1	0
1339	intrinsic apoptotic signaling pathway in response to DNA damage	106	0.200108	0.209369	0.112476	0.209369	1	MBD4	1	1	0		1	1	0
1340	negative regulation of cellular protein catabolic process	106	0.200108	0.209369	0.112476	0.209369	1	ANKS1	1	1	0		1	1	0
1341	signal transduction involved in DNA integrity checkpoint	106	0.200108	0.209369	0.112476	0.209369	1	TAB182	1	1	0		1	1	0
1337	cellular component organization or biogenesis	7507	0.199988	0.0670064	0.0202997	0.104669	14	Myosin Va, GAB2, eIF4G1, ERK1 (MAPK3), TAB182, TORC2, CLASP1, Myopodin, Spinophilin, SPAG9, BAF250A, HGK(MAP4K4), TRIP2, BAZ1B	0.00208985	0.0670064	12	AF-6, DDEF1, Rap1GAP1, NDRG1, HSF1, Cortactin, RERE, p47, CBP80, DAL1, 4.1N, DOT1	0.00252923	0.071594	26	Drebrin, NUMA1, EBP50, SLAIN2, Amylin, Menin, Myosin XVIIIA, Beta adducin, TGOLN2, RPL34, MARK2, Enthoprotin, EVL, FAM148C, MLCP (reg), Neurofibromin, CD2AP, SON, Rabaptin-5, CoREST, Chromogranin A, Dematin, VMP1, Smchd1, XPC, SRPK2
1336	negative regulation of molecular function	1660	0.19991	0.240638	0.284931	0.350838	3	ERK1 (MAPK3), Spinophilin, SPAG9	0.724104	0.754019	1	Rap1GAP1	0.0597113	0.240638	7	Drebrin, EBP50, Menin, DAP1, GPSM1, MLCP (reg), Neurofibromin
1335	regulation of extrinsic apoptotic signaling pathway	235	0.199901	0.260255	1	1	0		0.16205	0.297295	1	Cortactin	0.0887712	0.260255	2	Neurofibromin, Secretogranin II
1334	response to transforming growth factor beta	271	0.199773	0.279632	1	1	0		1	1	0		0.112682	0.279632	2	Drebrin, Menin
1333	lactation	83	0.199435	0.186491	0.0891571	0.186491	1	TRIP2	1	1	0		0.161786	0.322206	1	STAT5B
1332	cellular macromolecule biosynthetic process	4669	0.198749	0.112155	0.0250266	0.112155	10	Pinin, ZDHHC5, eIF4G1, ERK1 (MAPK3), TAB182, TORC2, BAF250A, eEF2, TRIP2, BAZ1B	0.261697	0.374269	5	CPEB4, HSF1, RERE, CBP80, AARSD1	0.176687	0.340696	13	YB-1, Menin, PGMU, TIF1-gamma, RPL34, LARP1, SON, SFRS2 (SC-35), Asxl2, STAT5B, CoREST, eIF2S2, TRAP150
1331	maintenance of protein location in cell	115	0.19865	0.223308	1	1	0		0.0826815	0.223308	1	DAL1	0.21705	0.37372	1	Drebrin
1329	mesenchymal cell development	107	0.198489	0.210761	0.113477	0.210761	1	ERK1 (MAPK3)	1	1	0		1	1	0
1330	signal transduction involved in cell cycle checkpoint	107	0.198489	0.210761	0.113477	0.210761	1	TAB182	1	1	0		1	1	0
1328	positive regulation of apoptotic signaling pathway	273	0.19756	0.279632	1	1	0		1	1	0		0.114057	0.279632	2	EBP50, Neurofibromin
1318	apoptotic cell clearance	57	0.197517	0.279632	1	1	0		1	1	0		0.114084	0.279632	1	ERP5
1319	collagen fibril organization	57	0.197517	0.279632	1	1	0		1	1	0		0.114084	0.279632	1	Neurofibromin
1320	regulation of lamellipodium assembly	57	0.197517	0.279632	1	1	0		1	1	0		0.114084	0.279632	1	Dematin
1321	negative regulation of amine transport	57	0.197517	0.279632	1	1	0		1	1	0		0.114084	0.279632	1	Chromogranin A
1322	ATP generation from ADP	57	0.197517	0.279632	1	1	0		1	1	0		0.114084	0.279632	1	PGMU
1323	T cell homeostasis	57	0.197517	0.279632	1	1	0		1	1	0		0.114084	0.279632	1	STAT5B
1324	response to X-ray	57	0.197517	0.279632	1	1	0		1	1	0		0.114084	0.279632	1	Drebrin
1325	regulation of natural killer cell activation	57	0.197517	0.279632	1	1	0		1	1	0		0.114084	0.279632	1	STAT5B
1326	response to auditory stimulus	57	0.197517	0.279632	1	1	0		1	1	0		0.114084	0.279632	1	XPC
1327	hexose catabolic process	57	0.197517	0.279632	1	1	0		1	1	0		0.114084	0.279632	1	PGMU
1317	positive regulation of phagocytosis	116	0.197268	0.223308	1	1	0		0.0833713	0.223308	1	Rap1GAP1	0.218718	0.375072	1	Myosin XVIIIA
1316	hexose metabolic process	226	0.19717	0.254809	0.225113	0.304662	1	TORC2	1	1	0		0.0830643	0.254809	2	Amylin, PGMU
1314	stem cell development	108	0.196892	0.211673	0.114476	0.211673	1	ERK1 (MAPK3)	1	1	0		1	1	0
1315	regulation of cytokine production involved in immune response	108	0.196892	0.211673	0.114476	0.211673	1	ERK1 (MAPK3)	1	1	0		1	1	0
1313	cell cycle process	1428	0.196735	0.168737	0.0731297	0.168737	4	TAB182, MBD4, CLASP1, Spinophilin	0.667836	0.709711	1	HSF1	0.0803057	0.254339	6	NUMA1, Menin, MLCP (reg), SON, PRCC, XPC
1312	cellular component assembly involved in morphogenesis	162	0.196732	0.255724	1	1	0		0.114578	0.255724	1	DAL1	1	1	0
1311	DNA repair	632	0.196098	0.1206	0.0330786	0.1206	3	TAB182, MBD4, BAZ1B	0.0799456	0.218904	2	HSF1, DOT1	0.389016	0.50023	2	Menin, XPC
1310	regulation of macroautophagy	227	0.19599	0.255286	0.225991	0.305354	1	ERK1 (MAPK3)	1	1	0		0.0836925	0.255286	2	LARP1, GPSM1
1308	mitotic spindle organization	109	0.195318	0.212767	0.115475	0.212767	1	CLASP1	1	1	0		1	1	0
1309	regulation of telomere maintenance	109	0.195318	0.212767	0.115475	0.212767	1	ERK1 (MAPK3)	1	1	0		1	1	0
1303	negative regulation of muscle contraction	58	0.19455	0.280971	1	1	0		1	1	0		0.115967	0.280971	1	Drebrin
1304	lipid storage	58	0.19455	0.280971	1	1	0		1	1	0		0.115967	0.280971	1	STAT5B
1305	negative regulation of cellular response to insulin stimulus	58	0.19455	0.280971	1	1	0		1	1	0		0.115967	0.280971	1	YB-1
1306	lysosome localization	58	0.19455	0.280971	1	1	0		1	1	0		0.115967	0.280971	1	Chromogranin A
1307	regulation of protein targeting to membrane	58	0.19455	0.280971	1	1	0		1	1	0		0.115967	0.280971	1	Dematin
1302	regulation of adherens junction organization	86	0.193531	0.190171	0.0922318	0.190171	1	CLASP1	1	1	0		0.167125	0.328221	1	Dematin
1301	adenylate cyclase-modulating G-protein coupled receptor signaling pathway	277	0.19323	0.281825	1	1	0		1	1	0		0.116819	0.281825	2	EBP50, Chromogranin A
1300	anatomical structure morphogenesis	3059	0.192811	0.140692	0.0475449	0.140692	7	Myosin Va, GAB2, ERK1 (MAPK3), BAF250A, HGK(MAP4K4), TRIP2, BAZ1B	0.0686754	0.201474	5	AF-6, Rap1GAP1, Cortactin, RERE, DAL1	0.476546	0.561138	7	EBP50, Menin, EVL, Neurofibromin, Secretogranin II, Asxl2, SRPK2
1299	cellular nitrogen compound metabolic process	6599	0.19175	0.100999	0.0173384	0.100999	13	Pinin, eIF4G1, ERK1 (MAPK3), TAB182, ZCCHC6, MBD4, TORC2, HSPC148, Spinophilin, BAF250A, eEF2, TRIP2, BAZ1B	0.201021	0.324472	7	CPEB4, HSF1, PDE1C, RERE, CBP80, AARSD1, DOT1	0.0452093	0.22124	20	YB-1, Menin, Myosin XVIIIA, PGMU, TIF1-gamma, RPL34, RAVER1, LARP1, SON, SFRS2 (SC-35), Asxl2, STAT5B, SF4, Dnpep, CoREST, eIF2S2, PRCC, TRAP150, XPC, SRPK2
1296	synaptic vesicle endocytosis	59	0.191658	0.282696	1	1	0		1	1	0		0.117846	0.282696	1	FAM148C
1297	negative regulation of osteoclast differentiation	59	0.191658	0.282696	1	1	0		1	1	0		0.117846	0.282696	1	Neurofibromin
1298	regulation of dendritic spine morphogenesis	59	0.191658	0.282696	1	1	0		1	1	0		0.117846	0.282696	1	Drebrin
1295	positive regulation of epithelial cell differentiation	87	0.191632	0.192042	0.0932545	0.192042	1	TRIP2	1	1	0		0.168898	0.331396	1	NUMA1
1293	regulation of gene silencing by miRNA	112	0.19072	0.216405	0.118464	0.216405	1	eIF4G1	1	1	0		1	1	0
1294	positive regulation of mitotic cell cycle phase transition	112	0.19072	0.216405	0.118464	0.216405	1	eIF4G1	1	1	0		1	1	0
1292	macromolecule biosynthetic process	4744	0.190689	0.11487	0.0277536	0.11487	10	Pinin, ZDHHC5, eIF4G1, ERK1 (MAPK3), TAB182, TORC2, BAF250A, eEF2, TRIP2, BAZ1B	0.273248	0.385641	5	CPEB4, HSF1, RERE, CBP80, AARSD1	0.1922	0.351759	13	YB-1, Menin, PGMU, TIF1-gamma, RPL34, LARP1, SON, SFRS2 (SC-35), Asxl2, STAT5B, CoREST, eIF2S2, TRAP150
1291	regulation of multicellular organism growth	121	0.190617	0.226875	1	1	0		0.0868129	0.226875	1	HSF1	0.227007	0.381882	1	STAT5B
1290	locomotion	1781	0.190424	0.0915765	0.0125327	0.0915765	6	DOCK8, Myosin Va, ANKS1, GAB2, ERK1 (MAPK3), Spinophilin	0.144172	0.27953	3	Rap1GAP1, Cortactin, RERE	0.0327333	0.200888	8	Myosin XVIIIA, Beta adducin, MARK2, EVL, CD2AP, Secretogranin II, STAT5B, Chromogranin A
1289	muscle organ development	474	0.189919	0.196573	0.0985226	0.196573	2	eEF2, TRIP2	1	1	0		0.638023	0.6793	1	Neurofibromin
1288	regulation of erythrocyte differentiation	88	0.189765	0.192953	0.0942761	0.192953	1	TRIP2	1	1	0		0.170666	0.333326	1	STAT5B
1285	neural crest cell differentiation	113	0.189229	0.217031	0.119458	0.217031	1	ERK1 (MAPK3)	1	1	0		1	1	0
1286	response to mineralocorticoid	113	0.189229	0.217031	0.119458	0.217031	1	PMCA1	1	1	0		1	1	0
1287	cardiac muscle tissue morphogenesis	113	0.189229	0.217031	0.119458	0.217031	1	TRIP2	1	1	0		1	1	0
1284	positive regulation of endopeptidase activity	245	0.189184	0.267825	1	1	0		0.168362	0.30469	1	HSF1	0.0952462	0.267825	2	Menin, DAP1
1283	response to growth factor	849	0.189027	0.0951003	0.0141716	0.0951003	4	ERK1 (MAPK3), Spinophilin, eEF2, TRIP2	0.131348	0.267706	2	Rap1GAP1, CBP80	0.10503	0.275963	4	Drebrin, Menin, Neurofibromin, STAT5B
1282	positive regulation of excitatory postsynaptic potential	60	0.188838	0.285347	1	1	0		1	1	0		0.119721	0.285347	1	Drebrin
1281	regulation of pH	143	0.188473	0.24066	0.148788	0.24066	1	ERK1 (MAPK3)	0.101812	0.242327	1	SLC4A4	1	1	0
1280	placenta development	288	0.187892	0.133969	0.0412002	0.133969	2	BAF250A, TRIP2	0.194998	0.320707	1	HSF1	0.459362	0.547572	1	Menin
1277	regulation of protein acetylation	114	0.187757	0.217649	0.120451	0.217649	1	ERK1 (MAPK3)	1	1	0		1	1	0
1278	positive regulation of nucleocytoplasmic transport	114	0.187757	0.217649	0.120451	0.217649	1	TRIP2	1	1	0		1	1	0
1279	vesicle targeting	114	0.187757	0.217649	0.120451	0.217649	1	CLASP1	1	1	0		1	1	0
1276	negative regulation of cell cycle process	478	0.187736	0.197914	0.0999247	0.197914	2	TAB182, MBD4	1	1	0		0.641145	0.681598	1	Menin
1275	signal transduction in response to DNA damage	144	0.187324	0.241746	0.149749	0.241746	1	TAB182	0.102488	0.242761	1	NDRG1	1	1	0
1274	cell chemotaxis	283	0.186961	0.286504	1	1	0		1	1	0		0.120994	0.286504	2	Secretogranin II, Chromogranin A
1273	protein secretion	235	0.186891	0.260255	0.232982	0.309125	1	Myosin Va	1	1	0		0.0887712	0.260255	2	Secretogranin II, Dematin
1269	regulation of gene silencing by RNA	115	0.186305	0.218258	0.121444	0.218258	1	eIF4G1	1	1	0		1	1	0
1270	regulation of posttranscriptional gene silencing	115	0.186305	0.218258	0.121444	0.218258	1	eIF4G1	1	1	0		1	1	0
1271	cardiac cell development	115	0.186305	0.218258	0.121444	0.218258	1	ALPK3	1	1	0		1	1	0
1272	DNA methylation or demethylation	115	0.186305	0.218258	0.121444	0.218258	1	MBD4	1	1	0		1	1	0
1263	pyruvate biosynthetic process	61	0.186089	0.286504	1	1	0		1	1	0		0.121592	0.286504	1	PGMU
1264	positive regulation of interleukin-2 production	61	0.186089	0.286504	1	1	0		1	1	0		0.121592	0.286504	1	STAT5B
1265	regulation of fibroblast migration	61	0.186089	0.286504	1	1	0		1	1	0		0.121592	0.286504	1	Dematin
1266	membrane depolarization during action potential	61	0.186089	0.286504	1	1	0		1	1	0		0.121592	0.286504	1	SCN7A
1267	negative regulation of gliogenesis	61	0.186089	0.286504	1	1	0		1	1	0		0.121592	0.286504	1	Neurofibromin
1268	morphogenesis of a polarized epithelium	61	0.186089	0.286504	1	1	0		1	1	0		0.121592	0.286504	1	EBP50
1262	response to stimulus	12006	0.186058	0.154904	0.059897	0.154904	18	DOCK8, Myosin Va, ANKS1, GAB2, eIF4G1, ERK1 (MAPK3), TAB182, MBD4, PMCA1, Spinophilin, SPAG9, BAF250A, eEF2, HGK(MAP4K4), TRIP2, BAZ1B, ELKS, LRCH2	0.589991	0.645836	9	CPEB4, AF-6, Rap1GAP1, NDRG1, HSF1, PDE1C, CBP80, CRHSP-24, DOT1	0.385194	0.496821	27	Drebrin, EBP50, YB-1, Amylin, Menin, Myosin XVIIIA, TAB3, PGMU, MARK2, LARP1, DAP1, DISP2, EVL, MLCP (reg), ERP5, Neurofibromin, CD2AP, Secretogranin II, SFRS2 (SC-35), STAT5B, SLAP-130(ADAP), CoREST, Chromogranin A, TRAP150, Dematin, XPC, SRPK2
1261	negative regulation of catalytic activity	1192	0.185301	0.277549	0.746694	0.7554	1	Spinophilin	1	1	0		0.107164	0.277549	5	Drebrin, Menin, GPSM1, MLCP (reg), Neurofibromin
1260	response to bronchodilator	116	0.184871	0.218624	0.122434	0.218624	1	Spinophilin	1	1	0		1	1	0
1259	cellular response to ketone	237	0.184706	0.2619	0.23472	0.309125	1	PMCA1	1	1	0		0.0900552	0.2619	2	LARP1, Neurofibromin
1257	mRNA export from nucleus	126	0.18437	0.226875	1	1	0		0.0902424	0.226875	1	CBP80	0.235209	0.3853	1	SFRS2 (SC-35)
1258	mRNA-containing ribonucleoprotein complex export from nucleus	126	0.18437	0.226875	1	1	0		0.0902424	0.226875	1	CBP80	0.235209	0.3853	1	SFRS2 (SC-35)
1256	positive regulation of JUN kinase activity	117	0.183456	0.220155	0.123424	0.220155	1	SPAG9	1	1	0		1	1	0
1254	lung epithelium development	62	0.183407	0.288256	1	1	0		1	1	0		0.123459	0.288256	1	NUMA1
1255	acidic amino acid transport	62	0.183407	0.288256	1	1	0		1	1	0		0.123459	0.288256	1	Neurofibromin
1253	positive regulation of actin filament polymerization	127	0.183165	0.227433	1	1	0		0.0909268	0.227433	1	Cortactin	0.236839	0.385591	1	EVL
1252	regulation of cardiac conduction	92	0.182606	0.19647	0.0983513	0.19647	1	PMCA1	1	1	0		0.177704	0.340801	1	Ca-ATPase3
1251	negative regulation of response to wounding	118	0.182059	0.220973	0.124413	0.220973	1	CLASP1	1	1	0		1	1	0
1250	positive regulation of leukocyte differentiation	288	0.181935	0.288256	1	1	0		1	1	0		0.124502	0.288256	2	Asxl2, STAT5B
1249	regulation of transcription from RNA polymerase II promoter in response to stress	177	0.181889	0.262699	1	1	0		0.124535	0.262699	1	HSF1	1	1	0
1248	cell-matrix adhesion	178	0.180967	0.262963	1	1	0		0.125195	0.262963	1	Cortactin	1	1	0
1247	ATP hydrolysis coupled cation transmembrane transport	93	0.180889	0.197549	0.0993674	0.197549	1	PMCA1	1	1	0		0.179455	0.34261	1	Ca-ATPase3
1240	cellular extravasation	63	0.180789	0.288256	1	1	0		1	1	0		0.125323	0.288256	1	Beta adducin
1241	membrane protein proteolysis	63	0.180789	0.288256	1	1	0		1	1	0		0.125323	0.288256	1	YB-1
1242	negative regulation of protein kinase B signaling	63	0.180789	0.288256	1	1	0		1	1	0		0.125323	0.288256	1	EBP50
1243	regulation of calcium ion import	63	0.180789	0.288256	1	1	0		1	1	0		0.125323	0.288256	1	Amylin
1244	negative regulation of GTPase activity	63	0.180789	0.288256	1	1	0		1	1	0		0.125323	0.288256	1	GPSM1
1245	regulation of activated T cell proliferation	63	0.180789	0.288256	1	1	0		1	1	0		0.125323	0.288256	1	STAT5B
1246	regulation of platelet activation	63	0.180789	0.288256	1	1	0		1	1	0		0.125323	0.288256	1	Dematin
1239	regulation of epithelial to mesenchymal transition	119	0.18068	0.222017	0.125401	0.222017	1	CLASP1	1	1	0		1	1	0
1238	cellular response to fibroblast growth factor stimulus	150	0.180674	0.246015	0.155495	0.246015	1	ERK1 (MAPK3)	0.106535	0.247574	1	CBP80	1	1	0
1236	ciliary basal body-plasma membrane docking	120	0.179319	0.223053	0.126388	0.223053	1	CLASP1	1	1	0		1	1	0
1237	response to nicotine	120	0.179319	0.223053	0.126388	0.223053	1	Spinophilin	1	1	0		1	1	0
1235	response to antineoplastic agent	255	0.179257	0.274954	1	1	0		0.17463	0.309836	1	HSF1	0.101854	0.274954	2	LARP1, Neurofibromin
1233	regulation of cyclase activity	94	0.179201	0.197914	0.100382	0.197914	1	ERK1 (MAPK3)	1	1	0		0.181201	0.344704	1	Neurofibromin
1234	phosphatidylinositol-mediated signaling	94	0.179201	0.197914	0.100382	0.197914	1	GAB2	1	1	0		0.181201	0.344704	1	Neurofibromin
1231	negative regulation of epithelial cell apoptotic process	64	0.178234	0.290957	1	1	0		1	1	0		0.127182	0.290957	1	Secretogranin II
1232	positive regulation of protein dephosphorylation	64	0.178234	0.290957	1	1	0		1	1	0		0.127182	0.290957	1	MLCP (reg)
1230	embryonic heart tube development	122	0.176647	0.224598	0.128358	0.224598	1	TRIP2	1	1	0		1	1	0
1229	negative regulation of hormone secretion	154	0.17646	0.248867	0.159304	0.248867	1	HGK(MAP4K4)	0.109224	0.24969	1	PDE1C	1	1	0
1228	neurotransmitter transport	294	0.176131	0.292055	1	1	0		1	1	0		0.128744	0.292055	2	FAM148C, Neurofibromin
1226	ADP metabolic process	65	0.175739	0.292055	1	1	0		1	1	0		0.129038	0.292055	1	PGMU
1227	regulation of oligodendrocyte differentiation	65	0.175739	0.292055	1	1	0		1	1	0		0.129038	0.292055	1	Neurofibromin
1225	viral process	1033	0.175508	0.205478	0.107796	0.205478	3	eIF4G1, ERK1 (MAPK3), TORC2	1	1	0		0.649779	0.689613	2	RPL34, CoREST
1223	ephrin receptor signaling pathway	123	0.175336	0.22493	0.129341	0.22493	1	ANKS1	1	1	0		1	1	0
1224	telomere maintenance	123	0.175336	0.22493	0.129341	0.22493	1	TAB182	1	1	0		1	1	0
1221	sodium ion transmembrane transport	134	0.175121	0.231717	1	1	0		0.0957042	0.231717	1	SLC4A4	0.248156	0.392574	1	SCN7A
1222	DNA-templated transcription, termination	134	0.175121	0.231717	1	1	0		0.0957042	0.231717	1	CBP80	0.248156	0.392574	1	SFRS2 (SC-35)
1220	RNA phosphodiester bond hydrolysis	185	0.174727	0.266379	1	1	0		0.129802	0.266379	1	CBP80	1	1	0
1219	negative regulation of gene expression, epigenetic	156	0.174416	0.249827	0.161203	0.249827	1	BAF250A	0.110565	0.251587	1	DOT1	1	1	0
1218	male sex differentiation	296	0.174249	0.292852	1	1	0		1	1	0		0.130165	0.292852	2	STAT5B, eIF2S2
1216	synaptic transmission, GABAergic	66	0.173301	0.292852	1	1	0		1	1	0		0.13089	0.292852	1	Neurofibromin
1217	negative regulation of BMP signaling pathway	66	0.173301	0.292852	1	1	0		1	1	0		0.13089	0.292852	1	TIF1-gamma
1215	positive regulation of cell cycle arrest	125	0.172762	0.227869	0.131305	0.227869	1	TAB182	1	1	0		1	1	0
1214	positive regulation of actin filament bundle assembly	98	0.172712	0.202776	0.104431	0.202776	1	Myopodin	1	1	0		0.188151	0.349471	1	EVL
1213	positive regulation of immune system process	1696	0.172656	0.216767	0.118792	0.216767	4	DOCK8, GAB2, ERK1 (MAPK3), TRIP2	1	1	0		0.147929	0.309413	6	Myosin XVIIIA, TAB3, Asxl2, STAT5B, SLAP-130(ADAP), CoREST
1212	regulation of chromatin organization	249	0.172291	0.271616	0.245069	0.317485	1	ERK1 (MAPK3)	1	1	0		0.0978738	0.271616	2	Menin, Asxl2
1211	positive regulation of growth	443	0.171952	0.166306	0.394807	0.444425	1	eIF4G1	0.0426338	0.166306	2	HSF1, CBP80	0.241689	0.391053	2	Drebrin, STAT5B
1210	maintenance of location	263	0.171832	0.277549	1	1	0		0.179612	0.312133	1	DAL1	0.10723	0.277549	2	Drebrin, STAT5B
1208	autophagy	345	0.171763	0.21006	0.323148	0.382633	1	Myopodin	0.229066	0.344827	1	p47	0.0367361	0.21006	3	MARK2, DAP1, VMP1
1209	process utilizing autophagic mechanism	345	0.171763	0.21006	0.323148	0.382633	1	Myopodin	0.229066	0.344827	1	p47	0.0367361	0.21006	3	MARK2, DAP1, VMP1
1207	cardiac ventricle morphogenesis	126	0.171498	0.228617	0.132285	0.228617	1	TRIP2	1	1	0		1	1	0
1205	embryonic placenta development	159	0.171423	0.251885	0.164043	0.251885	1	TRIP2	0.112574	0.254155	1	HSF1	1	1	0
1206	vacuole organization	159	0.171423	0.251885	0.164043	0.251885	1	Myopodin	0.112574	0.254155	1	p47	1	1	0
1204	inositol lipid-mediated signaling	99	0.171152	0.203351	0.105441	0.203351	1	GAB2	1	1	0		0.18988	0.350059	1	Neurofibromin
1203	regulation of axonogenesis	264	0.170934	0.27762	1	1	0		0.180233	0.312133	1	Cortactin	0.107908	0.27762	2	Drebrin, MARK2
1200	synaptic transmission, glutamatergic	67	0.17092	0.2957	1	1	0		1	1	0		0.132738	0.2957	1	Neurofibromin
1201	protein autoubiquitination	67	0.17092	0.2957	1	1	0		1	1	0		0.132738	0.2957	1	RNF187
1202	adrenal gland development	67	0.17092	0.2957	1	1	0		1	1	0		0.132738	0.2957	1	Neurofibromin
1199	regulation of DNA-templated transcription in response to stress	190	0.170486	0.26917	1	1	0		0.133079	0.26917	1	HSF1	1	1	0
1198	response to fibroblast growth factor	160	0.170444	0.253103	0.164988	0.253103	1	ERK1 (MAPK3)	0.113242	0.254155	1	CBP80	1	1	0
1197	regulation of intracellular steroid hormone receptor signaling pathway	127	0.17025	0.229595	0.133264	0.229595	1	TRIP2	1	1	0		1	1	0
1196	regulation of protein kinase B signaling	301	0.169654	0.2973	1	1	0		1	1	0		0.133736	0.2973	2	EBP50, Amylin
1195	cellular component organization	7241	0.169544	0.0670064	0.0146728	0.0951163	14	Myosin Va, GAB2, eIF4G1, ERK1 (MAPK3), TAB182, TORC2, CLASP1, Myopodin, Spinophilin, SPAG9, BAF250A, HGK(MAP4K4), TRIP2, BAZ1B	0.00147369	0.0670064	12	AF-6, DDEF1, Rap1GAP1, NDRG1, HSF1, Cortactin, RERE, p47, CBP80, DAL1, 4.1N, DOT1	0.00348197	0.0901491	25	Drebrin, NUMA1, EBP50, SLAIN2, Amylin, Menin, Myosin XVIIIA, Beta adducin, TGOLN2, MARK2, Enthoprotin, EVL, FAM148C, MLCP (reg), Neurofibromin, CD2AP, SON, Rabaptin-5, CoREST, Chromogranin A, Dematin, VMP1, Smchd1, XPC, SRPK2
1194	regulation of muscle contraction	266	0.169157	0.278144	1	1	0		0.181473	0.312133	1	Cortactin	0.109266	0.278144	2	Drebrin, Chromogranin A
1193	hormone secretion	128	0.169017	0.230803	0.134243	0.230803	1	Myosin Va	1	1	0		1	1	0
1190	negative regulation of peptidyl-tyrosine phosphorylation	68	0.168592	0.297622	1	1	0		1	1	0		0.134582	0.297622	1	Dematin
1191	protein destabilization	68	0.168592	0.297622	1	1	0		1	1	0		0.134582	0.297622	1	Amylin
1192	positive regulation of biomineral tissue development	68	0.168592	0.297622	1	1	0		1	1	0		0.134582	0.297622	1	Asxl2
1189	response to light stimulus	530	0.168566	0.274954	0.452254	0.493745	1	Spinophilin	1	1	0		0.102206	0.274954	3	Menin, Neurofibromin, XPC
1188	regulation of G-protein coupled receptor protein signaling pathway	253	0.168402	0.272936	0.248489	0.320668	1	Spinophilin	1	1	0		0.100522	0.272936	2	GPSM1, Chromogranin A
1187	import into cell	1046	0.168231	0.247238	0.699157	0.711543	1	ERK1 (MAPK3)	0.183181	0.312133	2	Cortactin, EHBP1	0.069874	0.247238	5	FAM62B, Enthoprotin, FAM148C, ERP5, Rabaptin-5
1186	regulation of cell morphogenesis	705	0.168198	0.232221	0.552322	0.581282	1	FXR2	0.0963849	0.232221	2	Cortactin, DAL1	0.0619937	0.241933	4	Drebrin, EBP50, MARK2, Dematin
1184	positive regulation of production of molecular mediator of immune response	129	0.167798	0.231527	0.13522	0.231527	1	ERK1 (MAPK3)	1	1	0		1	1	0
1185	negative regulation of G2/M transition of mitotic cell cycle	129	0.167798	0.231527	0.13522	0.231527	1	MBD4	1	1	0		1	1	0
1182	cellular response to nerve growth factor stimulus	102	0.166617	0.205573	0.108462	0.205573	1	eEF2	1	1	0		0.195044	0.352707	1	Neurofibromin
1183	myeloid cell development	102	0.166617	0.205573	0.108462	0.205573	1	TRIP2	1	1	0		0.195044	0.352707	1	Dematin
1180	muscle tissue morphogenesis	130	0.166594	0.232482	0.136196	0.232482	1	TRIP2	1	1	0		1	1	0
1181	regulation of synapse assembly	130	0.166594	0.232482	0.136196	0.232482	1	eIF4G1	1	1	0		1	1	0
1179	regulation of DNA binding	195	0.166412	0.272411	1	1	0		0.136344	0.272411	1	DOT1	1	1	0
1178	macromolecule methylation	327	0.166407	0.145617	0.051744	0.145617	2	MBD4, eEF2	0.218458	0.342495	1	DOT1	0.502849	0.580791	1	Menin
1172	defense response to fungus	69	0.166317	0.297967	1	1	0		1	1	0		0.136422	0.297967	1	Chromogranin A
1173	positive regulation of dendrite morphogenesis	69	0.166317	0.297967	1	1	0		1	1	0		0.136422	0.297967	1	Drebrin
1174	regulation of endothelial cell apoptotic process	69	0.166317	0.297967	1	1	0		1	1	0		0.136422	0.297967	1	Secretogranin II
1175	regulation of macrophage activation	69	0.166317	0.297967	1	1	0		1	1	0		0.136422	0.297967	1	Myosin XVIIIA
1176	positive regulation of heart contraction	69	0.166317	0.297967	1	1	0		1	1	0		0.136422	0.297967	1	Chromogranin A
1177	regulation of protein oligomerization	69	0.166317	0.297967	1	1	0		1	1	0		0.136422	0.297967	1	Amylin
1171	cerebellum development	196	0.165617	0.273157	1	1	0		0.136996	0.273157	1	RERE	1	1	0
1170	embryonic organ development	702	0.16543	0.134878	0.0430703	0.134878	3	ERK1 (MAPK3), BAF250A, TRIP2	0.413377	0.504782	1	HSF1	0.186202	0.347534	3	EBP50, Menin, Asxl2
1169	cellular monovalent inorganic cation homeostasis	166	0.164765	0.255892	0.170634	0.255892	1	ERK1 (MAPK3)	0.117243	0.258409	1	SLC4A4	1	1	0
1168	regulation of microtubule cytoskeleton organization	257	0.164629	0.275541	0.251894	0.32306	1	CLASP1	1	1	0		0.103191	0.275541	2	NUMA1, SLAIN2
1167	fatty acid biosynthetic process	132	0.164228	0.23376	0.138144	0.23376	1	Myosin Va	1	1	0		1	1	0
1165	negative regulation of osteoblast differentiation	70	0.164091	0.298903	1	1	0		1	1	0		0.138258	0.298903	1	Menin
1166	cellular polysaccharide biosynthetic process	70	0.164091	0.298903	1	1	0		1	1	0		0.138258	0.298903	1	PGMU
1163	regulation of smooth muscle cell migration	133	0.163066	0.234347	0.139117	0.234347	1	Myosin Va	1	1	0		1	1	0
1164	positive regulation of cell cycle phase transition	133	0.163066	0.234347	0.139117	0.234347	1	eIF4G1	1	1	0		1	1	0
1162	regulation of axon extension	146	0.16273	0.244781	1	1	0		0.103839	0.244781	1	Cortactin	0.267174	0.408359	1	Drebrin
1161	I-kappaB kinase/NF-kappaB signaling	105	0.162282	0.208905	0.111474	0.208905	1	ELKS	1	1	0		0.200175	0.355879	1	TAB3
1155	monosaccharide catabolic process	71	0.161915	0.299812	1	1	0		1	1	0		0.140091	0.299812	1	PGMU
1156	hair cell differentiation	71	0.161915	0.299812	1	1	0		1	1	0		0.140091	0.299812	1	EBP50
1157	glandular epithelial cell differentiation	71	0.161915	0.299812	1	1	0		1	1	0		0.140091	0.299812	1	Menin
1158	negative regulation of viral genome replication	71	0.161915	0.299812	1	1	0		1	1	0		0.140091	0.299812	1	SRPK2
1159	regulation of sodium ion transmembrane transporter activity	71	0.161915	0.299812	1	1	0		1	1	0		0.140091	0.299812	1	EBP50
1160	regulation of adenylate cyclase activity	71	0.161915	0.299812	1	1	0		1	1	0		0.140091	0.299812	1	Neurofibromin
1154	regulation of neural precursor cell proliferation	147	0.161768	0.245257	1	1	0		0.104514	0.245257	1	AF-6	0.268737	0.408982	1	Neurofibromin
1153	peptide secretion	261	0.160967	0.277115	0.255284	0.325403	1	Myosin Va	1	1	0		0.105879	0.277115	2	Secretogranin II, Dematin
1152	regulation of insulin secretion involved in cellular response to glucose stimulus	135	0.160781	0.236424	0.14106	0.236424	1	HGK(MAP4K4)	1	1	0		1	1	0
1151	cellular response to metal ion	339	0.160548	0.147997	0.0551656	0.147997	2	ERK1 (MAPK3), BAF250A	0.225545	0.344827	1	HSF1	0.515525	0.590642	1	Dematin
1150	regulation of synaptic plasticity	312	0.160074	0.301597	1	1	0		1	1	0		0.141669	0.301597	2	Drebrin, Neurofibromin
1148	polysaccharide biosynthetic process	72	0.159785	0.301597	1	1	0		1	1	0		0.14192	0.301597	1	PGMU
1149	regulation of actin filament-based movement	72	0.159785	0.301597	1	1	0		1	1	0		0.14192	0.301597	1	Drebrin
1147	behavior	1023	0.159774	0.203351	0.10546	0.203351	3	Myosin Va, eIF4G1, Spinophilin	1	1	0		0.370006	0.483995	3	Amylin, NAV2, Neurofibromin
1145	regulation of release of sequestered calcium ion into cytosol	136	0.159658	0.236858	0.142029	0.236858	1	Myosin Va	1	1	0		1	1	0
1146	positive regulation of leukocyte chemotaxis	136	0.159658	0.236858	0.142029	0.236858	1	ERK1 (MAPK3)	1	1	0		1	1	0
1144	axon guidance	341	0.159602	0.148828	0.0557437	0.148828	2	GAB2, ERK1 (MAPK3)	0.226721	0.344827	1	Rap1GAP1	0.517607	0.591113	1	EVL
1143	regulation of viral process	313	0.159237	0.302306	1	1	0		1	1	0		0.142396	0.302306	2	LARP1, SRPK2
1142	ribonucleoprotein complex export from nucleus	150	0.158944	0.247574	1	1	0		0.106535	0.247574	1	CBP80	0.273408	0.411663	1	SFRS2 (SC-35)
1141	regulation of tumor necrosis factor production	205	0.158729	0.278593	1	1	0		0.142839	0.278593	1	HSF1	1	1	0
1139	regulation of JUN kinase activity	137	0.158548	0.237759	0.142998	0.237759	1	SPAG9	1	1	0		1	1	0
1140	multicellular organismal response to stress	137	0.158548	0.237759	0.142998	0.237759	1	eIF4G1	1	1	0		1	1	0
1138	neuron projection guidance	344	0.158198	0.150902	0.0566148	0.150902	2	GAB2, ERK1 (MAPK3)	0.22848	0.344827	1	Rap1GAP1	0.520713	0.591796	1	EVL
1137	response to nerve growth factor	108	0.158136	0.211673	0.114476	0.211673	1	eEF2	1	1	0		0.205275	0.36076	1	Neurofibromin
1135	regulation of phagocytosis	151	0.158022	0.247772	1	1	0		0.107208	0.247772	1	Rap1GAP1	0.274958	0.411944	1	Myosin XVIIIA
1136	ribonucleoprotein complex localization	151	0.158022	0.247772	1	1	0		0.107208	0.247772	1	CBP80	0.274958	0.411944	1	SFRS2 (SC-35)
1134	negative regulation of protein modification process	860	0.157818	0.277892	0.251228	0.322951	2	eIF4G1, Spinophilin	1	1	0		0.108774	0.277892	4	EBP50, Menin, Neurofibromin, Dematin
1133	negative regulation of blood vessel diameter	73	0.1577	0.304779	1	1	0		1	1	0		0.143745	0.304779	1	Chromogranin A
1132	signal transduction by p53 class mediator	174	0.157667	0.260471	0.178105	0.261431	1	TAB182	0.122552	0.260471	1	NDRG1	1	1	0
1131	DNA modification	138	0.157451	0.239129	0.143966	0.239129	1	MBD4	1	1	0		1	1	0
1130	positive regulation of cell projection organization	620	0.157422	0.304779	1	1	0		1	1	0		0.143991	0.304779	3	Drebrin, MARK2, Neurofibromin
1129	regulation of response to stimulus	5845	0.157161	0.194978	0.0970207	0.194978	10	Myosin Va, ANKS1, GAB2, eIF4G1, ERK1 (MAPK3), CLASP1, Spinophilin, SPAG9, HGK(MAP4K4), TRIP2	0.453463	0.531292	5	DDEF1, Rap1GAP1, HSF1, Cortactin, DOT1	0.0516068	0.225413	18	Drebrin, NUMA1, EBP50, YB-1, Amylin, Menin, TAB3, TIF1-gamma, GPSM1, Neurofibromin, CD2AP, Secretogranin II, Asxl2, STAT5B, SLAP-130(ADAP), Rabaptin-5, Chromogranin A, Dematin
1127	maintenance of location in cell	152	0.157109	0.247772	1	1	0		0.10788	0.247772	1	DAL1	0.276505	0.411944	1	Drebrin
1128	glial cell development	152	0.157109	0.247772	1	1	0		0.10788	0.247772	1	NDRG1	0.276505	0.411944	1	Neurofibromin
1126	enzyme linked receptor protein signaling pathway	1023	0.156877	0.203351	0.10546	0.203351	3	ANKS1, GAB2, ERK1 (MAPK3)	0.542799	0.611595	1	CBP80	0.891284	0.892966	1	STAT5B
1125	sensory perception of mechanical stimulus	316	0.15676	0.30572	1	1	0		1	1	0		0.14458	0.30572	2	EBP50, NAV2
1124	regulation of tumor necrosis factor superfamily cytokine production	208	0.156537	0.280153	1	1	0		0.144779	0.280153	1	HSF1	1	1	0
1123	response to radiation	773	0.156298	0.147369	0.0545965	0.147369	3	TAB182, MBD4, Spinophilin	0.444679	0.526236	1	HSF1	0.0808891	0.254339	4	Drebrin, Menin, Neurofibromin, XPC
1121	regulation of lamellipodium organization	74	0.15566	0.307193	1	1	0		1	1	0		0.145566	0.307193	1	Dematin
1122	regulation of extrinsic apoptotic signaling pathway via death domain receptors	74	0.15566	0.307193	1	1	0		1	1	0		0.145566	0.307193	1	Neurofibromin
1120	BMP signaling pathway	140	0.155292	0.240183	0.145898	0.240183	1	ERK1 (MAPK3)	1	1	0		1	1	0
1119	positive regulation of neuron differentiation	615	0.155113	0.242319	0.150977	0.242319	2	eIF4G1, SPAG9	1	1	0		0.141533	0.301597	3	Drebrin, MARK2, Neurofibromin
1118	negative regulation of cellular component organization	1010	0.15492	0.159204	0.314351	0.374881	2	CLASP1, HGK(MAP4K4)	0.0376137	0.159204	3	DDEF1, Rap1GAP1, HSF1	0.0620141	0.241933	5	Drebrin, Amylin, Beta adducin, EVL, Dematin
1117	negative regulation of macromolecule biosynthetic process	2000	0.1544	0.183952	0.392138	0.441719	3	FXR2, BAF250A, TRIP2	0.0568885	0.183952	4	CPEB4, HSF1, RERE, DOT1	0.05819	0.240273	8	YB-1, Menin, TIF1-gamma, LARP1, DAP1, SFRS2 (SC-35), Asxl2, CoREST
1115	regulation of calcium ion transmembrane transporter activity	141	0.154231	0.240323	0.146862	0.240323	1	Myosin Va	1	1	0		1	1	0
1116	muscle organ morphogenesis	141	0.154231	0.240323	0.146862	0.240323	1	TRIP2	1	1	0		1	1	0
1110	synaptic vesicle recycling	75	0.153662	0.308825	1	1	0		1	1	0		0.147383	0.308825	1	FAM148C
1111	cranial nerve development	75	0.153662	0.308825	1	1	0		1	1	0		0.147383	0.308825	1	NAV2
1112	endoplasmic reticulum organization	75	0.153662	0.308825	1	1	0		1	1	0		0.147383	0.308825	1	VMP1
1113	positive regulation of cAMP biosynthetic process	75	0.153662	0.308825	1	1	0		1	1	0		0.147383	0.308825	1	Neurofibromin
1114	negative regulation of muscle cell differentiation	75	0.153662	0.308825	1	1	0		1	1	0		0.147383	0.308825	1	YB-1
1109	negative regulation of nucleic acid-templated transcription	1704	0.153621	0.243998	0.579509	0.604926	2	BAF250A, TRIP2	0.130859	0.267431	3	HSF1, RERE, DOT1	0.0668449	0.243998	7	YB-1, Menin, TIF1-gamma, DAP1, SFRS2 (SC-35), Asxl2, CoREST
1108	chordate embryonic development	1024	0.15358	0.243998	0.320221	0.38052	2	BAF250A, TRIP2	0.543156	0.611595	1	HSF1	0.0650069	0.243998	5	YB-1, Menin, Neurofibromin, Asxl2, eIF2S2
1107	skeletal system morphogenesis	320	0.153532	0.308825	1	1	0		1	1	0		0.147503	0.308825	2	Menin, Asxl2
1106	developmental maturation	355	0.153204	0.154904	0.0598502	0.154904	2	Myosin Va, ANKS1	0.234901	0.351457	1	RERE	0.531936	0.601651	1	Neurofibromin
1105	organic hydroxy compound metabolic process	607	0.153146	0.240323	0.147858	0.240323	2	Myosin Va, TRIP2	1	1	0		1	1	0
1104	positive regulation of transport	1607	0.152965	0.200504	0.102418	0.200504	4	GAB2, ERK1 (MAPK3), CLASP1, TRIP2	0.712105	0.74468	1	Rap1GAP1	0.671343	0.705924	3	NUMA1, Amylin, Myosin XVIIIA
1103	regulation of epidermis development	112	0.152878	0.216405	0.118464	0.216405	1	TRIP2	1	1	0		0.212025	0.36926	1	NUMA1
1102	negative regulation of protein metabolic process	1573	0.152745	0.19411	0.0964723	0.19411	4	FXR2, ANKS1, eIF4G1, Spinophilin	0.70415	0.740299	1	CPEB4	0.114197	0.279632	6	EBP50, Amylin, Menin, LARP1, Neurofibromin, Dematin
1101	G-protein coupled receptor signaling pathway, coupled to cyclic nucleotide second messenger	321	0.152737	0.309444	1	1	0		1	1	0		0.148236	0.309444	2	EBP50, Chromogranin A
1100	negative regulation of RNA biosynthetic process	1708	0.152603	0.243998	0.580826	0.605651	2	BAF250A, TRIP2	0.131538	0.267706	3	HSF1, RERE, DOT1	0.0675184	0.243998	7	YB-1, Menin, TIF1-gamma, DAP1, SFRS2 (SC-35), Asxl2, CoREST
1099	regulation of cell size	287	0.151951	0.288256	1	1	0		0.194388	0.320707	1	Cortactin	0.123798	0.288256	2	Drebrin, EBP50
1098	regulation of blood pressure	322	0.151949	0.310365	1	1	0		1	1	0		0.148969	0.310365	2	NAV2, Chromogranin A
1097	positive regulation of supramolecular fiber organization	289	0.151795	0.133969	0.041459	0.133969	2	CLASP1, Myopodin	0.195608	0.320707	1	Cortactin	0.0233979	0.179977	3	NUMA1, SLAIN2, EVL
1096	dopamine receptor signaling pathway	76	0.151705	0.310534	1	1	0		1	1	0		0.149197	0.310534	1	EBP50
1095	metencephalon development	215	0.151607	0.287256	1	1	0		0.149289	0.287256	1	RERE	1	1	0
1094	lymphocyte proliferation	144	0.151117	0.241746	0.149749	0.241746	1	DOCK8	1	1	0		1	1	0
1093	skin development	558	0.150262	0.22493	0.12909	0.22493	2	Myosin Va, TRIP2	1	1	0		0.69832	0.729593	1	Neurofibromin
1092	negative regulation of extrinsic apoptotic signaling pathway	160	0.150132	0.254155	1	1	0		0.113242	0.254155	1	Cortactin	0.288766	0.420762	1	Secretogranin II
1089	negative regulation of cell cycle G2/M phase transition	145	0.150101	0.242123	0.150709	0.242123	1	MBD4	1	1	0		1	1	0
1090	regulation of gene silencing	145	0.150101	0.242123	0.150709	0.242123	1	eIF4G1	1	1	0		1	1	0
1091	positive regulation of muscle cell differentiation	145	0.150101	0.242123	0.150709	0.242123	1	SPAG9	1	1	0		1	1	0
1087	platelet aggregation	77	0.149789	0.312767	1	1	0		1	1	0		0.151006	0.312767	1	ERP5
1088	regulation of extrinsic apoptotic signaling pathway in absence of ligand	77	0.149789	0.312767	1	1	0		1	1	0		0.151006	0.312767	1	Neurofibromin
1086	positive regulation of cell development	880	0.14924	0.280971	0.259638	0.329944	2	eIF4G1, SPAG9	1	1	0		0.115739	0.280971	4	Drebrin, MARK2, Neurofibromin, Dematin
1085	regulation of protein import into nucleus	115	0.149125	0.218258	0.121444	0.218258	1	TRIP2	1	1	0		0.21705	0.37372	1	Neurofibromin
1084	hormone transport	146	0.149096	0.243195	0.151668	0.243195	1	Myosin Va	1	1	0		1	1	0
1083	protein import into nucleus	162	0.148472	0.255724	1	1	0		0.114578	0.255724	1	RERE	0.291799	0.423438	1	SLAP-130(ADAP)
1080	mononuclear cell proliferation	147	0.148102	0.244026	0.152626	0.244026	1	DOCK8	1	1	0		1	1	0
1081	neural tube closure	147	0.148102	0.244026	0.152626	0.244026	1	BAF250A	1	1	0		1	1	0
1082	regulation of leukocyte apoptotic process	147	0.148102	0.244026	0.152626	0.244026	1	DOCK8	1	1	0		1	1	0
1079	dendrite development	186	0.147925	0.267168	0.189191	0.273842	1	Spinophilin	0.130458	0.267168	1	RERE	1	1	0
1076	nucleoside diphosphate phosphorylation	78	0.14791	0.315278	1	1	0		1	1	0		0.152812	0.315278	1	PGMU
1077	regulation of megakaryocyte differentiation	78	0.14791	0.315278	1	1	0		1	1	0		0.152812	0.315278	1	CoREST
1078	histone deacetylation	78	0.14791	0.315278	1	1	0		1	1	0		0.152812	0.315278	1	CoREST
1075	regulated exocytosis	914	0.147673	0.291624	0.648873	0.664835	1	eEF2	1	1	0		0.128023	0.291624	4	PGMU, FAM148C, Chromogranin A, Dematin
1074	tube closure	148	0.147119	0.245065	0.153583	0.245065	1	BAF250A	1	1	0		1	1	0
1073	regulation of plasma membrane bounded cell projection organization	1048	0.146695	0.165776	0.330263	0.389673	2	FXR2, HGK(MAP4K4)	0.0412859	0.165776	3	DDEF1, Rap1GAP1, Cortactin	0.0703264	0.248424	5	Drebrin, MARK2, EVL, Neurofibromin, Dematin
1072	reproductive system development	764	0.146459	0.146642	0.0530595	0.146642	3	Spinophilin, BAF250A, TRIP2	0.4408	0.526236	1	HSF1	0.220072	0.376709	3	Menin, STAT5B, eIF2S2
1069	IRE1-mediated unfolded protein response	79	0.14607	0.316841	1	1	0		1	1	0		0.154615	0.316841	1	ERP5
1070	negative regulation of mitochondrion organization	79	0.14607	0.316841	1	1	0		1	1	0		0.154615	0.316841	1	Amylin
1071	acute-phase response	79	0.14607	0.316841	1	1	0		1	1	0		0.154615	0.316841	1	STAT5B
1067	localization of cell	1485	0.14598	0.179393	0.0819089	0.179393	4	DOCK8, ANKS1, GAB2, Spinophilin	0.306335	0.413637	2	Cortactin, RERE	0.0362112	0.21006	7	Myosin XVIIIA, Beta adducin, MARK2, CD2AP, Secretogranin II, STAT5B, Chromogranin A
1068	cell motility	1485	0.14598	0.179393	0.0819089	0.179393	4	DOCK8, ANKS1, GAB2, Spinophilin	0.306335	0.413637	2	Cortactin, RERE	0.0362112	0.21006	7	Myosin XVIIIA, Beta adducin, MARK2, CD2AP, Secretogranin II, STAT5B, Chromogranin A
1066	microtubule organizing center organization	118	0.145522	0.220973	0.124413	0.220973	1	CLASP1	1	1	0		0.222044	0.378027	1	MLCP (reg)
1065	regulation of extent of cell growth	166	0.145248	0.258409	1	1	0		0.117243	0.258409	1	Cortactin	0.297828	0.425783	1	Drebrin
1064	hippocampus development	150	0.145183	0.246015	0.155495	0.246015	1	Spinophilin	1	1	0		1	1	0
1063	positive regulation of developmental growth	297	0.144595	0.292852	1	1	0		0.20047	0.324116	1	HSF1	0.130877	0.292852	2	Drebrin, STAT5B
1062	regulation of cell projection organization	1059	0.144443	0.166306	0.334855	0.392588	2	FXR2, HGK(MAP4K4)	0.0423825	0.166306	3	DDEF1, Rap1GAP1, Cortactin	0.0728442	0.249697	5	Drebrin, MARK2, EVL, Neurofibromin, Dematin
1060	post-Golgi vesicle-mediated transport	119	0.144353	0.222017	0.125401	0.222017	1	Myosin Va	1	1	0		0.223702	0.379025	1	TGOLN2
1061	regulation of cell junction assembly	119	0.144353	0.222017	0.125401	0.222017	1	CLASP1	1	1	0		0.223702	0.379025	1	Dematin
1059	cellular response to interferon-gamma	332	0.144333	0.317462	1	1	0		1	1	0		0.156346	0.317462	2	Myosin XVIIIA, EVL
1056	positive regulation of fat cell differentiation	80	0.144266	0.317462	1	1	0		1	1	0		0.156413	0.317462	1	Asxl2
1057	positive regulation of extrinsic apoptotic signaling pathway	80	0.144266	0.317462	1	1	0		1	1	0		0.156413	0.317462	1	Neurofibromin
1058	lung alveolus development	80	0.144266	0.317462	1	1	0		1	1	0		0.156413	0.317462	1	Drebrin
1054	negative regulation of G1/S transition of mitotic cell cycle	151	0.144231	0.246588	0.156449	0.246588	1	TAB182	1	1	0		1	1	0
1055	regulation of calcium-mediated signaling	151	0.144231	0.246588	0.156449	0.246588	1	Myosin Va	1	1	0		1	1	0
1053	maintenance of protein location	168	0.143682	0.259017	1	1	0		0.118573	0.259017	1	DAL1	0.300823	0.428335	1	Drebrin
1052	negative regulation of cellular protein metabolic process	1480	0.143249	0.179168	0.081118	0.179168	4	FXR2, ANKS1, eIF4G1, Spinophilin	0.681318	0.721697	1	CPEB4	0.203358	0.358373	5	EBP50, Menin, LARP1, Neurofibromin, Dematin
1051	regulation of cellular response to insulin stimulus	120	0.1432	0.223053	0.126388	0.223053	1	Myosin Va	1	1	0		0.225356	0.380613	1	YB-1
1050	response to peptide	945	0.143146	0.185151	0.0879854	0.185151	3	Myosin Va, ERK1 (MAPK3), Spinophilin	0.514097	0.586261	1	HSF1	0.600734	0.648048	2	Menin, STAT5B
1049	cellular nitrogen compound biosynthetic process	4514	0.142771	0.10431	0.0200355	0.10431	10	Pinin, eIF4G1, ERK1 (MAPK3), TAB182, MBD4, TORC2, BAF250A, eEF2, TRIP2, BAZ1B	0.10454	0.245257	6	CPEB4, HSF1, PDE1C, RERE, CBP80, AARSD1	0.146853	0.308825	13	YB-1, Menin, PGMU, TIF1-gamma, RPL34, LARP1, SON, SFRS2 (SC-35), Asxl2, STAT5B, CoREST, eIF2S2, TRAP150
1045	regulation of long-term synaptic potentiation	81	0.142497	0.318667	1	1	0		1	1	0		0.158208	0.318667	1	Neurofibromin
1046	protein deacetylation	81	0.142497	0.318667	1	1	0		1	1	0		0.158208	0.318667	1	CoREST
1047	modulation of excitatory postsynaptic potential	81	0.142497	0.318667	1	1	0		1	1	0		0.158208	0.318667	1	Drebrin
1048	positive regulation of axon extension	81	0.142497	0.318667	1	1	0		1	1	0		0.158208	0.318667	1	Drebrin
1044	inorganic anion transport	229	0.142465	0.296305	1	1	0		0.15824	0.296305	1	SLC4A4	1	1	0
1043	negative regulation of multicellular organismal process	1751	0.142113	0.249697	0.594801	0.618563	2	HGK(MAP4K4), TRIP2	0.138927	0.27589	3	DDEF1, Rap1GAP1, HSF1	0.0750234	0.249697	7	Drebrin, Amylin, Menin, EVL, Neurofibromin, CD2AP, STAT5B
1042	embryo development ending in birth or egg hatching	1055	0.142044	0.24909	0.333186	0.391182	2	BAF250A, TRIP2	0.554105	0.62037	1	HSF1	0.0719228	0.24909	5	YB-1, Menin, Neurofibromin, Asxl2, eIF2S2
1040	histone acetylation	154	0.141431	0.248867	0.159304	0.248867	1	TORC2	1	1	0		1	1	0
1041	leukocyte proliferation	154	0.141431	0.248867	0.159304	0.248867	1	DOCK8	1	1	0		1	1	0
1039	leukocyte differentiation	582	0.14094	0.23376	0.138208	0.23376	2	GAB2, TRIP2	1	1	0		0.713658	0.743058	1	STAT5B
1038	microtubule bundle formation	122	0.140938	0.224598	0.128358	0.224598	1	CLASP1	1	1	0		0.228654	0.382231	1	NUMA1
1037	response to acid chemical	831	0.140704	0.263735	0.23906	0.311882	2	Spinophilin, eEF2	0.126819	0.263735	2	CPEB4, HSF1	1	1	0
1036	tRNA metabolic process	232	0.14062	0.297295	1	1	0		0.160147	0.297295	1	AARSD1	1	1	0
1035	unsaturated fatty acid metabolic process	155	0.140518	0.249051	0.160254	0.249051	1	ERK1 (MAPK3)	1	1	0		1	1	0
1034	cellular response to unfolded protein	173	0.139892	0.260471	1	1	0		0.12189	0.260471	1	HSF1	0.308257	0.432823	1	ERP5
1033	pigmentation	123	0.139829	0.22493	0.129341	0.22493	1	Myosin Va	1	1	0		0.230298	0.382868	1	Neurofibromin
1032	female gamete generation	234	0.139411	0.297295	1	1	0		0.161416	0.297295	1	HSF1	1	1	0
1028	positive regulation of wound healing	83	0.139061	0.322206	1	1	0		1	1	0		0.161786	0.322206	1	Dematin
1029	mitotic cytokinesis	83	0.139061	0.322206	1	1	0		1	1	0		0.161786	0.322206	1	SON
1030	regulation of sodium ion transmembrane transport	83	0.139061	0.322206	1	1	0		1	1	0		0.161786	0.322206	1	EBP50
1031	maternal placenta development	83	0.139061	0.322206	1	1	0		1	1	0		0.161786	0.322206	1	Menin
1027	meiotic nuclear division	235	0.138812	0.297295	1	1	0		0.16205	0.297295	1	HSF1	1	1	0
1026	symbiont process	1164	0.138758	0.235978	0.140242	0.235978	3	eIF4G1, ERK1 (MAPK3), TORC2	1	1	0		0.714017	0.743067	2	RPL34, CoREST
1025	primary neural tube formation	158	0.137831	0.251128	0.163097	0.251128	1	BAF250A	1	1	0		1	1	0
1024	inorganic ion homeostasis	1068	0.137482	0.249697	0.338606	0.396151	2	ERK1 (MAPK3), PMCA1	0.558622	0.623337	1	SLC4A4	0.0749412	0.249697	5	EBP50, Amylin, PGMU, SCN7A, Ca-ATPase3
1019	positive regulation of dephosphorylation	84	0.137392	0.323633	1	1	0		1	1	0		0.16357	0.323633	1	MLCP (reg)
1020	glycosphingolipid metabolic process	84	0.137392	0.323633	1	1	0		1	1	0		0.16357	0.323633	1	FAM62B
1021	purine nucleoside diphosphate metabolic process	84	0.137392	0.323633	1	1	0		1	1	0		0.16357	0.323633	1	PGMU
1022	organelle disassembly	84	0.137392	0.323633	1	1	0		1	1	0		0.16357	0.323633	1	MARK2
1023	purine ribonucleoside diphosphate metabolic process	84	0.137392	0.323633	1	1	0		1	1	0		0.16357	0.323633	1	PGMU
1018	monosaccharide metabolic process	290	0.137373	0.289297	0.279422	0.345852	1	TORC2	1	1	0		0.125912	0.289297	2	Amylin, PGMU
1017	negative regulation of transport	792	0.136729	0.25986	0.595271	0.618666	1	HGK(MAP4K4)	0.452784	0.531129	1	PDE1C	0.086633	0.25986	4	EBP50, Neurofibromin, Chromogranin A, Dematin
1016	negative regulation of cell proliferation	1099	0.136701	0.173766	0.351488	0.406088	2	PMCA1, TRIP2	0.0464966	0.173766	3	Rap1GAP1, NDRG1, HSF1	0.0824182	0.254809	5	EBP50, Amylin, Menin, Neurofibromin, Secretogranin II
1015	regulation of protein import	126	0.136587	0.228617	0.132285	0.228617	1	TRIP2	1	1	0		0.235209	0.3853	1	Neurofibromin
1014	regulation of neuron death	543	0.135945	0.192114	0.460373	0.501623	1	eIF4G1	0.0613363	0.192114	2	CPEB4, HSF1	0.107897	0.27762	3	Neurofibromin, Chromogranin A, SRPK2
1013	regulation of signaling	4809	0.135936	0.158885	0.073427	0.168737	9	Myosin Va, FXR2, ANKS1, ERK1 (MAPK3), PMCA1, Spinophilin, SPAG9, HGK(MAP4K4), TRIP2	0.132692	0.268941	6	DDEF1, Rap1GAP1, HSF1, PDE1C, Cortactin, DOT1	0.0175617	0.158885	17	Drebrin, NUMA1, EBP50, YB-1, Amylin, Menin, TAB3, TIF1-gamma, GPSM1, Neurofibromin, CD2AP, Secretogranin II, Asxl2, Rabaptin-5, Chromogranin A, Dematin, Ca-ATPase3
1012	signal release	292	0.135917	0.290971	0.281058	0.347362	1	Myosin Va	1	1	0		0.127326	0.290971	2	FAM148C, Neurofibromin
1011	body fluid secretion	127	0.135534	0.229595	0.133264	0.229595	1	TRIP2	1	1	0		0.236839	0.385591	1	STAT5B
1010	metal ion homeostasis	945	0.135441	0.299812	0.661363	0.6768	1	PMCA1	1	1	0		0.139691	0.299812	4	Amylin, PGMU, SCN7A, Ca-ATPase3
1008	epithelial cell proliferation	161	0.135225	0.253616	0.165931	0.253616	1	TRIP2	1	1	0		1	1	0
1009	sister chromatid cohesion	161	0.135225	0.253616	0.165931	0.253616	1	CLASP1	1	1	0		1	1	0
1007	negative regulation of cell cycle	835	0.134979	0.162086	0.0657685	0.162086	3	TAB182, MBD4, Spinophilin	0.470716	0.54759	1	DOT1	0.100353	0.272936	4	EBP50, Menin, PRCC, XPC
1006	RNA export from nucleus	180	0.13487	0.263735	1	1	0		0.126514	0.263735	1	CBP80	0.318534	0.439693	1	SFRS2 (SC-35)
1004	cellular response to BMP stimulus	162	0.134373	0.253892	0.166874	0.253892	1	ERK1 (MAPK3)	1	1	0		1	1	0
1005	response to BMP	162	0.134373	0.253892	0.166874	0.253892	1	ERK1 (MAPK3)	1	1	0		1	1	0
1003	protein export from nucleus	181	0.134178	0.263735	1	1	0		0.127172	0.263735	1	CBP80	0.31999	0.440842	1	SFRS2 (SC-35)
1000	regulation of chromosome separation	86	0.134147	0.328221	1	1	0		1	1	0		0.167125	0.328221	1	NUMA1
1001	negative regulation of Ras protein signal transduction	86	0.134147	0.328221	1	1	0		1	1	0		0.167125	0.328221	1	Neurofibromin
1002	nucleotide phosphorylation	86	0.134147	0.328221	1	1	0		1	1	0		0.167125	0.328221	1	PGMU
999	negative regulation of macromolecule metabolic process	3595	0.133957	0.129503	0.0389442	0.129503	8	FXR2, ANKS1, eIF4G1, TAB182, ZCCHC6, Spinophilin, BAF250A, TRIP2	0.119091	0.259315	5	CPEB4, HSF1, RERE, CBP80, DOT1	0.0151503	0.148221	14	EBP50, YB-1, Amylin, Menin, TIF1-gamma, RPL34, LARP1, DAP1, Neurofibromin, SFRS2 (SC-35), Asxl2, CoREST, TRAP150, Dematin
998	methylation	403	0.1339	0.169519	0.074686	0.169519	2	MBD4, eEF2	0.262331	0.374269	1	DOT1	0.577965	0.632159	1	Menin
996	DNA biosynthetic process	163	0.13353	0.254627	0.167815	0.254627	1	TAB182	1	1	0		1	1	0
997	regulation of cell cycle arrest	163	0.13353	0.254627	0.167815	0.254627	1	TAB182	1	1	0		1	1	0
[truncated: 995 more rows]
