# Supplementary material for: Glucose-dependent phosphorylation signaling pathways and crosstalk to mitochondrial respiration in insulin secreting cells
Source: Cell Commun Signal. 2019 Feb 20;17:14. doi: 10.1186/s12964-019-0326-6 (PMC6381748; doi:10.1186/s12964-019-0326-6)
Supplement: Supplementary file 12 — Table S8. List of genes assigned to different trajectory clusters and used for gene ontology analysis. (XLSX 9 kb) [file 12964_2019_326_MOESM12_ESM.xlsx]

## Sheet: Sheet1
Gene ID	Cluster
Gemin5	1
Med1	1
Mcm3ap	1
Hdac6	1
Arid1a	1
Synj1	1
Cbfa2t2	1
Clip2	1
Tjp2	1
Paip2	1
Prrc2a	1
Slc4a4	1
Srpk2	2
Cbx5	2
Srp14	2
Rnf187	2
Nufip2	2
Pgm3	2
Sec16a	2
Ctnnd1	2
Hid1	2
Cep170b	2
N/A	2
Tapt1	2
Fam120a	2
N/A	2
Sympk	2
Wdr44	2
RGD1562037	2
Irs2	2
Irs2	2
Ngfr	2
Chgb	2
Syn1	2
Chga	2
Ybx1	2
Ampd2	2
Dbn1	2
Pgm1	2
Wdr70	2
Raver1	2
JPT1	2
Phyhipl	2
Prrc2a	2
Eif2s2	2
Tpd52l2	2
Slu7	2
Vmp1	2
Asxl2	3
Ppp1r12a	3
Nav2	3
Scg5	3
Chgb	3
Cdk4	3
Stim1	3
Zc3h18	3
Atxn2l	4
Arhgap11a	4
Rptor	4
Arfgef3	4
RGD1561149	4
Hdac6	4
Ccdc88a	4
Ranbp1	4
Bin1	4
Bin1	4
Arfgef1	4
Osbp	4
Cep131	4
Cast	4
Dennd4c	4
Sash1	4
Slc4a7	4
Mark3	4
Itsn2	4
LOC100360726	4
Chgb	4
Coro7	4
Nsfl1c	4
Arhgef7	4
Mef2d	4
Prkar1a	4
Stmn1	4
Stmn1	4
Mapk3	4
Mapk3	4
Mapk1	4
Mapk1	4
Prkab1	4
Sec22b	4
Ncbp1	4
Gramd3	4
Vipas39	4
Tagln2	4
Serbp1	4
Tpd52l2	4
Zwint	4
