# Supplementary material for: Glucose-dependent phosphorylation signaling pathways and crosstalk to mitochondrial respiration in insulin secreting cells
Source: Cell Commun Signal. 2019 Feb 20;17:14. doi: 10.1186/s12964-019-0326-6 (PMC6381748; doi:10.1186/s12964-019-0326-6)
Supplement: Supplementary file 16 — Table S9. List of drugs tested for their ability to regulate mitochondrial respiration induced by glucose. The table displays information on the drug tested, targeted mechanism, effect of the interaction and the range of concentrations tested. (XLSX 9 kb) [file 12964_2019_326_MOESM16_ESM.xlsx]

## Sheet: Sheet2
Drug	Target	Effect	[Drug] range tested
Rapamycin	mTOR	Inhibition	0.01 to1uM
PD98059	MEK1/2	Inhibition	1-100 µM
Wortmanin	PI3K	Inhibition	0.1-100 µM
SB202190	p38MAPK	Inhibition	0.5-50 µM
AICAR	AMPK	Activation	1-100 µM
Phenformin	AMPK	Activation	0.1-100 µM
Compound C	AMPK	Inhibition	0.2-20 µM
KN62	Cam-Kinase	Inhibition	1-100 µM
KN93	Cam-Kinase	Inhibition	0.2-20 µM
FK506	Calcineurin	Inhibition	0.1-10 µM
Cyclosporin A	Calcineurin	Inhibition	0.2-200 µM
Forskolin	Adenylyl cyclase - increase [cAMP]	Activation	1-100 µM
IBMX	Phosphodiesterase - increase [cAMP]	Inhibition	10-1000 µM
H89	PKA	Inhibition	1-100 µM
Rp8-CPT-cAMP	PKA	Inhibition	1-100 µM
CPT-cAMP	PKA	Activation	10-1000 µM
cBIMPS	PKA	Activation	1-100 µM
Adrenalin	Adrenergic Receptor - - increase [cAMP]	Activation	0.5-50 µM
DDA	Adenylyl cyclase - decrease [cAMP]	Inhibition	5-500 µM
Go-6976	PKC	Inhibition	0.1-10 µM
Go-6983	PKC	Inhibition	0.1-10 µM
Rotlerin	PKC	Inhibition	0.1-10 µM
Ro32-0432	PKC	Inhibition	0.1-10 µM
LY33531	PKC	Inhibition	0.1-10 µM
Exendin	GLP1 Receptor - increase [cAMP]	Activation	0.01-1
KT5720	PKA	Inhibition	0.2-20 µM
Somatostatin	Somatostatin Receptor – increase [cAMP]	Inhibition	1-100 µM
